# Supplementary material for: HIV-driven virome dysbiosis unveils distinct virome features and inter-viral correlations in blood and respiratory niches
Source: Commun Biol. 2026 May 8;9:958. doi: 10.1038/s42003-026-10221-z (PMC13369948; doi:10.1038/s42003-026-10221-z)
Supplement: Supplementary file 3 — Supplementary Data 1 [file 42003_2026_10221_MOESM3_ESM.xlsx]

## Sheet: Sheet1
Supplementary Data 1. Immune Cell Levels, HIV Viral Load, and ART Duration
Sample No.	CD4+T cell count/μL	CD8+Tcell count/μL	CD4+T/CD8+T	HIV viral load	ATR Duration (year)
HIV001	445	466	0.942857	Not detected	5.66667
HIV002	453	1570	0.283582	Not detected	5.25
HIV003	494	852	0.581395	>40 Copies/mL	2.41667
HIV004	490	1528	0.326923	Not detected	1.5
HIV005	988	1608	0.622222	Not detected	7.91667
HIV006	716	1175	0.595745	< 40 Copies/mL	3
HIV007	607	1588	0.377358	Not detected	6
HIV008	81	533	0.151515	Not detected	1.41667
HIV009	300	1154	0.264706	Not detected	6.75
HIV010	488	812	0.6	Not detected	4.08333
HIV011	934	887	1.0625	Not detected	4.33333
HIV012	397	1161	0.363636	Not detected	7.25
HIV013	598	530	1.125	Not detected	2.75
HIV014	570	658	0.780488	Not detected	2.66667
HIV015	450	1516	0.294118	>40 Copies/mL	1.41667
HIV016	453	837	0.541667	Not detected	2.08333
HIV017	265	744	0.358491	Not detected	6.33333
HIV018	275	399	0.7	Not detected	5.83333
HIV019	485	1257	0.392857	Not detected	4.91667
HIV020	229	317	0.717949	Not detected	9.91667
HIV021	608	714	0.84375	>40 Copies/mL	4
HIV022	361	716	0.5	Not detected	4
HIV023	415	548	0.763158	Not detected	4.08333
HIV024	135	568	0.245614	Not detected	4.41667
HIV025	345	678	0.5	Not detected	4.25
HIV026	338	346	1	Not detected	6.75
HIV027	526	544	0.953488	Not detected	5.08333
HIV028	761	656	1.15152	< 40 Copies/mL	4
HIV029	357	810	0.4375	Not detected	8.91667
HIV030	209	1122	0.184615	Not detected	4
HIV031	245	374	0.657143	Not detected	3.75
HIV032	261	500	0.509434	Not detected	3.75
HIV033	32	307	0.097561	>40 Copies/mL	4.75
HIV034	126	194	0.636364	Not detected	4.41667
HIV035	400	1335	0.295082	Not detected	4.41667
HIV036	371	250	1.48148	Not detected	6.41667
HIV037	68	349	0.192308	>40 Copies/mL	4.41667
HIV038	230	209	1.13333	Not detected	2.41667
HIV039	617	992	0.613636	Not detected	6.08333
HIV040	376	537	0.695652	Not detected	4.33333
HIV041	303	373	0.794118	< 40 Copies/mL	8.91667
HIV042	501	847	0.595745	Not detected	12.0833
HIV043	205	719	0.288136	Not detected	5.08333
HIV044	110	330	0.339623	Not detected	6.83333
HIV045	86	248	0.355556	< 40 Copies/mL	2.91667
HIV046	210	236	0.896552	Not detected	3.66667
HIV047	34	322	0.0909091	Not detected	1.33333
HIV048	236	303	0.780488	Not detected	4.58333
HIV049	418	661	0.630435	Not detected	7.75
HIV050	418	400	1.05882	Not detected	6.75
HIV051	138	241	0.585366	Not detected	6.16667
HIV052	156	726	0.208333	< 40 Copies/mL	4.25
HIV053	256	408	0.645161	Not detected	4.16667
HIV054	285	34	0.916667	Not detected	5.25
HIV055	221	238	0.9375	Not detected	8.91667
HIV056	273	480	0.576923	Not detected	5.08333
HIV057	387	353	1.10811	Not detected	4.41667
HIV058	664	1176	0.636364	Not detected	1.5
HIV059	145	987	0.142857	Not detected	1.5
HIV060	505	717	0.707317	Not detected	3.75
HIV061	437	1793	0.238806	Not detected	1.83333
HIV062	220	1963	0.111111	Not detected	6
HIV063	153	708	0.228571	Not detected	3.58333
HIV064	300	454	0.657143	Not detected	3.75
HIV065	315	745	0.418182	Not detected	3.25
HIV066	387	783	0.488372	Not detected	2.08333
HIV067	146	913	0.166667	Not detected	5.83333
HIV068	1217	1380	0.875	Not detected	1.33333
HIV069	332	1060	0.314815	< 40 Copies/mL	1.83333
HIV070	122	874	0.146341	>40 Copies/mL	5.66667
HIV071	176	477	0.365854	Not detected	5.83333
HIV072	107	307	0.333333	Not detected	5.16667
HIV073	631	988	0.634146	Not detected	2.91667
HIV074	306	704	0.44186	Not detected	4.08333
HIV075	223	819	0.266667	Not detected	2.33333
HIV076	371	248	1.4375	< 40 Copies/mL	4.33333
HIV077	242	910	0.271186	>40 Copies/mL	1.83333
HIV078	952	1002	0.926829	Not detected	3.33333
HIV079	86	1137	0.0677966	>40 Copies/mL	3.75
HIV080	251	468	0.536585	< 40 Copies/mL	5.91667
HIV081	801	1186	0.674419	Not detected	5.16667
HIV082	796	942	0.837838	Not detected	5
HIV083	383	1310	0.295455	< 40 Copies/mL	3.75
HIV084	868	1084	0.794872	Not detected	2.83333
HIV085	407	966	0.409091	Not detected	6.66667
HIV086	143	1089	0.129032	Not detected	4.16667
HIV087	257	614	0.425926	>40 Copies/mL	3.5
HIV088	408	809	0.5	Not detected	3.75
HIV089	364	674	0.547619	Not detected	1.25
HIV090	339	744	0.444444	Not detected	3.08333
HIV091	455	334	1.37037	Not detected	3.66667
HIV092	439	1147	0.37931	< 40 Copies/mL	5.5
HIV093	162	2905	0.0555556	Not detected	1.33333
HIV094	538	447	1.22222	Not detected	1.66667
HIV095	681	1035	0.675	< 40 Copies/mL	5.83333
HIV096	306	1307	0.231884	Not detected	2.16667
HIV097	221	491	0.45	Not detected	2.58333
HIV098	663	1863	0.362069	Not detected	3.33333
HIV099	847	1467	0.568627	< 40 Copies/mL	3.08333
HIV100	470	1537	0.3125	Not detected	1.83333
HIV101	352	426	0.823529	Not detected	2.66667
HIV102	38	537	0.0757576	>40 Copies/mL	1.41667
HIV103	595	124	0.952381	< 40 Copies/mL	1.08333
HIV104	433	1058	0.403846	Not detected	1.08333
HIV105	540	477	1.12	Not detected	1.75
HIV106	322	2211	0.15	Not detected	1.33333
HIV107	358	885	0.407407	Not detected	1.33333
HIV108	455	1651	0.275862	Not detected	1.41667
HIV109	583	1490	0.396825	Not detected	2.08333
HIV110	424	302	1.4	< 40 Copies/mL	1.66667
HIV111	584	509	1.14706	Not detected	5
HIV112	171	1670	0.107692	Not detected	1.41667
HIV113	636	866	0.73913	Not detected	1.66667
HIV114	877	614	1.3913	Not detected	1.66667
HIV115	407	1177	0.35	< 40 Copies/mL	6
HIV116	218	1442	0.150685	Not detected	2.33333
HIV117	463	612	0.75	Not detected	2.5
HIV118	486	1128	0.428571	Not detected	5.83333
HIV119	1015	845	1.22581	Not detected	5.66667
HIV120	344	885	0.386364	Not detected	2.16667
HIV121	370	290	1.26923	Not detected	4
HIV122	113	449	0.254902	Not detected	5.16667
HIV123	469	1609	0.285714	< 40 Copies/mL	1.83333
HIV124	223	502	0.44898	Not detected	2.16667
HIV125	325	704	0.463415	< 40 Copies/mL	2.16667
HIV126	691	1045	0.659574	Not detected	1.08333
HIV127	565	1872	0.301887	>40 Copies/mL	1.83333
HIV128	1021	1103	0.918919	Not detected	1.25
HIV129	685	647	1.06452	Not detected	6.08333
HIV130	604	634	0.96875	Not detected	2.41667
HIV131	342	298	1.125	Not detected	5.83333
HIV132	1305	1240	1.03333	Not detected	1
HIV133	592	588	1	Not detected	1.41667
HIV134	277	1623	0.173913	Not detected	1.41667
HIV135	681	342	1.95	Not detected	2.08333
HIV136	299	1072	0.278689	>40 Copies/mL	2.41667
HIV137	175	181	0.965517	< 40 Copies/mL	1.16667
HIV138	335	1130	0.290909	< 40 Copies/mL	3.41667
HIV139	714	1595	0.4375	Not detected	1.91667
HIV140	599	1373	0.438596	Not detected	1.91667
HIV141	491	399	1.23077	Not detected	2.41667
HIV142	347	649	0.529412	Not detected	2.08333
HIV143	289	1066	0.268657	Not detected	3.41667
HIV144	237	865	0.268657	Not detected	2.5
HIV145	395	881	0.446429	Not detected	1.08333
HIV146	623	989	0.622222	Not detected	3.25
HIV147	50	899	0.056338	Not detected	3.25
HIV148	810	975	0.837209	Not detected	3.41667
HIV149	96	561	0.169231	Not detected	2.41667
HIV150	493	867	0.571429	Not detected	3.16667
HIV151	281	818	0.342105	>40 Copies/mL	3.41667
HIV152	339	792	0.434783	Not detected	3.41667
HIV153	617	1505	0.410714	>40 Copies/mL	5.08333
HIV154	569	1716	0.322581	Not detected	2.41667
HIV155	453	318	1.3913	Not detected	2.41667
HIV156	344	1704	0.19403	Not detected	2.66667
HIV157	332	1426	0.235294	< 40 Copies/mL	1.66667
HIV158	1146	743	1.55556	< 40 Copies/mL	2.83333
HIV159	406	584	0.709677	Not detected	3.25
HIV160	685	1124	0.613636	Not detected	1.91667
HIV161	680	592	1.125	Not detected	2.41667
HIV162	478	595	0.794118	Not detected	2.91667
HIV163	553	623	0.903226	Not detected	2.41667
HIV164	506	1060	0.478261	Not detected	3.41667
HIV165	543	1550	0.339623	>40 Copies/mL	3.41667
HIV166	243	512	0.479167	Not detected	2.41667
HIV167	257	290	0.878788	Not detected	4.41667
HIV168	493	461	1.06667	Not detected	1
HIV169	96	466	0.196078	Not detected	2.25
HIV170	711	588	1.21875	Not detected	4.91667
HIV171	583	982	0.595745	Not detected	2.66667
HIV172	88	2131	0.0416667	Not detected	1.16667
HIV173	381	576	0.642857	Not detected	1.16667
HIV174	274	374	0.744186	Not detected	3
HIV175	530	1528	0.35	Not detected	1.25
HIV176	596	637	0.925	Not detected	1.08333
HIV177	304	342	0.88	Not detected	1.08333
HIV178	711	1680	0.423729	Not detected	2.41667
HIV179	430	654	0.657895	Not detected	1.83333
HIV180	233	1095	0.209677	Not detected	4.33333
HIV181	169	387	0.442308	Not detected	1.08333
HIV182	661	571	1.13889	Not detected	1.08333
HIV183	504	445	1.15385	Not detected	2.25
HIV184	154	656	0.227273	Not detected	2.25
HIV185	128	1147	0.109589	Not detected	1.75
HIV186	331	768	0.425926	Not detected	2.83333
HIV187	146	468	0.305085	< 40 Copies/mL	1.83333
HIV188	988	1592	0.625	Not detected	1.16667
HIV189	155	695	0.215686	Not detected	2.91667
HIV190	335	229	1.5	Not detected	1.16667
HIV191	189	1051	0.184615	Not detected	3.66667
HIV192	777	512	1.51852	Not detected	3.75
HIV193	538	758	0.717949	Not detected	3.08333
HIV194	594	646	0.902439	Not detected	2.83333
HIV195	977	1332	0.736842	Not detected	3.83333
HIV196	268	1220	0.225352	>40 Copies/mL	3.08333
HIV197	280	880	0.321429	Not detected	1.66667
HIV198	340	1487	0.234375	< 40 Copies/mL	5
HIV199	210	569	0.378378	Not detected	5.66667
HIV200	410	1476	0.282609	>40 Copies/mL	2.25
HIV201	613	2472	0.254545	>40 Copies/mL	1.83333
HIV202	637	1143	0.55814	Not detected	4.25
HIV203	260	633	0.4107	Not detected	2.75
