# Supplementary material for: HIV-driven virome dysbiosis unveils distinct virome features and inter-viral correlations in blood and respiratory niches
Source: Commun Biol. 2026 May 8;9:958. doi: 10.1038/s42003-026-10221-z (PMC13369948; doi:10.1038/s42003-026-10221-z)
Supplement: Supplementary file 4 — Supplementary Data 2 [file 42003_2026_10221_MOESM4_ESM.xlsx]

## Sheet: Sheet1
Supplementary Data 2. Quantification of CMV and EBV viral loads
Sample No.	CMV copies/mL	EBV copies/mL
HIV001	Not detected	Not detected
HIV002	Not detected	Not detected
HIV003	Not detected	Not detected
HIV004	Not detected	Not detected
HIV005	Not detected	Not detected
HIV006	Not detected	Not detected
HIV007	Not detected	Not detected
HIV008	Not detected	Not detected
HIV009	Not detected	Not detected
HIV010	Not detected	Not detected
HIV011	Not detected	Not detected
HIV012	Not detected	Not detected
HIV013	Not detected	Not detected
HIV014	Not detected	Not detected
HIV015	Not detected	Not detected
HIV016	Not detected	Not detected
HIV017	Not detected	Not detected
HIV018	Not detected	Not detected
HIV019	Not detected	Not detected
HIV020	Not detected	Not detected
HIV021	Not detected	1740
HIV022	Not detected	Not detected
HIV023	Not detected	Not detected
HIV024	Not detected	Not detected
HIV025	Not detected	Not detected
HIV026	Not detected	Not detected
HIV027	Not detected	Not detected
HIV028	Not detected	Not detected
HIV029	Not detected	Not detected
HIV030	Not detected	Not detected
HIV031	Not detected	Not detected
HIV032	Not detected	Not detected
HIV033	1600	Not detected
HIV034	Not detected	Not detected
HIV035	Not detected	Not detected
HIV036	Not detected	Not detected
HIV037	Not detected	Not detected
HIV038	Not detected	13700
HIV039	Not detected	Not detected
HIV040	Not detected	Not detected
HIV041	Not detected	Not detected
HIV042	Not detected	Not detected
HIV043	Not detected	Not detected
HIV044	Not detected	Not detected
HIV045	Not detected	Not detected
HIV046	Not detected	Not detected
HIV047	Not detected	Not detected
HIV048	Not detected	Not detected
HIV049	Not detected	Not detected
HIV050	Not detected	Not detected
HIV051	Not detected	Not detected
HIV052	Not detected	Not detected
HIV053	Not detected	Not detected
HIV054	Not detected	Not detected
HIV055	Not detected	Not detected
HIV056	Not detected	Not detected
HIV057	Not detected	Not detected
HIV058	Not detected	Not detected
HIV059	Not detected	Not detected
HIV060	Not detected	Not detected
HIV061	Not detected	Not detected
HIV062	Not detected	Not detected
HIV063	Not detected	Not detected
HIV064	Not detected	Not detected
HIV065	Not detected	Not detected
HIV066	Not detected	Not detected
HIV067	Not detected	Not detected
HIV068	Not detected	Not detected
HIV069	Not detected	Not detected
HIV070	Not detected	Not detected
HIV071	Not detected	Not detected
HIV072	Not detected	Not detected
HIV073	Not detected	Not detected
HIV074	Not detected	Not detected
HIV075	Not detected	Not detected
HIV076	Not detected	Not detected
HIV077	Not detected	Not detected
HIV078	Not detected	Not detected
HIV079	Not detected	Not detected
HIV080	Not detected	Not detected
HIV081	Not detected	Not detected
HIV082	Not detected	Not detected
HIV083	Not detected	Not detected
HIV084	Not detected	Not detected
HIV085	Not detected	Not detected
HIV086	Not detected	Not detected
HIV087	Not detected	Not detected
HIV088	27100	Not detected
HIV089	Not detected	Not detected
HIV090	Not detected	Not detected
HIV091	Not detected	Not detected
HIV092	Not detected	Not detected
HIV093	Not detected	Not detected
HIV094	Not detected	Not detected
HIV095	Not detected	Not detected
HIV096	Not detected	Not detected
HIV097	Not detected	Not detected
HIV098	Not detected	Not detected
HIV099	Not detected	Not detected
HIV100	Not detected	Not detected
HIV101	Not detected	Not detected
HIV102	Not detected	Not detected
HIV103	18600	Not detected
HIV104	Not detected	Not detected
HIV105	Not detected	Not detected
HIV106	Not detected	Not detected
HIV107	Not detected	Not detected
HIV108	Not detected	Not detected
HIV109	Not detected	Not detected
HIV110	Not detected	Not detected
HIV111	Not detected	Not detected
HIV112	Not detected	29000
HIV113	Not detected	Not detected
HIV114	Not detected	Not detected
HIV115	Not detected	Not detected
HIV116	Not detected	Not detected
HIV117	Not detected	Not detected
HIV118	Not detected	Not detected
HIV119	Not detected	Not detected
HIV120	Not detected	Not detected
HIV121	Not detected	Not detected
HIV122	Not detected	Not detected
HIV123	Not detected	Not detected
HIV124	Not detected	Not detected
HIV125	Not detected	Not detected
HIV126	Not detected	Not detected
HIV127	Not detected	Not detected
HIV128	Not detected	Not detected
HIV129	Not detected	Not detected
HIV130	Not detected	Not detected
HIV131	Not detected	Not detected
HIV132	Not detected	Not detected
HIV133	Not detected	Not detected
HIV134	Not detected	Not detected
HIV135	Not detected	Not detected
HIV136	Not detected	Not detected
HIV137	Not detected	Not detected
HIV138	Not detected	Not detected
HIV139	Not detected	Not detected
HIV140	Not detected	Not detected
HIV141	Not detected	Not detected
HIV142	Not detected	Not detected
HIV143	Not detected	Not detected
HIV144	Not detected	Not detected
HIV145	Not detected	Not detected
HIV146	Not detected	Not detected
HIV147	Not detected	Not detected
HIV148	Not detected	Not detected
HIV149	Not detected	Not detected
HIV150	Not detected	Not detected
HIV151	Not detected	Not detected
HIV152	Not detected	Not detected
HIV153	Not detected	Not detected
HIV154	Not detected	Not detected
HIV155	Not detected	Not detected
HIV156	Not detected	Not detected
HIV157	Not detected	Not detected
HIV158	Not detected	Not detected
HIV159	Not detected	Not detected
HIV160	Not detected	Not detected
HIV161	Not detected	Not detected
HIV162	Not detected	Not detected
HIV163	Not detected	Not detected
HIV164	Not detected	Not detected
HIV165	Not detected	Not detected
HIV166	Not detected	Not detected
HIV167	Not detected	Not detected
HIV168	Not detected	Not detected
HIV169	Not detected	Not detected
HIV170	Not detected	Not detected
HIV171	Not detected	Not detected
HIV172	Not detected	Not detected
HIV173	Not detected	Not detected
HIV174	Not detected	Not detected
HIV175	Not detected	Not detected
HIV176	Not detected	Not detected
HIV177	Not detected	Not detected
HIV178	Not detected	Not detected
HIV179	8880	Not detected
HIV180	Not detected	Not detected
HIV181	Not detected	Not detected
HIV182	Not detected	Not detected
HIV183	Not detected	Not detected
HIV184	Not detected	Not detected
HIV185	Not detected	Not detected
HIV186	Not detected	Not detected
HIV187	Not detected	Not detected
HIV188	Not detected	Not detected
HIV189	Not detected	Not detected
HIV190	Not detected	Not detected
HIV191	Not detected	Not detected
HIV192	Not detected	Not detected
HIV193	Not detected	Not detected
HIV194	Not detected	Not detected
HIV195	Not detected	Not detected
HIV196	Not detected	Not detected
HIV197	Not detected	Not detected
HIV198	Not detected	Not detected
HIV199	Not detected	Not detected
HIV200	Not detected	Not detected
HIV201	Not detected	Not detected
HIV202	Not detected	Not detected
HIV203	Not detected	Not detected
