# Supplementary material for: HIV-driven virome dysbiosis unveils distinct virome features and inter-viral correlations in blood and respiratory niches
Source: Commun Biol. 2026 May 8;9:958. doi: 10.1038/s42003-026-10221-z (PMC13369948; doi:10.1038/s42003-026-10221-z)
Supplement: Supplementary file 5 — Supplementary Data 3 [file 42003_2026_10221_MOESM5_ESM.xlsx]

## Sheet: fastpsum
Supplementary Data 3. Sequencing quality statistics
Sample_Name	Total_Reads	Total_Base	GC_Content	Q20_Rate	Q30_Rate	Read1_Mean_length	Read2_Mean_Length
BCon01	1004386	204658758	0.637443	0.902159	0.801829	202	204
BCon02	1733152	344836073	0.630745	0.921177	0.82769	198	199
BCon03	1119582	225418699	0.635151	0.907206	0.809481	200	202
BCon04	480000	101500512	0.637836	0.908065	0.806291	210	212
BCon05	1154406	220519199	0.605345	0.91163	0.822538	190	191
BCon06	267340	55905232	0.624514	0.838287	0.723298	208	210
BCon07	569092	112932073	0.612973	0.87501	0.774576	197	199
BCon08	820456	161139387	0.623935	0.889982	0.792669	195	197
BCon09	958096	193164326	0.602559	0.884589	0.783105	200	202
BCon10	966170	147253072	0.456338	0.626165	0.497798	152	152
BCon11	824028	162250653	0.623019	0.882543	0.781459	196	197
BCon12	381156	76677529	0.616996	0.835312	0.724247	200	201
BHIV01	119148	27255228	0.486686	0.879798	0.780049	228	228
BHIV02	3822972	868110208	0.437355	0.946501	0.877419	226	227
BHIV03	94424	21466699	0.475724	0.877431	0.776822	226	227
BHIV04	3723080	839371065	0.476608	0.925008	0.843812	225	225
BHIV05	121786	27921882	0.494212	0.874886	0.767841	228	229
BHIV06	102968	23759827	0.479038	0.876723	0.775101	230	231
BHIV07	115046	26261416	0.493035	0.884408	0.785133	227	228
BHIV08	117162	26693800	0.486973	0.886412	0.788757	227	228
BHIV09	105730	24193577	0.488851	0.873801	0.770713	228	229
BHIV10	50364	11613135	0.487793	0.870212	0.75255	230	230
BHIV11	128428	29287979	0.490822	0.866249	0.756969	227	228
BHIV12	130538	29777763	0.500909	0.879612	0.779604	227	228
BHIV13	204098	46633805	0.488431	0.883945	0.786227	227	229
BHIV14	150184	34504621	0.494354	0.887385	0.790968	229	229
BHIV15	113952	26225204	0.513473	0.891658	0.796534	229	230
BHIV16	69744	16029803	0.48046	0.856713	0.743475	228	230
BHIV17	111844	25530113	0.494557	0.882894	0.784486	227	228
BHIV18	106310	23915137	0.482434	0.885383	0.788481	224	225
BHIV19	127272	28893904	0.492447	0.88065	0.781172	226	227
BHIV20	108618	25171278	0.507341	0.88568	0.786164	231	232
SCon01	4176964	1006318815	0.471317	0.939711	0.863174	240	241
SCon02	862928	207031864	0.497479	0.925135	0.841805	239	240
SCon03	880396	210264317	0.446492	0.934006	0.858666	238	239
SCon04	2443002	587507147	0.481996	0.933724	0.855127	240	240
SHIV01	4915500	1179464811	0.485601	0.945	0.870509	239	240
SHIV02	581870	138519804	0.469756	0.93607	0.859151	237	238
SHIV03	368276	88167799	0.48419	0.92534	0.841655	239	239
SHIV04	171946	39201121	0.475326	0.903391	0.816551	227	228
SHIV05	164660	38046578	0.487206	0.89637	0.804824	230	231
SHIV06	125348	29152697	0.488387	0.893495	0.796017	232	232
SHIV07	189974	43972308	0.489563	0.89806	0.805822	230	231
SHIV08	153322	35676484	0.488366	0.897497	0.801505	232	233
SHIV09	257260	59347351	0.466157	0.910781	0.824801	230	230
SHIV10	212832	48329533	0.485782	0.906259	0.817721	226	227
SHIV11	197484	46287746	0.487555	0.906035	0.817443	234	234
SHIV12	386004	91571547	0.479177	0.92694	0.846693	236	237
