# Supplementary material for: HIV-driven virome dysbiosis unveils distinct virome features and inter-viral correlations in blood and respiratory niches
Source: Commun Biol. 2026 May 8;9:958. doi: 10.1038/s42003-026-10221-z (PMC13369948; doi:10.1038/s42003-026-10221-z)
Supplement: Supplementary file 6 — Supplementary Data 4 [file 42003_2026_10221_MOESM6_ESM.xlsx]

## Sheet: Sheet1
Supplementary Data 4. Viral read counts at the taxonomic family level
#Series:	BCon01	BCon02	BCon03	BCon04	BCon05	BCon06	BCon07	BCon08	BCon09	BCon10	BCon11	BCon12	BHIV01	BHIV02	BHIV03	BHIV04	BHIV05	BHIV06	BHIV07	BHIV08	BHIV09	BHIV10	BHIV11	BHIV12	BHIV13	BHIV14	BHIV15	BHIV16	BHIV17	BHIV18	BHIV19	BHIV20	SCon01	SCon02	SCon03	SCon04	SHIV01	SHIV02	SHIV03	SHIV04	SHIV05	SHIV06	SHIV07	SHIV08	SHIV09	SHIV10	SHIV11	SHIV12
Lipothrixviridae	0	0	1	1	0	0	1	0	1	0	1	0	0	0	0	0	0	0	0	0	0	0	0	0	0	0	0	0	0	0	0	0	0	0	0	0	0	0	0	0	0	0	1	0	0	0	0	0
Anelloviridae	0	0	0	0	1	3	1	2	12	3	3	0	6	0	162	36	1	12	18	10	10	4	4	3	11	3	7	139	3	13	41	17	14	0	3	4	0	0	2	0	0	1	0	0	0	30	1	5
Bicaudaviridae	2	0	0	1	0	0	1	0	1	0	0	0	0	0	0	0	0	0	0	0	0	0	0	0	0	0	0	0	0	0	0	0	0	0	0	0	0	0	0	0	0	0	0	0	0	0	0	0
Alloherpesviridae	0	2	0	0	0	1	0	0	1	0	0	0	0	0	0	0	0	0	0	0	0	0	0	0	0	0	0	0	0	1	0	0	0	0	0	0	0	0	0	0	0	1	0	0	0	0	0	0
Herpesviridae	0	0	1	0	1	1	2	1	0	1	0	1	0	0	0	0	0	0	0	0	0	0	0	0	0	0	0	0	0	1	0	1	0	1	0	0	25	2	0	0	0	0	0	0	0	2	0	1
Ackermannviridae	15	12	11	8	8	3	10	10	14	1	12	3	5	0	3	0	10	3	8	1	0	2	4	2	9	9	4	4	7	3	5	5	22	45	101	39	84	17	8	12	10	11	12	8	9	1	5	11
Autographiviridae	12	10	14	2	7	0	4	9	4	2	4	3	0	0	0	0	0	0	0	0	1	0	0	0	1	0	2	0	0	1	2	0	8	0	2	3	37	0	0	0	2	2	0	1	1	0	1	1
Chaseviridae	0	0	0	0	0	0	0	0	0	0	0	0	0	0	0	0	0	0	0	0	0	0	0	0	0	0	1	0	0	0	0	0	0	0	0	0	0	0	0	0	0	1	0	0	0	0	0	0
Demerecviridae	0	0	0	1	0	0	1	0	1	0	0	0	0	0	2	0	0	0	0	0	0	0	0	0	0	0	0	0	0	1	0	0	0	0	0	0	0	0	0	0	0	1	0	0	0	0	1	0
Drexlerviridae	0	0	0	0	0	0	0	0	0	0	0	0	0	0	0	0	0	0	0	0	0	0	0	0	0	0	0	0	0	0	0	1	0	1	0	0	40	0	1	0	0	0	0	0	0	0	0	0
Herelleviridae	47	63	45	15	43	9	29	40	33	1	37	15	0	0	1	0	2	2	0	2	2	0	4	3	3	0	0	0	1	1	0	1	113	10	32	124	534	40	13	3	2	1	2	6	3	6	5	3
Myoviridae	1382	2053	1542	784	1626	352	890	1172	1298	43	1173	438	30	2	30	7	25	28	35	50	33	13	48	30	52	44	26	29	26	35	23	20	3669	877	1582	2826	19323	2268	855	134	101	68	141	132	260	173	152	447
Podoviridae	280	387	301	140	350	74	167	206	258	8	214	91	15	1	13	0	18	9	11	22	22	6	19	12	25	19	9	6	9	21	12	8	2882	1083	1324	2060	6314	980	425	90	69	52	85	125	295	150	225	580
Schitoviridae	2	2	1	0	3	0	1	1	5	1	4	1	0	0	0	0	0	2	2	2	0	0	0	1	1	2	0	0	1	0	3	1	0	0	1	0	0	0	0	0	0	0	1	1	3	2	0	0
Siphoviridae	2318	3264	2523	1127	2065	544	1284	1707	2146	71	1781	746	54	2	39	17	57	59	93	69	64	43	79	67	142	91	53	33	72	45	53	51	14883	5931	4697	14545	39636	5270	3619	888	514	471	553	791	1214	1127	1255	3680
Zobellviridae	0	0	1	0	0	0	0	0	1	0	0	0	0	0	0	0	0	0	1	0	0	0	1	0	0	0	0	1	0	1	0	0	0	0	0	0	0	0	0	0	1	1	0	0	0	0	0	0
Inoviridae	270	370	277	168	333	56	173	225	243	6	230	80	3	0	3	0	0	1	5	3	2	1	2	1	2	5	2	1	2	1	3	2	40	16	23	67	1767	135	59	17	8	12	15	12	10	12	14	28
Paulinoviridae	1	0	0	0	0	0	0	0	0	0	0	0	0	0	0	0	0	0	0	0	0	0	0	0	0	0	0	0	0	0	0	0	0	0	0	0	0	0	0	1	0	0	0	0	0	0	0	0
Microviridae	35	34	29	15	28	4	22	25	30	2	15	9	3	17	2	21	3	3	4	8	2	2	7	5	10	2	1	1	4	3	1	2	122	54	63	121	1448	159	92	23	39	15	24	28	44	24	56	92
Parvoviridae	0	0	0	0	0	0	0	0	0	0	0	0	13	16270	8	21098	8	6	9	10	10	9	4	9	5	11	1	0	1	0	1	1	13	7	6	7	0	28	6	4	8	4	4	1	3	2	3	2
Circoviridae	0	0	0	0	0	0	0	0	0	0	0	0	0	0	0	0	0	0	0	0	0	0	0	0	1	0	0	0	0	0	0	0	0	0	0	0	0	0	0	1	0	0	0	0	0	0	0	0
Redondoviridae	0	0	0	0	0	0	0	0	0	0	0	0	0	0	0	0	0	0	0	0	0	0	0	0	0	0	0	0	0	0	0	0	0	0	0	0	0	0	3	0	1	0	0	0	0	0	2	4
Genomoviridae	0	0	0	0	0	0	0	0	0	0	0	0	0	0	0	0	0	1	0	0	0	1	0	0	1	0	0	0	0	0	0	0	0	0	0	0	0	0	0	0	1	0	0	0	0	1	0	0
Baculoviridae	0	0	0	0	0	0	0	0	0	0	1	0	0	0	0	0	0	0	0	0	0	0	0	0	0	0	0	0	1	0	0	0	0	0	0	0	0	0	0	1	0	0	0	0	0	0	0	0
Ovaliviridae	1	0	1	0	0	0	1	0	0	0	0	0	0	0	0	0	0	0	0	0	0	0	0	0	0	0	0	0	0	0	0	0	0	0	0	0	0	0	0	0	0	0	0	0	0	0	0	0
Polydnaviridae	0	0	0	0	0	0	1	0	0	0	0	1	0	0	0	0	0	0	0	0	0	0	0	0	0	0	0	0	0	0	0	0	0	0	0	0	0	0	0	0	0	0	0	0	0	0	0	0
Reoviridae	1	0	1	1	0	1	1	2	1	0	1	1	3	0	2	0	1	2	3	6	9	1	2	7	7	4	9	2	5	7	2	4	0	1	3	0	0	2	2	1	1	2	2	6	7	1	1	1
Hepeviridae	0	0	0	0	0	0	0	0	0	0	0	0	0	0	0	0	0	0	1	0	0	0	0	0	0	0	0	0	0	0	0	0	0	0	0	0	0	0	0	0	0	0	0	0	0	0	0	0
Closteroviridae	0	0	0	0	0	0	0	0	0	0	0	0	0	0	0	0	0	0	0	0	0	0	0	0	0	0	0	0	0	0	0	0	0	0	0	0	0	0	0	0	0	0	0	0	0	0	0	0
Virgaviridae	0	0	0	0	0	0	0	0	0	0	0	0	0	0	0	0	0	0	0	0	0	0	0	0	0	0	0	0	0	0	0	0	11	2	8	11	0	4	4	3	1	0	0	0	1	6	0	2
Alphaflexiviridae	0	0	0	0	0	0	0	0	0	0	0	0	0	0	0	0	0	0	0	0	0	0	0	0	0	0	0	0	0	0	0	0	0	0	0	0	0	0	0	0	0	0	1	0	0	0	0	8
Flaviviridae	3	4	3	1	2	2	3	3	2	2	1	2	71	9	14	21	233	1	99	48	11	62	85	192	82	156	712	0	62	7	132	215	0	0	0	0	0	0	0	0	0	0	0	0	0	0	0	0
Leviviridae	2	9	2	1	0	0	1	1	2	0	2	0	0	0	0	0	0	0	0	0	0	0	0	0	0	0	0	0	0	0	0	0	0	0	1	0	0	0	0	0	0	1	0	0	0	0	0	0
Mitoviridae	0	0	0	0	0	0	0	0	0	0	0	0	0	0	0	0	0	0	0	1	0	0	0	0	1	0	0	0	0	1	0	0	0	0	0	0	0	0	0	0	0	0	0	0	0	0	0	0
Partitiviridae	1	0	2	0	1	0	0	3	2	0	1	1	0	0	0	0	0	0	0	0	0	0	0	0	0	0	0	0	0	0	0	0	0	1	0	0	0	0	0	0	0	0	0	0	1	0	0	0
Picobirnaviridae	1	0	0	3	2	1	2	2	2	1	1	1	0	0	1	0	1	2	2	1	1	3	2	2	2	0	1	6	5	2	1	1	18	3	7	13	0	3	3	6	5	1	3	1	3	0	3	7
Picornaviridae	0	0	0	0	0	0	0	0	0	0	0	0	0	0	0	0	0	0	0	0	0	0	0	0	0	0	0	0	0	0	0	0	0	1	0	0	0	0	0	0	0	0	0	0	0	0	0	0
Potyviridae	0	0	0	0	0	0	0	1	0	0	0	0	0	0	0	0	0	0	0	0	0	0	0	0	0	0	0	0	0	0	0	0	0	0	0	0	0	0	0	4	0	0	0	0	4	0	0	0
Astroviridae	1	3	0	0	1	0	0	2	0	0	0	0	0	0	0	0	0	0	0	0	0	0	0	0	0	0	0	0	0	0	0	0	0	0	0	0	0	0	0	0	0	0	0	0	0	0	0	0
Hepadnaviridae	0	0	1	0	0	0	0	0	0	0	0	0	0	0	10	0	0	0	0	0	0	0	0	0	0	0	0	0	0	0	0	0	0	0	0	0	0	0	0	0	0	0	0	0	0	0	0	0
Caulimoviridae	0	0	0	0	0	0	0	0	0	0	0	0	0	0	1	0	0	0	2	0	0	1	1	0	0	0	1	0	0	1	0	0	0	0	0	0	0	0	0	0	2	0	0	0	0	0	1	1
Metaviridae	0	0	0	0	0	0	0	0	0	0	0	0	0	0	0	0	0	0	1	5	0	1	1	0	3	3	1	1	0	3	1	2	0	0	2	0	0	0	1	2	2	0	5	4	2	7	1	2
Pseudoviridae	0	0	0	0	0	0	0	0	0	0	0	2	0	0	0	0	0	0	0	0	0	0	0	0	0	0	0	0	0	0	0	0	0	0	0	0	0	0	0	0	0	0	0	0	0	0	0	0
Retroviridae	0	3	2	2	1	0	3	2	3	1	3	0	6	0	22	0	6	6	4	6	4	1	3	4	6	2	5	5	6	6	11	10	3	5	4	5	0	6	7	6	6	11	8	6	10	9	8	7
Phycodnaviridae	27	38	47	13	32	4	25	20	33	2	25	7	1	0	3	0	7	1	3	3	4	1	3	1	2	5	1	2	2	1	1	1	3	4	5	14	89	7	4	3	5	3	4	1	1	5	6	3
Mimiviridae	138	169	122	53	96	33	73	109	111	4	86	31	2	0	12	0	6	5	0	10	7	1	2	2	7	7	3	3	7	5	6	1	12	13	6	20	293	36	19	7	8	5	12	5	8	9	9	8
Ascoviridae	1	4	3	4	4	1	1	3	5	0	4	1	1	0	0	0	0	0	0	0	0	0	0	0	0	0	0	0	0	0	0	0	0	0	0	0	0	0	0	0	0	0	0	1	2	0	0	0
Iridoviridae	1	0	1	0	1	0	1	0	0	0	0	0	0	0	0	0	0	0	1	3	1	1	1	0	0	1	0	0	0	1	3	4	4	6	3	5	17	17	7	4	1	5	2	1	1	1	1	1
Marseilleviridae	11	19	10	5	6	3	8	7	9	0	4	6	0	0	0	0	0	0	0	0	0	1	1	0	5	0	0	1	0	0	3	0	4	0	0	0	55	10	4	1	1	2	1	1	1	2	0	2
Poxviridae	4	5	2	1	3	0	1	2	2	0	4	1	0	0	0	0	1	0	0	1	0	1	1	1	0	2	1	1	0	0	0	0	0	0	2	0	0	2	1	1	1	0	3	0	1	0	0	1
Lavidaviridae	0	0	0	0	0	0	0	0	0	0	0	0	0	0	0	0	0	0	0	0	0	0	1	0	0	0	0	0	0	0	0	0	0	0	0	0	0	0	0	0	0	0	0	0	0	0	0	0
Tectiviridae	0	0	0	0	0	0	0	0	0	0	1	0	0	0	0	0	1	0	0	0	0	0	0	0	0	0	0	0	0	0	0	0	0	0	0	0	0	0	0	0	0	0	0	0	0	0	0	0
Adenoviridae	0	0	0	0	0	0	0	0	0	0	0	0	0	0	0	0	0	0	0	0	0	0	0	0	0	0	0	0	0	0	0	0	0	0	0	0	0	0	0	0	0	1	0	0	0	0	0	0
Corticoviridae	5	3	4	1	2	0	1	2	4	0	1	0	0	0	0	0	0	0	0	0	0	0	1	1	0	0	0	0	0	0	0	0	0	0	1	0	17	3	0	0	1	0	0	0	0	0	0	0
Sphaerolipoviridae	0	0	1	0	0	0	0	0	1	0	0	0	0	0	0	0	0	0	0	0	0	0	0	0	0	0	0	0	0	0	0	0	0	0	0	0	0	0	0	0	0	0	0	0	0	0	0	0
