# Supplementary material for: HIV-driven virome dysbiosis unveils distinct virome features and inter-viral correlations in blood and respiratory niches
Source: Commun Biol. 2026 May 8;9:958. doi: 10.1038/s42003-026-10221-z (PMC13369948; doi:10.1038/s42003-026-10221-z)
Supplement: Supplementary file 9 — Supplementary Data 7 [file 42003_2026_10221_MOESM9_ESM.xlsx]

## Sheet: blood
Supplementary Data 7. Viral read counts in blood samples, stratified by taxonomic level, for LEfSe (LDA Effect Size) analysis
group	control	control	control	control	control	control	control	control	control	control	control	control	HIV	HIV	HIV	HIV	HIV	HIV	HIV	HIV	HIV	HIV	HIV	HIV	HIV	HIV	HIV	HIV	HIV	HIV	HIV	HIV
sample	BCon01	BCon02	BCon03	BCon04	BCon05	BCon06	BCon07	BCon08	BCon09	BCon10	BCon11	BCon12	BHIV01	BHIV02	BHIV03	BHIV04	BHIV05	BHIV06	BHIV07	BHIV08	BHIV09	BHIV10	BHIV11	BHIV12	BHIV13	BHIV14	BHIV15	BHIV16	BHIV17	BHIV18	BHIV19	BHIV20
Viruses	117.029	114.116	116.242	114.219	103.062	122.861	112.855	115.098	112.605	77.6332	113.987	120.088	215.453	266.853	225.265	266.649	217.134	204.743	200.152	201.527	207.407	229	210.046	225.716	203.152	213.38	245.271	225.58	209.433	195.586	211.839	226.153
Viruses|Anelloviridae	0	0	0	0	0	0.236423	0.0290565	0.0454662	0.220722	1.08832	0.0658122	0	3.47505	0	85.6112	0.451692	0.392647	7.0601	7.07806	4.64348	5.84245	4	1.82253	1.34622	2.61196	1.10179	1.6297	88.5752	1.64476	7.72048	18.5417	8.46828
Viruses|Anelloviridae|Alphatorquevirus	0	0	0	0	0	0	0	0	0	0	0	0	0	0	0	0	0	0	0	0	0	0	0	0	0	0	0	1.27446	0	0	0	0
Viruses|Anelloviridae|Alphatorquevirus|unclassified Alphatorquevirus	0	0	0	0	0	0	0	0	0	0	0	0	0	0	0	0	0	0	0	0	0	0	0	0	0	0	0	1.27446	0	0	0	0
Viruses|Anelloviridae|Alphatorquevirus|unclassified Alphatorquevirus|Alphatorquevirus sp.	0	0	0	0	0	0	0	0	0	0	0	0	0	0	0	0	0	0	0	0	0	0	0	0	0	0	0	1.27446	0	0	0	0
Viruses|Anelloviridae|Betatorquevirus	0	0	0	0	0	0	0	0	0	0	0	0	0	0	2.67535	0	0	3.20913	1.5729	0	0.584245	0	0.911263	0.44874	0	0	0.543235	0.637231	0	0	0.463542	0.996269
Viruses|Anelloviridae|Betatorquevirus|unclassified Betatorquevirus	0	0	0	0	0	0	0	0	0	0	0	0	0	0	2.67535	0	0	3.20913	1.5729	0	0.584245	0	0.911263	0.44874	0	0	0.543235	0.637231	0	0	0.463542	0.996269
Viruses|Anelloviridae|Betatorquevirus|unclassified Betatorquevirus|TTV-like mini virus	0	0	0	0	0	0	0	0	0	0	0	0	0	0	2.14028	0	0	1.92548	0.786451	0	0	0	0.911263	0	0	0	0.543235	0.637231	0	0	0.463542	0.996269
Viruses|Anelloviridae|Gammatorquevirus	0	0	0	0	0	0	0	0	0	0	0	0	0	0	1.07014	0	0	0	0	0	0	0	0	0	0	0	0	0	0	0	0.463542	0
Viruses|Anelloviridae|Gammatorquevirus|Torque teno midi virus 8	0	0	0	0	0	0	0	0	0	0	0	0	0	0	1.07014	0	0	0	0	0	0	0	0	0	0	0	0	0	0	0	0.463542	0
Viruses|Anelloviridae|unclassified Anelloviridae	0	0	0	0	0	0.236423	0.0290565	0.0454662	0.220722	1.08832	0.0658122	0	3.47505	0	71.1643	0.414051	0	2.56731	4.7187	3.71478	4.67396	4	0.911263	0.897479	1.7413	1.10179	0.814852	77.7422	1.64476	6.43374	14.8333	5.97761
Viruses|Anelloviridae|unclassified Anelloviridae|Anelloviridae sp.	0	0	0	0	0	0	0	0	0.110361	0	0.0219374	0	0.579176	0	6.42084	0.062735	0	0.641827	0.786451	0.464348	1.16849	1	0	0	0	0	0	4.46062	0	0	0.927083	0.498134
Viruses|Anelloviridae|unclassified Anelloviridae|Torque teno midi virus	0	0	0	0	0	0	0	0	0	0	0	0	0	0	10.1663	0	0	0	0.393225	0.928696	0.584245	1	0	0	0	0	0	0	0	1.28675	1.39062	0
Viruses|Anelloviridae|unclassified Anelloviridae|Torque teno virus	0	0	0	0	0	0.236423	0	0.0227331	0.036787	1.08832	0.0438748	0	2.89588	0	16.0521	0.288581	0	1.28365	3.1458	1.39304	1.16849	0	0.911263	0.44874	0.290217	0	0.271618	41.42	1.09651	3.86024	6.02604	2.49067
Viruses|Duplodnaviria	87.0664	85.5501	87.2997	82.8287	76.6347	90.8651	82.3751	85.4309	83.3409	55.5041	85.0293	89.4716	120.469	0.049114	76.515	0.677538	89.5235	134.142	112.069	114.694	132.039	108	122.109	94.684	117.538	99.5282	36.3967	91.7613	120.616	120.954	84.3646	73.2257
Viruses|Duplodnaviria|Heunggongvirae	87.0664	85.5501	87.2997	82.8287	76.6347	90.8651	82.3751	85.4309	83.3409	55.5041	85.0293	89.4716	120.469	0.049114	76.515	0.677538	89.5235	134.142	112.069	114.694	132.039	108	122.109	94.684	117.538	99.5282	36.3967	91.7613	120.616	120.954	84.3646	73.2257
Viruses|Duplodnaviria|Heunggongvirae|Uroviricota	87.0486	85.5379	87.2672	82.7953	76.6347	90.8651	82.3751	85.4309	83.3225	55.5041	85.0293	89.4716	120.469	0.049114	76.515	0.677538	89.5235	134.142	112.069	114.694	132.039	108	122.109	94.684	117.248	99.5282	36.3967	91.7613	120.616	120.954	84.3646	73.2257
Viruses|Duplodnaviria|Heunggongvirae|Uroviricota|Caudoviricetes	87.0486	85.5379	87.2672	82.7953	76.6347	90.8651	82.3751	85.4309	83.3225	55.5041	85.0293	89.4716	120.469	0.049114	76.515	0.677538	89.5235	134.142	112.069	114.694	132.039	108	122.109	94.684	117.248	99.5282	36.3967	91.7613	120.616	120.954	84.3646	73.2257
Viruses|Duplodnaviria|Heunggongvirae|Uroviricota|Caudoviricetes|Caudovirales	87.0486	85.5256	87.2672	82.762	76.6347	90.8651	82.3751	85.4309	83.3225	55.5041	85.0293	89.4716	120.469	0.049114	76.515	0.677538	89.5235	134.142	112.069	114.694	132.039	108	122.109	94.684	117.248	99.5282	36.3967	91.7613	120.616	120.311	84.3646	73.2257
Viruses|Duplodnaviria|Heunggongvirae|Uroviricota|Caudoviricetes|Caudovirales|Ackermannviridae	0.141917	0.0611684	0.0977783	0.233508	0.0630349	0.157615	0.116226	0.181865	0.202328	0.362772	0.153562	0.169775	2.89588	0	1.07014	0	3.53382	1.92548	3.1458	0.464348	0	2	1.82253	0.897479	2.03152	3.30536	1.08647	1.91169	3.83778	1.28675	1.85417	1.99254
Viruses|Duplodnaviria|Heunggongvirae|Uroviricota|Caudoviricetes|Caudovirales|Ackermannviridae|Aglimvirinae	0.141917	0.0611684	0.0814819	0.20015	0.0630349	0.157615	0.116226	0.181865	0.165541	0.362772	0.131624	0.169775	2.89588	0	1.07014	0	3.53382	1.92548	3.1458	0.464348	0	2	1.82253	0.897479	2.03152	3.30536	1.08647	1.91169	3.83778	1.28675	1.85417	1.99254
Viruses|Duplodnaviria|Heunggongvirae|Uroviricota|Caudoviricetes|Caudovirales|Ackermannviridae|Aglimvirinae|unclassified Aglimvirinae	0.141917	0.0611684	0.0814819	0.20015	0.0630349	0.157615	0.116226	0.181865	0.165541	0.362772	0.131624	0.169775	2.89588	0	1.07014	0	3.53382	1.92548	3.1458	0.464348	0	2	1.82253	0.897479	2.03152	3.30536	1.08647	1.91169	3.83778	1.28675	1.85417	1.99254
Viruses|Duplodnaviria|Heunggongvirae|Uroviricota|Caudoviricetes|Caudovirales|Ackermannviridae|Aglimvirinae|unclassified Aglimvirinae|Dickeya phage phiDP23.1	0.141917	0.0611684	0.0814819	0.20015	0.0630349	0.157615	0.116226	0.181865	0.165541	0.362772	0.131624	0.169775	2.89588	0	1.07014	0	3.53382	1.92548	3.1458	0.464348	0	2	1.82253	0.897479	2.03152	3.30536	1.08647	1.91169	3.83778	1.28675	1.85417	1.99254
Viruses|Duplodnaviria|Heunggongvirae|Uroviricota|Caudoviricetes|Caudovirales|Herelleviridae	0.780546	0.648385	0.668152	0.4003	0.61459	0.63046	0.784525	0.841124	0.551805	0	0.745871	0.679101	0	0	0.53507	0	0.392647	0.641827	0	0.928696	0.584245	0	1.82253	1.34622	0.870652	0	0	0	0.548255	0.643374	0	0
Viruses|Duplodnaviria|Heunggongvirae|Uroviricota|Caudoviricetes|Caudovirales|Herelleviridae|unclassified Herelleviridae	0.780546	0.648385	0.651855	0.4003	0.61459	0.63046	0.784525	0.841124	0.551805	0	0.745871	0.679101	0	0	0.53507	0	0.392647	0.641827	0	0.928696	0.584245	0	1.82253	0.44874	0.870652	0	0	0	0.548255	0.643374	0	0
Viruses|Duplodnaviria|Heunggongvirae|Uroviricota|Caudoviricetes|Caudovirales|Herelleviridae|unclassified Herelleviridae|Herelleviridae sp.	0.780546	0.648385	0.651855	0.4003	0.61459	0.63046	0.784525	0.841124	0.551805	0	0.745871	0.679101	0	0	0.53507	0	0.392647	0.641827	0	0.928696	0.584245	0	1.82253	0.44874	0.870652	0	0	0	0.548255	0.643374	0	0
Viruses|Duplodnaviria|Heunggongvirae|Uroviricota|Caudoviricetes|Caudovirales|Myoviridae	21.6956	22.2408	22.3423	22.3834	22.1568	24.9032	22.3154	23.0513	20.7111	13.0598	22.4639	22.184	14.4794	0.0163713	12.8417	0.087829	6.675	14.1202	10.6171	16.7165	15.7746	13	19.1365	10.321	12.4793	12.8542	5.16073	15.2936	10.9651	19.9446	6.95312	7.47201
Viruses|Duplodnaviria|Heunggongvirae|Uroviricota|Caudoviricetes|Caudovirales|Myoviridae|Borockvirus	0.0709587	0.0244674	0.0651855	0.0333583	0.0157587	0.0788076	0.058113	0.0909323	0.0551805	0	0.0658122	0.113184	0	0	0	0	0	0.641827	0	0	0	1	0.911263	0	0	0.367263	0.271618	0	0	0	0	0
Viruses|Duplodnaviria|Heunggongvirae|Uroviricota|Caudoviricetes|Caudovirales|Myoviridae|Borockvirus|Streptomyces virus BRock	0.0709587	0.0244674	0.0651855	0.0333583	0.0157587	0.0788076	0.058113	0.0909323	0.0551805	0	0.0658122	0.113184	0	0	0	0	0	0.641827	0	0	0	1	0.911263	0	0	0.367263	0.271618	0	0	0	0	0
Viruses|Duplodnaviria|Heunggongvirae|Uroviricota|Caudoviricetes|Caudovirales|Myoviridae|Polybotosvirus	0.0532191	0.0734021	0.0488892	0.0333583	0.0630349	0.0788076	0.0290565	0.0454662	0.073574	0	0.0438748	0	1.15835	0	0	0	0	0	0	0	0	1	0	0	0	0	0	0	0	0	0	0
Viruses|Duplodnaviria|Heunggongvirae|Uroviricota|Caudoviricetes|Caudovirales|Myoviridae|Polybotosvirus|Agrobacterium virus Atuph07	0.0532191	0.0734021	0.0488892	0.0333583	0.0630349	0.0788076	0.0290565	0.0454662	0.073574	0	0.0438748	0	1.15835	0	0	0	0	0	0	0	0	1	0	0	0	0	0	0	0	0	0	0
Viruses|Duplodnaviria|Heunggongvirae|Uroviricota|Caudoviricetes|Caudovirales|Myoviridae|Sarumanvirus	0.0177397	0	0	0	0	0	0	0.0227331	0.0183935	0	0.0219374	0	0	0	0	0	0	0	0	0.464348	0	1	0	0	0	0	0	0	0	0	0	0
Viruses|Duplodnaviria|Heunggongvirae|Uroviricota|Caudoviricetes|Caudovirales|Myoviridae|Sarumanvirus|Burkholderia virus BcepSaruman	0	0	0	0	0	0	0	0	0	0	0	0	0	0	0	0	0	0	0	0	0	1	0	0	0	0	0	0	0	0	0	0
Viruses|Duplodnaviria|Heunggongvirae|Uroviricota|Caudoviricetes|Caudovirales|Myoviridae|unclassified Myoviridae	20.8441	21.2132	21.7557	21.8163	21.5737	24.0363	21.7924	22.4148	19.9753	12.697	21.5206	21.3917	11.5835	0.0163713	11.2365	0.075282	6.675	12.8365	9.04418	14.8591	14.0219	10	17.7696	9.87227	12.1891	11.7524	4.34588	14.6563	9.32033	19.3012	6.95312	6.97388
Viruses|Duplodnaviria|Heunggongvirae|Uroviricota|Caudoviricetes|Caudovirales|Myoviridae|unclassified Myoviridae|Myoviridae sp.	20.17	20.1611	21.006	21.1492	20.9118	23.327	21.1822	21.9147	19.35	12.3342	20.9721	20.7692	8.68764	0.0163713	10.1663	0.075282	5.49706	9.6274	7.47128	13.0017	12.8534	7	15.4915	7.62857	11.3185	9.54883	4.34588	12.1074	7.67556	19.3012	6.95312	5.47948
Viruses|Duplodnaviria|Heunggongvirae|Uroviricota|Caudoviricetes|Caudovirales|Myoviridae|unclassified Myoviridae|Myoviridae sp. ctHIt1	0	0	0	0	0	0	0.0290565	0	0.0183935	0	0	0	0	0	0	0	0	0	0	0.464348	0.584245	0	0	0	0.290217	1.46905	0	0	0.548255	0	0	0.498134
Viruses|Duplodnaviria|Heunggongvirae|Uroviricota|Caudoviricetes|Caudovirales|Myoviridae|unclassified Myoviridae|Myoviridae sp. ctPuP5	0	0	0	0	0	0	0	0	0.0183935	0	0	0	0	0	0	0	0	1.28365	0	0.464348	0	0	0	0	0	0	0	0	0	0	0	0
Viruses|Duplodnaviria|Heunggongvirae|Uroviricota|Caudoviricetes|Caudovirales|Myoviridae|unclassified Myoviridae|Ralstonia phage RsoM2USA	0	0	0.0488892	0	0.0315174	0	0	0	0.0183935	0	0.0658122	0.0565918	1.15835	0	0	0	0	0	0.393225	0	0	0	0.455631	0.44874	0	0	0	0	0	0	0	0
Viruses|Duplodnaviria|Heunggongvirae|Uroviricota|Caudoviricetes|Caudovirales|Myoviridae|unclassified Myoviridae|Xanthomonas phage XacN1	0	0	0	0	0.0157587	0	0	0	0	0	0	0	0	0	0	0	0	0	0	0	0.584245	1	0.455631	0	0	0	0	0	0	0	0	0
Viruses|Duplodnaviria|Heunggongvirae|Uroviricota|Caudoviricetes|Caudovirales|Podoviridae	4.68328	4.55093	4.46521	4.26987	5.05855	5.51653	4.4747	4.31928	4.43283	2.17663	4.27779	4.8103	6.37093	0	5.88577	0	4.71176	3.85096	2.75258	8.35826	12.2691	6	6.37884	4.4874	5.80435	5.8762	1.62971	3.18616	3.28953	10.9373	3.24479	2.98881
Viruses|Duplodnaviria|Heunggongvirae|Uroviricota|Caudoviricetes|Caudovirales|Podoviridae|Beephvirinae	0	0	0	0.0333583	0	0	0	0	0	0	0	0.0565918	0.579176	0	0	0	0.392647	0	0	1.39304	0	0	0	0.44874	0.580435	0.367263	0	0	0	0	0	0
Viruses|Duplodnaviria|Heunggongvirae|Uroviricota|Caudoviricetes|Caudovirales|Podoviridae|Firingavirus	0	0	0	0	0	0	0	0	0	0	0	0	0	0	0	0	0	0	0	0	0	1	0	0	0	0	0	0	0.548255	0.643374	0	0
Viruses|Duplodnaviria|Heunggongvirae|Uroviricota|Caudoviricetes|Caudovirales|Podoviridae|Firingavirus|Ralstonia virus RSK1	0	0	0	0	0	0	0	0	0	0	0	0	0	0	0	0	0	0	0	0	0	1	0	0	0	0	0	0	0.548255	0	0	0
Viruses|Duplodnaviria|Heunggongvirae|Uroviricota|Caudoviricetes|Caudovirales|Podoviridae|unclassified Podoviridae	4.61232	4.47753	4.36743	4.16979	5.02703	5.35891	4.41659	4.27382	4.30408	2.17663	4.19004	4.69712	5.79176	0	5.88577	0	4.31912	3.85096	2.35935	6.96522	12.2691	5	6.37884	4.03866	5.22391	4.40715	1.62971	3.18616	2.74127	9.6506	2.78125	2.98881
Viruses|Duplodnaviria|Heunggongvirae|Uroviricota|Caudoviricetes|Caudovirales|Podoviridae|unclassified Podoviridae|crAss-like viruses	0.762807	0.46488	0.488892	0.467017	0.772177	1.0245	0.58113	0.545594	0.588592	0	0.548435	0.735693	0.579176	0	0.53507	0	0.392647	0.641827	0.393225	1.85739	0	0	0.455631	0.897479	0.580435	0.734525	0	0	0	1.93012	0	0.498134
Viruses|Duplodnaviria|Heunggongvirae|Uroviricota|Caudoviricetes|Caudovirales|Podoviridae|unclassified Podoviridae|crAss-like viruses|CrAss-like virus sp.	0.762807	0.46488	0.488892	0.467017	0.772177	1.0245	0.58113	0.545594	0.588592	0	0.548435	0.735693	0.579176	0	0	0	0.392647	0.641827	0.393225	1.39304	0	0	0.455631	0.44874	0.580435	0.734525	0	0	0	0.643374	0	0.498134
Viruses|Duplodnaviria|Heunggongvirae|Uroviricota|Caudoviricetes|Caudovirales|Podoviridae|unclassified Podoviridae|Podoviridae sp.	3.77855	3.89031	3.86224	3.63606	4.19182	4.33442	3.77734	3.70549	3.66031	1.81386	3.61967	3.84824	4.63341	0	4.81563	0	3.53382	3.20913	1.17968	4.64348	8.76368	3	4.10068	2.2437	3.48261	2.9381	1.35809	3.18616	2.19302	5.79036	2.31771	1.99254
Viruses|Duplodnaviria|Heunggongvirae|Uroviricota|Caudoviricetes|Caudovirales|Podoviridae|unclassified Podoviridae|Podoviridae sp. ct2cs2	0	0	0	0	0	0	0	0	0	0	0	0	0.579176	0	0	0	0	0	0	0	0.584245	1	0	0	0	0	0	0	0	0	0	0
Viruses|Duplodnaviria|Heunggongvirae|Uroviricota|Caudoviricetes|Caudovirales|Siphoviridae	36.0648	36.1138	35.6076	33.4584	28.5863	37.276	32.6885	33.8723	35.1316	22.1291	34.1126	37.2374	28.3796	0.0163713	19.2625	0.213299	17.6691	30.1659	30.6716	26.0035	31.5492	43	30.0717	27.8218	36.2772	29.381	13.0376	17.8425	36.1848	23.1614	20.8594	20.9216
Viruses|Duplodnaviria|Heunggongvirae|Uroviricota|Caudoviricetes|Caudovirales|Siphoviridae|Alachuavirus	0	0	0	0	0	0	0	0	0	0	0	0	0.579176	0	0	0	0	0	0	0	0	1	0	0	0	0	0	0	0	0	0	0
Viruses|Duplodnaviria|Heunggongvirae|Uroviricota|Caudoviricetes|Caudovirales|Siphoviridae|Alachuavirus|Xanthomonas virus Xp15	0	0	0	0	0	0	0	0	0	0	0	0	0.579176	0	0	0	0	0	0	0	0	1	0	0	0	0	0	0	0	0	0	0
Viruses|Duplodnaviria|Heunggongvirae|Uroviricota|Caudoviricetes|Caudovirales|Siphoviridae|Arquatrovirinae	0.0709587	0.0978694	0.0651855	0.166792	0.0630349	0.236423	0.116226	0.181865	0.147148	0	0.0877496	0.226367	0	0	0	0	0	0	0	0	0	1	0	0.44874	0	0.367263	0	0.637231	0	0	0	0
Viruses|Duplodnaviria|Heunggongvirae|Uroviricota|Caudoviricetes|Caudovirales|Siphoviridae|Arquatrovirinae|Likavirus	0	0.0489347	0.0162964	0.166792	0.0630349	0.0788076	0.116226	0.0681992	0.0919675	0	0.0219374	0.113184	0	0	0	0	0	0	0	0	0	1	0	0	0	0	0	0.637231	0	0	0	0
Viruses|Duplodnaviria|Heunggongvirae|Uroviricota|Caudoviricetes|Caudovirales|Siphoviridae|Cbastvirus	0	0	0	0	0	0	0	0	0	0	0	0	0	0	0	0	0	0	0	0	0	1	0	0	0	0	0	0	0	0	0	0
Viruses|Duplodnaviria|Heunggongvirae|Uroviricota|Caudoviricetes|Caudovirales|Siphoviridae|Cbastvirus|Cellulophaga virus ST	0	0	0	0	0	0	0	0	0	0	0	0	0	0	0	0	0	0	0	0	0	1	0	0	0	0	0	0	0	0	0	0
Viruses|Duplodnaviria|Heunggongvirae|Uroviricota|Caudoviricetes|Caudovirales|Siphoviridae|Fibralongavirus	0.0354794	0.036701	0.0162964	0	0	0.0788076	0.0290565	0	0.0183935	0	0.0219374	0	0	0	0	0	0	0	0	0	0	1	0	0	0	0	0	0	0	0	0	0
Viruses|Duplodnaviria|Heunggongvirae|Uroviricota|Caudoviricetes|Caudovirales|Siphoviridae|Fibralongavirus|unclassified Fibralongavirus	0.0354794	0.036701	0.0162964	0	0	0.0788076	0.0290565	0	0.0183935	0	0.0219374	0	0	0	0	0	0	0	0	0	0	1	0	0	0	0	0	0	0	0	0	0
Viruses|Duplodnaviria|Heunggongvirae|Uroviricota|Caudoviricetes|Caudovirales|Siphoviridae|Fibralongavirus|unclassified Fibralongavirus|Staphylococcus phage phiSP119-1	0.0354794	0.036701	0.0162964	0	0	0.0788076	0.0290565	0	0.0183935	0	0.0219374	0	0	0	0	0	0	0	0	0	0	1	0	0	0	0	0	0	0	0	0	0
Viruses|Duplodnaviria|Heunggongvirae|Uroviricota|Caudoviricetes|Caudovirales|Siphoviridae|Mardecavirus	0	0	0	0	0	0	0	0	0	0	0	0	0	0	0	0	0	0	0	0	0	1	0	0	0	0	0	0	0	0	0	0
Viruses|Duplodnaviria|Heunggongvirae|Uroviricota|Caudoviricetes|Caudovirales|Siphoviridae|Mardecavirus|unclassified Mardecavirus	0	0	0	0	0	0	0	0	0	0	0	0	0	0	0	0	0	0	0	0	0	1	0	0	0	0	0	0	0	0	0	0
Viruses|Duplodnaviria|Heunggongvirae|Uroviricota|Caudoviricetes|Caudovirales|Siphoviridae|Mardecavirus|unclassified Mardecavirus|Vibrio phage R01	0	0	0	0	0	0	0	0	0	0	0	0	0	0	0	0	0	0	0	0	0	1	0	0	0	0	0	0	0	0	0	0
Viruses|Duplodnaviria|Heunggongvirae|Uroviricota|Caudoviricetes|Caudovirales|Siphoviridae|Samunavirus	0	0	0	0	0	0	0	0	0	0	0	0	0	0	0	0	0	0	0	0	0	0	3.18942	0	0.290217	0	0	0	0	0.643374	0	0
Viruses|Duplodnaviria|Heunggongvirae|Uroviricota|Caudoviricetes|Caudovirales|Siphoviridae|Samunavirus|Pseudomonas virus SM1	0	0	0	0	0	0	0	0	0	0	0	0	0	0	0	0	0	0	0	0	0	0	1.36689	0	0	0	0	0	0	0	0	0
Viruses|Duplodnaviria|Heunggongvirae|Uroviricota|Caudoviricetes|Caudovirales|Siphoviridae|unclassified Siphoviridae	33.7764	33.5937	33.5869	32.0907	27.2941	34.7541	30.858	31.8718	33.1635	21.0408	32.2041	35.1435	25.4837	0.0163713	16.5872	0.213299	16.4912	27.5986	28.3122	21.36	29.7965	36	22.7816	24.2319	32.2141	26.8102	12.2228	15.2936	31.7988	19.9446	18.5417	19.4272
Viruses|Duplodnaviria|Heunggongvirae|Uroviricota|Caudoviricetes|Caudovirales|Siphoviridae|unclassified Siphoviridae|Achromobacter phage JWF	0	0	0	0	0	0	0	0	0	0	0	0	1.15835	0	0	0	0	0	0	0	0	0	0	0	0	0	0	0	0	0	0	0
Viruses|Duplodnaviria|Heunggongvirae|Uroviricota|Caudoviricetes|Caudovirales|Siphoviridae|unclassified Siphoviridae|Burkholderiales phage 68_11	0	0	0.0162964	0	0	0	0	0	0	0	0	0	0	0	0	0	0	0	0	0	0	1	0.455631	0.44874	0.580435	0	0	0	0	0	0	0
Viruses|Duplodnaviria|Heunggongvirae|Uroviricota|Caudoviricetes|Caudovirales|Siphoviridae|unclassified Siphoviridae|Siphoviridae sp.	31.3283	30.5353	31.1261	30.1226	25.5291	31.8383	28.6787	29.894	30.6987	20.678	30.0762	32.6535	23.167	0.0163713	14.4469	0.200752	13.7426	25.0312	23.5935	20.4313	28.0438	30	20.959	19.7445	27.2804	22.403	11.4079	14.6563	28.5092	16.7277	15.2969	16.9366
Viruses|Duplodnaviria|Heunggongvirae|Uroviricota|Caudoviricetes|Caudovirales|Siphoviridae|unclassified Siphoviridae|Siphoviridae sp. ctBLh2	0.496711	0.391478	0.521484	0.4003	0.267898	0.472845	0.552073	0.318263	0.551805	0.362772	0.526497	0.339551	0.579176	0	0.53507	0	0	0.641827	1.5729	0.464348	0	1	0	0.897479	0.580435	0.367263	0	0	0.548255	0	0.463542	0.498134
Viruses|Duplodnaviria|Heunggongvirae|Uroviricota|Caudoviricetes|Caudovirales|Siphoviridae|unclassified Siphoviridae|Siphoviridae sp. ctPyh10	0.124178	0.0978694	0.130371	0.0333583	0.0315174	0.0788076	0	0.0681992	0.147148	0	0.109687	0.282959	0	0	0	0	0	0	0	0	0	1	0	0	0.290217	0	0	0	0.548255	1.28675	0.463542	0
Viruses|Duplodnaviria|Heunggongvirae|Uroviricota|Caudoviricetes|Caudovirales|unclassified Caudovirales	1.66753	1.51698	1.8252	1.40105	1.57587	1.41854	1.77245	1.43218	1.56345	0.362772	1.46981	1.69775	1.15835	0	0.53507	0	1.17794	2.56731	1.5729	0	1.75274	1	3.18942	0.897479	1.16087	0.734525	0	0.637231	2.74127	1.28675	0.927083	0.996269
Viruses|Duplodnaviria|Heunggongvirae|Uroviricota|Caudoviricetes|Caudovirales|unclassified Caudovirales|Caudovirales sp.	1.66753	1.50474	1.8252	1.40105	1.57587	1.41854	1.77245	1.43218	1.56345	0.362772	1.46981	1.69775	1.15835	0	0.53507	0	1.17794	1.92548	1.5729	0	1.75274	1	3.18942	0.897479	1.16087	0.734525	0	0.637231	2.74127	1.28675	0.927083	0.996269
Viruses|Monodnaviria	5.16225	4.9057	4.90521	5.97114	5.53131	4.57084	5.46262	5.47867	4.92946	2.90217	5.19916	4.75371	11.0043	266.591	5.3507	264.98	3.53382	7.0601	6.68483	10.68	8.17943	13	5.46758	6.73109	4.9337	6.24347	1.08647	1.27446	3.28953	2.57349	2.31771	2.49067
Viruses|Monodnaviria|Loebvirae	4.5591	4.48976	4.38373	5.50412	5.09007	4.25561	4.82338	5.04674	4.35926	2.17663	4.80429	4.41416	1.73753	0	1.60521	0	0	0.641827	1.5729	1.39304	1.16849	1	0.911263	0.44874	0.580435	1.83631	0.543235	0.637231	1.09651	0.643374	1.39062	0.996269
Viruses|Monodnaviria|Loebvirae|Hofneiviricota	4.5591	4.48976	4.38373	5.50412	5.09007	4.25561	4.82338	5.04674	4.35926	2.17663	4.80429	4.41416	1.73753	0	1.60521	0	0	0.641827	1.5729	1.39304	1.16849	1	0.911263	0.44874	0.580435	1.83631	0.543235	0.637231	1.09651	0.643374	1.39062	0.996269
Viruses|Monodnaviria|Loebvirae|Hofneiviricota|Faserviricetes	4.5591	4.48976	4.38373	5.50412	5.09007	4.25561	4.82338	5.04674	4.35926	2.17663	4.80429	4.41416	1.73753	0	1.60521	0	0	0.641827	1.5729	1.39304	1.16849	1	0.911263	0.44874	0.580435	1.83631	0.543235	0.637231	1.09651	0.643374	1.39062	0.996269
Viruses|Monodnaviria|Loebvirae|Hofneiviricota|Faserviricetes|Tubulavirales	4.5591	4.48976	4.38373	5.50412	5.09007	4.25561	4.82338	5.04674	4.35926	2.17663	4.80429	4.41416	1.73753	0	1.60521	0	0	0.641827	1.5729	1.39304	1.16849	1	0.911263	0.44874	0.580435	1.83631	0.543235	0.637231	1.09651	0.643374	1.39062	0.996269
Viruses|Monodnaviria|Loebvirae|Hofneiviricota|Faserviricetes|Tubulavirales|Inoviridae	4.5591	4.47753	4.38373	5.50412	5.09007	4.25561	4.82338	5.04674	4.35926	2.17663	4.80429	4.41416	1.73753	0	1.60521	0	0	0.641827	1.5729	1.39304	1.16849	1	0.911263	0.44874	0.580435	1.83631	0.543235	0.637231	1.09651	0.643374	1.39062	0.996269
Viruses|Monodnaviria|Loebvirae|Hofneiviricota|Faserviricetes|Tubulavirales|Inoviridae|unclassified Inoviridae	4.5591	4.46529	4.38373	5.50412	5.09007	4.1768	4.82338	5.04674	4.34086	2.17663	4.78235	4.41416	1.73753	0	1.60521	0	0	0.641827	1.5729	1.39304	1.16849	1	0.911263	0.44874	0.580435	1.83631	0.543235	0.637231	1.09651	0.643374	1.39062	0.996269
Viruses|Monodnaviria|Loebvirae|Hofneiviricota|Faserviricetes|Tubulavirales|Inoviridae|unclassified Inoviridae|Inoviridae sp.	4.52362	4.36742	4.33484	5.43741	5.05855	4.09799	4.82338	5.04674	4.30408	1.81386	4.78235	4.35757	1.73753	0	1.60521	0	0	0.641827	1.5729	1.39304	1.16849	1	0.911263	0.44874	0.580435	1.83631	0.543235	0.637231	1.09651	0.643374	1.39062	0.996269
Viruses|Monodnaviria|Sangervirae	0.56767	0.415945	0.472595	0.467017	0.441244	0.31523	0.610186	0.431928	0.551805	0.725544	0.329061	0.339551	1.73753	0.229199	0.53507	0.238393	1.17794	1.92548	1.5729	3.71478	1.16849	2	3.18942	2.2437	2.90217	0.734525	0.271618	0.637231	2.19302	1.93012	0.463542	0.996269
Viruses|Monodnaviria|Sangervirae|Phixviricota	0.56767	0.415945	0.472595	0.467017	0.441244	0.31523	0.610186	0.431928	0.551805	0.725544	0.329061	0.339551	1.73753	0.229199	0.53507	0.238393	1.17794	1.92548	1.5729	3.71478	1.16849	2	3.18942	2.2437	2.90217	0.734525	0.271618	0.637231	2.19302	1.93012	0.463542	0.996269
Viruses|Monodnaviria|Sangervirae|Phixviricota|Malgrandaviricetes	0.56767	0.415945	0.472595	0.467017	0.441244	0.31523	0.610186	0.431928	0.551805	0.725544	0.329061	0.339551	1.73753	0.229199	0.53507	0.238393	1.17794	1.92548	1.5729	3.71478	1.16849	2	3.18942	2.2437	2.90217	0.734525	0.271618	0.637231	2.19302	1.93012	0.463542	0.996269
Viruses|Monodnaviria|Sangervirae|Phixviricota|Malgrandaviricetes|Petitvirales	0.56767	0.415945	0.472595	0.467017	0.441244	0.31523	0.610186	0.431928	0.551805	0.725544	0.329061	0.339551	1.73753	0.229199	0.53507	0.238393	1.17794	1.92548	1.5729	3.71478	1.16849	2	3.18942	2.2437	2.90217	0.734525	0.271618	0.637231	2.19302	1.93012	0.463542	0.996269
Viruses|Monodnaviria|Sangervirae|Phixviricota|Malgrandaviricetes|Petitvirales|Microviridae	0.56767	0.415945	0.472595	0.467017	0.441244	0.31523	0.610186	0.431928	0.551805	0.725544	0.329061	0.339551	1.73753	0.229199	0.53507	0.238393	1.17794	1.92548	1.5729	3.71478	1.16849	2	3.18942	2.2437	2.90217	0.734525	0.271618	0.637231	2.19302	1.93012	0.463542	0.996269
Viruses|Monodnaviria|Sangervirae|Phixviricota|Malgrandaviricetes|Petitvirales|Microviridae|Bullavirinae	0	0	0	0	0	0	0	0	0	0	0	0	0.579176	0.229199	0.53507	0.238393	0.392647	0.641827	0.393225	0.464348	0.584245	1	0.455631	0.897479	0.580435	0.367263	0	0.637231	0	0	0.463542	0
Viruses|Monodnaviria|Sangervirae|Phixviricota|Malgrandaviricetes|Petitvirales|Microviridae|Bullavirinae|Sinsheimervirus	0	0	0	0	0	0	0	0	0	0	0	0	0.579176	0.229199	0.53507	0.238393	0.392647	0.641827	0.393225	0.464348	0.584245	1	0.455631	0.897479	0.580435	0.367263	0	0.637231	0	0	0.463542	0
Viruses|Monodnaviria|Sangervirae|Phixviricota|Malgrandaviricetes|Petitvirales|Microviridae|unclassified Microviridae	0.56767	0.415945	0.472595	0.467017	0.441244	0.31523	0.610186	0.431928	0.551805	0.725544	0.329061	0.339551	1.15835	0	0	0	0.785294	1.28365	1.17968	3.25043	0	1	2.73379	1.34622	2.32174	0	0.271618	0	2.19302	1.28675	0	0.996269
Viruses|Monodnaviria|Sangervirae|Phixviricota|Malgrandaviricetes|Petitvirales|Microviridae|unclassified Microviridae|Microviridae sp.	0.56767	0.403711	0.456299	0.467017	0.441244	0.31523	0.610186	0.431928	0.533411	0.362772	0.329061	0.339551	1.15835	0	0	0	0	0	0	1.39304	0	0	1.36689	0.897479	0.870652	0	0.271618	0	0.548255	0.643374	0	0
Viruses|Monodnaviria|Sangervirae|Phixviricota|Malgrandaviricetes|Petitvirales|Microviridae|unclassified Microviridae|Microvirus sp.	0	0	0	0	0	0	0	0	0	0	0	0	0	0	0	0	0.785294	0	1.17968	1.85739	0	1	1.36689	0	0.580435	0	0	0	0.548255	0.643374	0	0.498134
Viruses|Monodnaviria|Shotokuvirae	0	0	0	0	0	0	0	0	0	0	0	0	7.52928	266.362	3.21042	264.716	2.35588	4.49279	3.53903	5.10783	5.84245	10	1.36689	4.03866	1.45109	3.67263	0.271618	0	0	0	0.463542	0.498134
Viruses|Monodnaviria|Shotokuvirae|Cossaviricota	0	0	0	0	0	0	0	0	0	0	0	0	7.52928	266.362	3.21042	264.716	2.35588	3.85096	3.53903	4.64348	5.84245	9	1.36689	4.03866	1.45109	3.67263	0.271618	0	0	0	0.463542	0.498134
Viruses|Monodnaviria|Shotokuvirae|Cossaviricota|Quintoviricetes	0	0	0	0	0	0	0	0	0	0	0	0	7.52928	266.362	3.21042	264.716	2.35588	3.85096	3.53903	4.64348	5.84245	9	1.36689	4.03866	1.45109	3.67263	0.271618	0	0	0	0.463542	0.498134
Viruses|Monodnaviria|Shotokuvirae|Cossaviricota|Quintoviricetes|Piccovirales	0	0	0	0	0	0	0	0	0	0	0	0	7.52928	266.362	3.21042	264.716	2.35588	3.85096	3.53903	4.64348	5.84245	9	1.36689	4.03866	1.45109	3.67263	0.271618	0	0	0	0.463542	0.498134
Viruses|Monodnaviria|Shotokuvirae|Cossaviricota|Quintoviricetes|Piccovirales|Parvoviridae	0	0	0	0	0	0	0	0	0	0	0	0	7.52928	266.362	3.21042	264.716	2.35588	3.85096	3.53903	4.64348	5.84245	9	1.36689	4.03866	1.45109	3.67263	0.271618	0	0	0	0.463542	0.498134
Viruses|Monodnaviria|Shotokuvirae|Cossaviricota|Quintoviricetes|Piccovirales|Parvoviridae|Parvovirinae	0	0	0	0	0	0	0	0	0	0	0	0	6.37093	266.362	3.21042	264.716	1.17794	3.85096	2.35935	3.71478	4.67396	6	0	3.14118	0.290217	1.46905	0	0	0	0	0	0
Viruses|Monodnaviria|Shotokuvirae|Cossaviricota|Quintoviricetes|Piccovirales|Parvoviridae|Parvovirinae|Erythroparvovirus	0	0	0	0	0	0	0	0	0	0	0	0	6.37093	266.362	3.21042	264.716	1.17794	3.85096	2.35935	3.71478	4.67396	6	0	3.14118	0.290217	1.46905	0	0	0	0	0	0
Viruses|Monodnaviria|Shotokuvirae|Cossaviricota|Quintoviricetes|Piccovirales|Parvoviridae|Parvovirinae|Erythroparvovirus|Primate erythroparvovirus 1	0	0	0	0	0	0	0	0	0	0	0	0	6.37093	260.844	3.21042	245.72	1.17794	3.85096	2.35935	3.71478	4.67396	6	0	3.14118	0.290217	1.46905	0	0	0	0	0	0
Viruses|Monodnaviria|Shotokuvirae|Cossaviricota|Quintoviricetes|Piccovirales|Parvoviridae|unclassified Parvoviridae	0	0	0	0	0	0	0	0	0	0	0	0	0	0	0	0	0.392647	0	0.393225	0	0.584245	2	0.455631	0.44874	0.290217	0	0	0	0	0	0	0.498134
Viruses|Monodnaviria|Shotokuvirae|Cossaviricota|Quintoviricetes|Piccovirales|Parvoviridae|unclassified Parvoviridae|Grus japonensis parvo-like hybrid virus	0	0	0	0	0	0	0	0	0	0	0	0	0	0	0	0	0.392647	0	0	0	0	2	0	0	0	0	0	0	0	0	0	0
Viruses|Monodnaviria|Shotokuvirae|Cressdnaviricota	0	0	0	0	0	0	0	0	0	0	0	0	0	0	0	0	0	0.641827	0	0	0	1	0	0	0	0	0	0	0	0	0	0
Viruses|Monodnaviria|Shotokuvirae|Cressdnaviricota|Repensiviricetes	0	0	0	0	0	0	0	0	0	0	0	0	0	0	0	0	0	0.641827	0	0	0	1	0	0	0	0	0	0	0	0	0	0
Viruses|Monodnaviria|Shotokuvirae|Cressdnaviricota|Repensiviricetes|Geplafuvirales	0	0	0	0	0	0	0	0	0	0	0	0	0	0	0	0	0	0.641827	0	0	0	1	0	0	0	0	0	0	0	0	0	0
Viruses|Monodnaviria|Shotokuvirae|Cressdnaviricota|Repensiviricetes|Geplafuvirales|Genomoviridae	0	0	0	0	0	0	0	0	0	0	0	0	0	0	0	0	0	0.641827	0	0	0	1	0	0	0	0	0	0	0	0	0	0
Viruses|Monodnaviria|Shotokuvirae|Cressdnaviricota|Repensiviricetes|Geplafuvirales|Genomoviridae|Gemykibivirus	0	0	0	0	0	0	0	0	0	0	0	0	0	0	0	0	0	0	0	0	0	1	0	0	0	0	0	0	0	0	0	0
Viruses|Monodnaviria|Shotokuvirae|Cressdnaviricota|Repensiviricetes|Geplafuvirales|Genomoviridae|Gemykibivirus|unclassified Gemykibivirus	0	0	0	0	0	0	0	0	0	0	0	0	0	0	0	0	0	0	0	0	0	1	0	0	0	0	0	0	0	0	0	0
Viruses|Monodnaviria|Shotokuvirae|Cressdnaviricota|Repensiviricetes|Geplafuvirales|Genomoviridae|Gemykibivirus|unclassified Gemykibivirus|robinz virus RP_386	0	0	0	0	0	0	0	0	0	0	0	0	0	0	0	0	0	0	0	0	0	1	0	0	0	0	0	0	0	0	0	0
Viruses|Riboviria	0.0886984	0.110103	0.0814819	0.166792	0.0630349	0.31523	0.174339	0.136398	0.110361	1.08832	0.0877496	0.226367	46.9132	0.147342	26.2184	0.276034	95.0206	5.13462	44.4345	31.1113	14.6061	70	43.7406	92.4403	29.6022	60.9656	196.923	10.1957	43.8604	16.0843	67.6771	114.571
Viruses|Riboviria|Orthornavirae	0.0886984	0.0611684	0.0651855	0.166792	0.0630349	0.31523	0.174339	0.136398	0.0919675	1.08832	0.0658122	0.226367	42.859	0.147342	9.09619	0.276034	92.2721	2.56731	40.8954	25.5391	12.2691	66	40.5512	89.7479	26.4098	58.3948	195.021	5.09785	39.4743	10.294	62.5781	109.091
Viruses|Riboviria|Orthornavirae|Duplornaviricota	0.0177397	0	0.0162964	0.0333583	0	0.0788076	0.0290565	0.0454662	0.0183935	0	0.0219374	0.0565918	1.73753	0	1.07014	0	0.392647	1.28365	1.17968	2.78609	5.25821	1	0.911263	3.14118	2.03152	1.46905	2.44456	1.27446	2.74127	4.50361	0.927083	1.99254
Viruses|Riboviria|Orthornavirae|Duplornaviricota|Resentoviricetes	0.0177397	0	0.0162964	0.0333583	0	0.0788076	0.0290565	0.0454662	0.0183935	0	0.0219374	0.0565918	1.73753	0	1.07014	0	0.392647	1.28365	1.17968	2.78609	5.25821	1	0.911263	3.14118	2.03152	1.46905	2.44456	1.27446	2.74127	4.50361	0.927083	1.99254
Viruses|Riboviria|Orthornavirae|Duplornaviricota|Resentoviricetes|Reovirales	0.0177397	0	0.0162964	0.0333583	0	0.0788076	0.0290565	0.0454662	0.0183935	0	0.0219374	0.0565918	1.73753	0	1.07014	0	0.392647	1.28365	1.17968	2.78609	5.25821	1	0.911263	3.14118	2.03152	1.46905	2.44456	1.27446	2.74127	4.50361	0.927083	1.99254
Viruses|Riboviria|Orthornavirae|Duplornaviricota|Resentoviricetes|Reovirales|Reoviridae	0.0177397	0	0.0162964	0.0333583	0	0.0788076	0.0290565	0.0454662	0.0183935	0	0.0219374	0.0565918	1.73753	0	1.07014	0	0.392647	1.28365	1.17968	2.78609	5.25821	1	0.911263	3.14118	2.03152	1.46905	2.44456	1.27446	2.74127	4.50361	0.927083	1.99254
Viruses|Riboviria|Orthornavirae|Duplornaviricota|Resentoviricetes|Reovirales|Reoviridae|Spinareovirinae	0.0177397	0	0.0162964	0.0333583	0	0.0788076	0.0290565	0.0454662	0.0183935	0	0.0219374	0.0565918	1.73753	0	1.07014	0	0.392647	1.28365	1.17968	2.78609	5.25821	1	0.911263	3.14118	2.03152	1.46905	2.44456	1.27446	2.74127	4.50361	0.927083	1.99254
Viruses|Riboviria|Orthornavirae|Duplornaviricota|Resentoviricetes|Reovirales|Reoviridae|Spinareovirinae|Orthoreovirus	0.0177397	0	0.0162964	0.0333583	0	0.0788076	0.0290565	0.0454662	0.0183935	0	0.0219374	0.0565918	1.73753	0	1.07014	0	0.392647	1.28365	1.17968	2.78609	5.25821	1	0.911263	3.14118	2.03152	1.46905	2.44456	1.27446	2.74127	4.50361	0.927083	1.99254
Viruses|Riboviria|Orthornavirae|Duplornaviricota|Resentoviricetes|Reovirales|Reoviridae|Spinareovirinae|Orthoreovirus|unclassified Orthoreovirus	0.0177397	0	0.0162964	0.0333583	0	0.0788076	0.0290565	0.0454662	0.0183935	0	0.0219374	0.0565918	1.73753	0	1.07014	0	0.392647	1.28365	1.17968	2.78609	5.25821	1	0.911263	3.14118	2.03152	1.46905	2.44456	1.27446	2.74127	4.50361	0.927083	1.99254
Viruses|Riboviria|Orthornavirae|Duplornaviricota|Resentoviricetes|Reovirales|Reoviridae|Spinareovirinae|Orthoreovirus|unclassified Orthoreovirus|Phocid orthoreovirus 1	0.0177397	0	0.0162964	0.0333583	0	0.0788076	0.0290565	0.0454662	0.0183935	0	0.0219374	0.0565918	1.73753	0	1.07014	0	0.392647	1.28365	1.17968	2.78609	5.25821	1	0.911263	3.14118	2.03152	1.46905	2.44456	1.27446	2.74127	4.50361	0.927083	1.99254
Viruses|Riboviria|Orthornavirae|Kitrinoviricota	0.0532191	0.0489347	0.0488892	0.0333583	0.0315174	0.157615	0.0871694	0.0454662	0.036787	0.725544	0.0219374	0.113184	41.1215	0.147342	7.49098	0.263487	91.4868	0	38.9293	22.2887	6.4267	62	38.7287	85.7092	23.7978	56.9257	192.305	0	33.9918	4.50361	61.1875	106.601
Viruses|Riboviria|Orthornavirae|Kitrinoviricota|Flasuviricetes	0.0532191	0.0489347	0.0488892	0.0333583	0.0315174	0.157615	0.0871694	0.0454662	0.036787	0.725544	0.0219374	0.113184	41.1215	0.147342	7.49098	0.263487	91.4868	0	38.9293	22.2887	6.4267	62	38.7287	85.7092	23.7978	56.9257	192.305	0	33.9918	4.50361	61.1875	106.601
Viruses|Riboviria|Orthornavirae|Kitrinoviricota|Flasuviricetes|Amarillovirales	0.0532191	0.0489347	0.0488892	0.0333583	0.0315174	0.157615	0.0871694	0.0454662	0.036787	0.725544	0.0219374	0.113184	41.1215	0.147342	7.49098	0.263487	91.4868	0	38.9293	22.2887	6.4267	62	38.7287	85.7092	23.7978	56.9257	192.305	0	33.9918	4.50361	61.1875	106.601
Viruses|Riboviria|Orthornavirae|Kitrinoviricota|Flasuviricetes|Amarillovirales|Flaviviridae	0.0532191	0.0489347	0.0488892	0.0333583	0.0315174	0.157615	0.0871694	0.0454662	0.036787	0.725544	0.0219374	0.113184	41.1215	0.147342	7.49098	0.263487	91.4868	0	38.9293	22.2887	6.4267	62	38.7287	85.7092	23.7978	56.9257	192.305	0	33.9918	4.50361	61.1875	106.601
Viruses|Riboviria|Orthornavirae|Kitrinoviricota|Flasuviricetes|Amarillovirales|Flaviviridae|Hepacivirus	0.0532191	0.0489347	0.0488892	0.0333583	0.0315174	0.157615	0.0871694	0.0454662	0.036787	0.725544	0.0219374	0.113184	0	0	0	0	0	0	0	0	6.4267	0	0	0	0	3.67263	0	0	0	0	0	0
Viruses|Riboviria|Orthornavirae|Kitrinoviricota|Flasuviricetes|Amarillovirales|Flaviviridae|Hepacivirus|Hepacivirus C	0	0	0	0	0	0	0	0	0	0	0	0	0	0	0	0	0	0	0	0	6.4267	0	0	0	0	3.67263	0	0	0	0	0	0
Viruses|Riboviria|Orthornavirae|Kitrinoviricota|Flasuviricetes|Amarillovirales|Flaviviridae|Pegivirus	0	0	0	0	0	0	0	0	0	0	0	0	40.5423	0.147342	7.49098	0.263487	91.0941	0	38.9293	22.2887	0	61	38.7287	84.363	23.7978	52.8858	190.132	0	33.9918	4.50361	61.1875	106.103
Viruses|Riboviria|Orthornavirae|Kitrinoviricota|Flasuviricetes|Amarillovirales|Flaviviridae|Pegivirus|Pegivirus C	0	0	0	0	0	0	0	0	0	0	0	0	5.79176	0.0163713	2.14028	0.050188	17.2765	0	3.53903	5.10783	0	13	7.2901	18.3983	4.9337	9.18157	35.3103	0	5.48255	0	12.0521	23.9104
Viruses|Riboviria|Orthornavirae|Pisuviricota	0.0177397	0.0122337	0	0.100075	0.0315174	0.0788076	0.058113	0.0454662	0.036787	0.362772	0.0219374	0.0565918	0	0	0.53507	0	0.392647	1.28365	0.786451	0.464348	0.584245	3	0.911263	0.897479	0.580435	0	0.271618	3.82339	2.74127	1.28675	0.463542	0.498134
Viruses|Riboviria|Orthornavirae|Pisuviricota|Duplopiviricetes	0.0177397	0	0	0.100075	0.0315174	0.0788076	0.058113	0.0454662	0.036787	0.362772	0.0219374	0.0565918	0	0	0.53507	0	0.392647	1.28365	0.786451	0.464348	0.584245	3	0.911263	0.897479	0.580435	0	0.271618	3.82339	2.74127	1.28675	0.463542	0.498134
Viruses|Riboviria|Orthornavirae|Pisuviricota|Duplopiviricetes|Durnavirales	0.0177397	0	0	0.100075	0.0315174	0.0788076	0.058113	0.0454662	0.036787	0.362772	0.0219374	0.0565918	0	0	0.53507	0	0.392647	1.28365	0.786451	0.464348	0.584245	3	0.911263	0.897479	0.580435	0	0.271618	3.82339	2.74127	1.28675	0.463542	0.498134
Viruses|Riboviria|Orthornavirae|Pisuviricota|Duplopiviricetes|Durnavirales|Picobirnaviridae	0.0177397	0	0	0.100075	0.0315174	0.0788076	0.058113	0.0454662	0.036787	0.362772	0.0219374	0.0565918	0	0	0.53507	0	0.392647	1.28365	0.786451	0.464348	0.584245	3	0.911263	0.897479	0.580435	0	0.271618	3.82339	2.74127	1.28675	0.463542	0.498134
Viruses|Riboviria|Orthornavirae|Pisuviricota|Duplopiviricetes|Durnavirales|Picobirnaviridae|Picobirnavirus	0.0177397	0	0	0.100075	0.0315174	0.0788076	0.058113	0.0454662	0.036787	0.362772	0.0219374	0.0565918	0	0	0.53507	0	0.392647	1.28365	0.786451	0.464348	0.584245	3	0.911263	0.897479	0.580435	0	0.271618	3.82339	2.74127	1.28675	0.463542	0.498134
Viruses|Riboviria|Orthornavirae|Pisuviricota|Duplopiviricetes|Durnavirales|Picobirnaviridae|Picobirnavirus|unclassified Picobirnavirus	0.0177397	0	0	0.100075	0.0315174	0.0788076	0.058113	0.0454662	0.036787	0.362772	0.0219374	0.0565918	0	0	0.53507	0	0.392647	1.28365	0.786451	0.464348	0.584245	3	0.911263	0.897479	0.580435	0	0.271618	3.82339	2.74127	1.28675	0.463542	0.498134
Viruses|Riboviria|Orthornavirae|Pisuviricota|Duplopiviricetes|Durnavirales|Picobirnaviridae|Picobirnavirus|unclassified Picobirnavirus|Picobirnavirus sp.	0.0177397	0	0	0.100075	0.0315174	0.0788076	0.058113	0.0454662	0.036787	0.362772	0.0219374	0.0565918	0	0	0.53507	0	0.392647	1.28365	0.786451	0.464348	0.584245	3	0.911263	0.897479	0.580435	0	0.271618	3.82339	2.74127	1.28675	0.463542	0.498134
Viruses|Riboviria|Pararnavirae	0	0.0489347	0.0162964	0	0	0	0	0	0.0183935	0	0.0219374	0	3.47505	0	17.1222	0	2.35588	2.56731	2.75258	5.57217	2.33698	4	2.27816	2.2437	3.19239	2.20358	1.90132	4.46062	3.83778	5.79036	5.09896	5.47948
Viruses|Riboviria|Pararnavirae|Artverviricota	0	0.0489347	0.0162964	0	0	0	0	0	0.0183935	0	0.0219374	0	3.47505	0	17.1222	0	2.35588	2.56731	2.75258	5.57217	2.33698	4	2.27816	2.2437	3.19239	2.20358	1.90132	4.46062	3.83778	5.79036	5.09896	5.47948
Viruses|Riboviria|Pararnavirae|Artverviricota|Revtraviricetes	0	0.0489347	0.0162964	0	0	0	0	0	0.0183935	0	0.0219374	0	3.47505	0	17.1222	0	2.35588	2.56731	2.75258	5.57217	2.33698	4	2.27816	2.2437	3.19239	2.20358	1.90132	4.46062	3.83778	5.79036	5.09896	5.47948
Viruses|Riboviria|Pararnavirae|Artverviricota|Revtraviricetes|Blubervirales	0	0	0.0162964	0	0	0	0	0	0	0	0	0	0	0	4.81563	0	0	0	0	0	0	0	0	0	0	0	0	0	0	0	0	0
Viruses|Riboviria|Pararnavirae|Artverviricota|Revtraviricetes|Blubervirales|Hepadnaviridae	0	0	0.0162964	0	0	0	0	0	0	0	0	0	0	0	4.81563	0	0	0	0	0	0	0	0	0	0	0	0	0	0	0	0	0
Viruses|Riboviria|Pararnavirae|Artverviricota|Revtraviricetes|Blubervirales|Hepadnaviridae|Orthohepadnavirus	0	0	0.0162964	0	0	0	0	0	0	0	0	0	0	0	4.81563	0	0	0	0	0	0	0	0	0	0	0	0	0	0	0	0	0
Viruses|Riboviria|Pararnavirae|Artverviricota|Revtraviricetes|Blubervirales|Hepadnaviridae|Orthohepadnavirus|Hepatitis B virus	0	0	0	0	0	0	0	0	0	0	0	0	0	0	4.81563	0	0	0	0	0	0	0	0	0	0	0	0	0	0	0	0	0
Viruses|Riboviria|Pararnavirae|Artverviricota|Revtraviricetes|Ortervirales	0	0.0489347	0	0	0	0	0	0	0.0183935	0	0.0219374	0	3.47505	0	12.3066	0	2.35588	2.56731	2.75258	5.57217	2.33698	4	2.27816	2.2437	3.19239	2.20358	1.90132	4.46062	3.83778	5.79036	5.09896	5.47948
Viruses|Riboviria|Pararnavirae|Artverviricota|Revtraviricetes|Ortervirales|Caulimoviridae	0	0	0	0	0	0	0	0	0	0	0	0	0	0	0.53507	0	0	0	0.786451	0	0	1	0.455631	0	0	0	0.271618	0	0	0.643374	0	0
Viruses|Riboviria|Pararnavirae|Artverviricota|Revtraviricetes|Ortervirales|Caulimoviridae|Soymovirus	0	0	0	0	0	0	0	0	0	0	0	0	0	0	0.53507	0	0	0	0.786451	0	0	1	0.455631	0	0	0	0.271618	0	0	0.643374	0	0
Viruses|Riboviria|Pararnavirae|Artverviricota|Revtraviricetes|Ortervirales|Metaviridae	0	0	0	0	0	0	0	0	0	0	0	0	0	0	0	0	0	0	0.393225	2.32174	0	1	0	0	0.870652	1.10179	0.271618	0.637231	0	1.93012	0.463542	0.498134
Viruses|Riboviria|Pararnavirae|Artverviricota|Revtraviricetes|Ortervirales|Metaviridae|Metavirus	0	0	0	0	0	0	0	0	0	0	0	0	0	0	0	0	0	0	0.393225	1.85739	0	0	0	0	0.870652	1.10179	0.271618	0.637231	0	1.28675	0.463542	0
Viruses|Riboviria|Pararnavirae|Artverviricota|Revtraviricetes|Ortervirales|Metaviridae|Metavirus|Cladosporium fulvum T-1 virus	0	0	0	0	0	0	0	0	0	0	0	0	0	0	0	0	0	0	0	0.464348	0	0	0	0	0.290217	0	0	0	0	1.28675	0	0
Viruses|Riboviria|Pararnavirae|Artverviricota|Revtraviricetes|Ortervirales|Metaviridae|Metavirus|unclassified Metavirus	0	0	0	0	0	0	0	0	0	0	0	0	0	0	0	0	0	0	0.393225	1.39304	0	0	0	0	0.580435	1.10179	0.271618	0.637231	0	0	0.463542	0
Viruses|Riboviria|Pararnavirae|Artverviricota|Revtraviricetes|Ortervirales|Metaviridae|Metavirus|unclassified Metavirus|Ceratitis capitata metavirus 2	0	0	0	0	0	0	0	0	0	0	0	0	0	0	0	0	0	0	0.393225	1.39304	0	0	0	0	0.580435	1.10179	0.271618	0.637231	0	0	0.463542	0
Viruses|Riboviria|Pararnavirae|Artverviricota|Revtraviricetes|Ortervirales|Metaviridae|unclassified Metaviridae	0	0	0	0	0	0	0	0	0	0	0	0	0	0	0	0	0	0	0	0.464348	0	1	0	0	0	0	0	0	0	0.643374	0	0
Viruses|Riboviria|Pararnavirae|Artverviricota|Revtraviricetes|Ortervirales|Metaviridae|unclassified Metaviridae|Chibugado virus	0	0	0	0	0	0	0	0	0	0	0	0	0	0	0	0	0	0	0	0.464348	0	1	0	0	0	0	0	0	0	0.643374	0	0
Viruses|Riboviria|Pararnavirae|Artverviricota|Revtraviricetes|Ortervirales|Retroviridae	0	0.036701	0	0	0	0	0	0	0.0183935	0	0.0219374	0	3.47505	0	11.7715	0	2.35588	2.56731	1.5729	2.78609	2.33698	1	1.36689	1.79496	1.7413	0.734525	1.08647	3.18616	3.28953	3.21687	4.63542	4.98134
Viruses|Riboviria|Pararnavirae|Artverviricota|Revtraviricetes|Ortervirales|Retroviridae|Orthoretrovirinae	0	0.036701	0	0	0	0	0	0	0.0183935	0	0.0219374	0	3.47505	0	11.2365	0	2.35588	2.56731	1.17968	2.32174	2.33698	1	1.36689	1.79496	1.7413	0.734525	1.08647	3.18616	3.28953	3.21687	4.17188	4.98134
Viruses|Riboviria|Pararnavirae|Artverviricota|Revtraviricetes|Ortervirales|Retroviridae|Orthoretrovirinae|Gammaretrovirus	0	0.0244674	0	0	0	0	0	0	0.0183935	0	0.0219374	0	2.89588	0	1.60521	0	2.35588	2.56731	1.17968	2.32174	2.33698	1	1.36689	1.79496	1.7413	0.734525	1.08647	3.18616	3.28953	3.21687	3.70833	0.996269
Viruses|Riboviria|Pararnavirae|Artverviricota|Revtraviricetes|Ortervirales|Retroviridae|Orthoretrovirinae|Gammaretrovirus|Porcine type-C oncovirus	0	0	0	0	0	0	0	0	0.0183935	0	0.0219374	0	2.89588	0	1.60521	0	2.35588	1.92548	1.17968	2.32174	2.33698	1	1.36689	1.79496	1.7413	0.367263	1.08647	3.18616	3.28953	2.57349	3.70833	0.996269
Viruses|Riboviria|Pararnavirae|Artverviricota|Revtraviricetes|Ortervirales|Retroviridae|Orthoretrovirinae|Lentivirus	0	0	0	0	0	0	0	0	0	0	0	0	0	0	9.63126	0	0	0	0	0	0	0	0	0	0	0	0	0	0	0	0.463542	3.98507
Viruses|Riboviria|Pararnavirae|Artverviricota|Revtraviricetes|Ortervirales|Retroviridae|Orthoretrovirinae|Lentivirus|Human immunodeficiency virus 1	0	0	0	0	0	0	0	0	0	0	0	0	0	0	9.09619	0	0	0	0	0	0	0	0	0	0	0	0	0	0	0	0.463542	2.98881
Viruses|unclassified bacterial viruses	5.46382	4.91794	5.32892	5.43741	5.16886	5.67414	5.34639	5.5696	5.22375	3.99049	5.00173	5.4894	6.37093	0	4.28056	0	3.53382	6.41827	1.96613	2.32174	2.92123	2	1.82253	3.14118	6.38478	4.03989	0.814852	1.91169	2.19302	3.86024	1.85417	0.498134
Viruses|unclassified bacterial viruses|Bacteriophage sp.	5.21547	4.6855	5.03558	5.30397	4.97976	5.35891	5.05583	5.31954	5.02142	3.99049	4.80429	5.03667	5.79176	0	3.21042	0	3.14118	5.77644	1.96613	2.32174	2.92123	2	1.36689	2.69244	5.22391	4.03989	0.814852	1.91169	1.64476	3.21687	1.85417	0.498134
Viruses|unclassified viruses	0.372533	0.428179	0.40741	0.333583	0.409727	0.31523	0.49396	0.363729	0.588592	0.362772	0.41681	0.339551	0.579176	0.0163713	1.60521	0	3.53382	2.56731	2.35935	2.78609	2.92123	3	0.911263	1.34622	1.16087	3.30536	0.271618	3.18616	2.74127	2.57349	1.85417	3.48694
Viruses|unclassified viruses|unclassified DNA viruses	0.301575	0.379244	0.391113	0.300225	0.378209	0.31523	0.49396	0.340996	0.533411	0.362772	0.41681	0.282959	0.579176	0.0163713	1.60521	0	3.14118	1.92548	2.35935	2.78609	1.75274	3	0.911263	0.897479	1.16087	2.9381	0	3.18616	2.74127	2.57349	1.85417	3.48694
Viruses|unclassified viruses|unclassified DNA viruses|unclassified dsDNA viruses	0.301575	0.354777	0.391113	0.300225	0.378209	0.31523	0.49396	0.340996	0.533411	0.362772	0.41681	0.282959	0.579176	0.0163713	1.60521	0	3.14118	1.92548	2.35935	2.78609	1.75274	3	0.911263	0.897479	1.16087	2.9381	0	3.18616	2.74127	2.57349	1.85417	3.48694
Viruses|unclassified viruses|unclassified DNA viruses|unclassified dsDNA viruses|Prokaryotic dsDNA virus sp.	0.283835	0.354777	0.374817	0.300225	0.346692	0.31523	0.49396	0.318263	0.533411	0.362772	0.394873	0.282959	0.579176	0.0163713	1.60521	0	3.14118	1.92548	2.35935	2.78609	1.75274	2	0.911263	0.897479	1.16087	2.9381	0	3.18616	2.74127	2.57349	1.85417	3.48694
Viruses|unclassified viruses|unclassified DNA viruses|unclassified dsDNA viruses|Sicyoidochytrium minutum DNA virus	0	0	0.0162964	0	0.0157587	0	0	0.0227331	0	0	0.0219374	0	0	0	0	0	0	0	0	0	0	1	0	0	0	0	0	0	0	0	0	0
Viruses|unclassified viruses|Virus NIOZ-UU157	0.0177397	0	0.0162964	0.0333583	0.0157587	0	0	0	0	0	0	0	0	0	0	0	0.392647	0	0	0	1.16849	0	0	0	0	0	0.271618	0	0	0	0	0
Viruses|Varidnaviria	1.43691	1.1989	1.23853	1.30097	0.850971	1.33973	1.27849	1.18212	1.28754	1.45109	1.05299	1.13184	1.73753	0	5.3507	0.025094	3.53382	2.56731	1.17968	3.25043	4.08972	7	1.36689	0.44874	2.03152	4.03989	1.6297	3.18616	3.28953	3.86024	3.24479	2.49067
Viruses|Varidnaviria|Bamfordvirae	1.43691	1.1989	1.23853	1.30097	0.850971	1.33973	1.27849	1.18212	1.28754	1.45109	1.05299	1.13184	1.73753	0	5.3507	0.025094	3.53382	2.56731	1.17968	3.25043	4.08972	7	1.36689	0.44874	2.03152	4.03989	1.6297	3.18616	3.28953	3.86024	3.24479	2.49067
Viruses|Varidnaviria|Bamfordvirae|Nucleocytoviricota	1.43691	1.1989	1.23853	1.30097	0.850971	1.33973	1.27849	1.18212	1.28754	1.45109	1.05299	1.13184	1.73753	0	5.3507	0.025094	3.53382	2.56731	1.17968	3.25043	4.08972	7	1.36689	0.44874	2.03152	4.03989	1.6297	3.18616	3.28953	3.86024	3.24479	2.49067
Viruses|Varidnaviria|Bamfordvirae|Nucleocytoviricota|Megaviricetes	1.43691	1.14997	1.20593	1.23426	0.835212	1.33973	1.24943	1.18212	1.26915	1.45109	1.03106	1.13184	1.73753	0	5.3507	0.025094	3.53382	2.56731	0.786451	3.25043	3.50547	5	1.36689	0.44874	2.03152	3.67263	1.6297	2.54893	3.28953	3.86024	3.24479	2.49067
Viruses|Varidnaviria|Bamfordvirae|Nucleocytoviricota|Megaviricetes|Algavirales	0.159657	0.183505	0.293335	0.266867	0.157587	0.236423	0.348678	0.159132	0.275902	0.725544	0.197437	0.226367	0	0	1.07014	0	1.96324	0.641827	0	0.928696	0.584245	1	0.455631	0	0	0.367263	0.271618	0.637231	1.09651	0	0	0.498134
Viruses|Varidnaviria|Bamfordvirae|Nucleocytoviricota|Megaviricetes|Algavirales|Phycodnaviridae	0.159657	0.183505	0.293335	0.266867	0.157587	0.236423	0.348678	0.159132	0.275902	0.725544	0.197437	0.226367	0	0	1.07014	0	1.96324	0.641827	0	0.928696	0.584245	1	0.455631	0	0	0.367263	0.271618	0.637231	1.09651	0	0	0.498134
Viruses|Varidnaviria|Bamfordvirae|Nucleocytoviricota|Megaviricetes|Algavirales|Phycodnaviridae|Chlorovirus	0.106438	0.146804	0.228149	0.20015	0.12607	0.157615	0.319621	0.0681992	0.202328	0.725544	0.153562	0.169775	0	0	0.53507	0	0.392647	0.641827	0	0.464348	0	1	0.455631	0	0	0	0.271618	0	0	0	0	0.498134
Viruses|Varidnaviria|Bamfordvirae|Nucleocytoviricota|Megaviricetes|Algavirales|Phycodnaviridae|unclassified Phycodnaviridae	0.0177397	0.0122337	0.0651855	0.0667166	0.0315174	0	0	0.0681992	0.0551805	0	0.0219374	0	0	0	0	0	1.17794	0	0	0.464348	0.584245	0	0	0	0	0.367263	0	0	1.09651	0	0	0
Viruses|Varidnaviria|Bamfordvirae|Nucleocytoviricota|Megaviricetes|Algavirales|Phycodnaviridae|unclassified Phycodnaviridae|Chrysochromulina ericina virus	0	0	0.0325928	0.0667166	0.0315174	0	0	0.0454662	0.036787	0	0	0	0	0	0	0	1.17794	0	0	0.464348	0	0	0	0	0	0	0	0	0	0	0	0
Viruses|Varidnaviria|Bamfordvirae|Nucleocytoviricota|Megaviricetes|Algavirales|Phycodnaviridae|unclassified Phycodnaviridae|Orpheovirus IHUMI-LCC2	0.0177397	0	0.0325928	0	0	0	0	0.0227331	0.0183935	0	0.0219374	0	0	0	0	0	0	0	0	0	0.584245	0	0	0	0	0.367263	0	0	1.09651	0	0	0
Viruses|Varidnaviria|Bamfordvirae|Nucleocytoviricota|Megaviricetes|Imitervirales	0.993422	0.782955	0.749634	0.700525	0.535797	1.10331	0.697356	0.863857	0.809314	0.725544	0.59231	0.452734	0.579176	0	3.74549	0	1.17794	1.92548	0	1.39304	2.33698	1	0	0	1.16087	1.46905	0.543235	1.27446	2.19302	1.93012	2.31771	0.498134
Viruses|Varidnaviria|Bamfordvirae|Nucleocytoviricota|Megaviricetes|Imitervirales|Mimiviridae	0.993422	0.782955	0.749634	0.700525	0.535797	1.10331	0.697356	0.863857	0.809314	0.725544	0.59231	0.452734	0.579176	0	3.74549	0	1.17794	1.92548	0	1.39304	2.33698	1	0	0	1.16087	1.46905	0.543235	1.27446	2.19302	1.93012	2.31771	0.498134
Viruses|Varidnaviria|Bamfordvirae|Nucleocytoviricota|Megaviricetes|Imitervirales|Mimiviridae|unclassified Mimiviridae	0.620889	0.489347	0.391113	0.300225	0.267898	1.0245	0.523017	0.363729	0.36787	0.362772	0.307123	0.169775	0.579176	0	1.60521	0	0.785294	1.28365	0	0.464348	1.75274	0	0	0	0.580435	1.46905	0	0	1.09651	0.643374	0.927083	0.498134
Viruses|Varidnaviria|Bamfordvirae|Nucleocytoviricota|Megaviricetes|Imitervirales|Mimiviridae|unclassified Mimiviridae|Mimiviridae sp. ChoanoV1	0.266095	0.183505	0.211853	0.0667166	0.110311	0.472845	0.232452	0.159132	0.165541	0	0.131624	0.113184	0	0	1.07014	0	0	0.641827	0	0	1.75274	0	0	0	0	0.367263	0	0	0	0	0	0
Viruses|Varidnaviria|Bamfordvirae|Nucleocytoviricota|Megaviricetes|Pimascovirales	0.0709587	0.0734021	0.0325928	0.0667166	0.0472762	0	0.0290565	0.0454662	0.036787	0	0.0438748	0.169775	0	0	0	0	0	0	0	0.464348	0	2	0.911263	0	0.870652	0	0	0.637231	0	0	0.463542	0.498134
Viruses|Varidnaviria|Bamfordvirae|Nucleocytoviricota|Megaviricetes|Pimascovirales|Iridoviridae	0	0	0	0	0.0157587	0	0	0	0	0	0	0	0	0	0	0	0	0	0	0.464348	0	1	0.455631	0	0	0	0	0	0	0	0.463542	0.498134
Viruses|Varidnaviria|Bamfordvirae|Nucleocytoviricota|Megaviricetes|Pimascovirales|Iridoviridae|Alphairidovirinae	0	0	0	0	0.0157587	0	0	0	0	0	0	0	0	0	0	0	0	0	0	0.464348	0	1	0.455631	0	0	0	0	0	0	0	0.463542	0
Viruses|Varidnaviria|Bamfordvirae|Nucleocytoviricota|Megaviricetes|Pimascovirales|Iridoviridae|Alphairidovirinae|Lymphocystivirus	0	0	0	0	0.0157587	0	0	0	0	0	0	0	0	0	0	0	0	0	0	0.464348	0	1	0.455631	0	0	0	0	0	0	0	0.463542	0
Viruses|Varidnaviria|Bamfordvirae|Nucleocytoviricota|Megaviricetes|Pimascovirales|Marseilleviridae	0.0709587	0.0611684	0.0325928	0.0667166	0.0315174	0	0.0290565	0.0454662	0.036787	0	0.0438748	0.169775	0	0	0	0	0	0	0	0	0	1	0.455631	0	0.870652	0	0	0.637231	0	0	0	0
Viruses|Varidnaviria|Bamfordvirae|Nucleocytoviricota|Megaviricetes|Pimascovirales|Marseilleviridae|unclassified Marseilleviridae	0.0532191	0.0489347	0.0325928	0.0667166	0.0315174	0	0.0290565	0.0454662	0.036787	0	0.0438748	0.169775	0	0	0	0	0	0	0	0	0	1	0	0	0.870652	0	0	0	0	0	0	0
Viruses|Varidnaviria|Bamfordvirae|Nucleocytoviricota|Megaviricetes|Pimascovirales|Marseilleviridae|unclassified Marseilleviridae|Marseillevirus LCMAC102	0	0	0	0.0333583	0	0	0	0	0	0	0	0	0	0	0	0	0	0	0	0	0	1	0	0	0.580435	0	0	0	0	0	0	0
Viruses|Varidnaviria|Bamfordvirae|Nucleocytoviricota|Pokkesviricetes	0	0.036701	0.0162964	0	0.0157587	0	0	0	0	0	0.0219374	0	0	0	0	0	0	0	0	0	0	1	0	0	0	0.367263	0	0.637231	0	0	0	0
Viruses|Varidnaviria|Bamfordvirae|Nucleocytoviricota|Pokkesviricetes|Chitovirales	0	0.036701	0.0162964	0	0.0157587	0	0	0	0	0	0.0219374	0	0	0	0	0	0	0	0	0	0	1	0	0	0	0.367263	0	0.637231	0	0	0	0
Viruses|Varidnaviria|Bamfordvirae|Nucleocytoviricota|Pokkesviricetes|Chitovirales|Poxviridae	0	0.036701	0.0162964	0	0.0157587	0	0	0	0	0	0.0219374	0	0	0	0	0	0	0	0	0	0	1	0	0	0	0.367263	0	0.637231	0	0	0	0
Viruses|Varidnaviria|Bamfordvirae|Nucleocytoviricota|Pokkesviricetes|Chitovirales|Poxviridae|Chordopoxvirinae	0	0.036701	0	0	0.0157587	0	0	0	0	0	0.0219374	0	0	0	0	0	0	0	0	0	0	1	0	0	0	0.367263	0	0.637231	0	0	0	0
Viruses|Varidnaviria|Bamfordvirae|Nucleocytoviricota|Pokkesviricetes|Chitovirales|Poxviridae|Chordopoxvirinae|Orthopoxvirus	0	0	0	0	0.0157587	0	0	0	0	0	0	0	0	0	0	0	0	0	0	0	0	1	0	0	0	0	0	0.637231	0	0	0	0
Viruses|Varidnaviria|Bamfordvirae|Nucleocytoviricota|Pokkesviricetes|Chitovirales|Poxviridae|Chordopoxvirinae|Orthopoxvirus|unclassified Orthopoxvirus	0	0	0	0	0	0	0	0	0	0	0	0	0	0	0	0	0	0	0	0	0	1	0	0	0	0	0	0	0	0	0	0
Viruses|Varidnaviria|Bamfordvirae|Nucleocytoviricota|Pokkesviricetes|Chitovirales|Poxviridae|Chordopoxvirinae|Orthopoxvirus|unclassified Orthopoxvirus|Cetacean poxvirus 1	0	0	0	0	0	0	0	0	0	0	0	0	0	0	0	0	0	0	0	0	0	1	0	0	0	0	0	0	0	0	0	0

## Sheet: Sheet1
#Datasets
Viruses|	Viruses|@
Viruses|Anelloviridae|	Viruses|Anelloviridae|@
Viruses|Anelloviridae|Alphatorquevirus|	Viruses|Anelloviridae|Alphatorquevirus|@
Viruses|Anelloviridae|Alphatorquevirus|unclassified Alphatorquevirus|	Viruses|Anelloviridae|Alphatorquevirus|unclassified Alphatorquevirus|@
Viruses|Anelloviridae|Alphatorquevirus|unclassified Alphatorquevirus|Alphatorquevirus sp.|	Viruses|Anelloviridae|Alphatorquevirus|unclassified Alphatorquevirus|Alphatorquevirus sp.|@
Viruses|Anelloviridae|Betatorquevirus|	Viruses|Anelloviridae|Betatorquevirus|@
Viruses|Anelloviridae|Betatorquevirus|unclassified Betatorquevirus|	Viruses|Anelloviridae|Betatorquevirus|unclassified Betatorquevirus|@
Viruses|Anelloviridae|Betatorquevirus|unclassified Betatorquevirus|TTV-like mini virus|	Viruses|Anelloviridae|Betatorquevirus|unclassified Betatorquevirus|TTV-like mini virus|@
Viruses|Anelloviridae|Gammatorquevirus|	Viruses|Anelloviridae|Gammatorquevirus|@
Viruses|Anelloviridae|Gammatorquevirus|Torque teno midi virus 8|	Viruses|Anelloviridae|Gammatorquevirus|Torque teno midi virus 8|@
Viruses|Anelloviridae|unclassified Anelloviridae|	Viruses|Anelloviridae|unclassified Anelloviridae|@
Viruses|Anelloviridae|unclassified Anelloviridae|Anelloviridae sp.|	Viruses|Anelloviridae|unclassified Anelloviridae|Anelloviridae sp.|@
Viruses|Anelloviridae|unclassified Anelloviridae|Torque teno midi virus|	Viruses|Anelloviridae|unclassified Anelloviridae|Torque teno midi virus|@
Viruses|Anelloviridae|unclassified Anelloviridae|Torque teno virus|	Viruses|Anelloviridae|unclassified Anelloviridae|Torque teno virus|@
Viruses|Duplodnaviria|	Viruses|Duplodnaviria|@
Viruses|Duplodnaviria|Heunggongvirae|	Viruses|Duplodnaviria|Heunggongvirae|@
Viruses|Duplodnaviria|Heunggongvirae|Uroviricota|	Viruses|Duplodnaviria|Heunggongvirae|Uroviricota|@
Viruses|Duplodnaviria|Heunggongvirae|Uroviricota|Caudoviricetes|	Viruses|Duplodnaviria|Heunggongvirae|Uroviricota|Caudoviricetes|@
Viruses|Duplodnaviria|Heunggongvirae|Uroviricota|Caudoviricetes|Caudovirales|	Viruses|Duplodnaviria|Heunggongvirae|Uroviricota|Caudoviricetes|Caudovirales|@
Viruses|Duplodnaviria|Heunggongvirae|Uroviricota|Caudoviricetes|Caudovirales|Ackermannviridae|	Viruses|Duplodnaviria|Heunggongvirae|Uroviricota|Caudoviricetes|Caudovirales|Ackermannviridae|@
Viruses|Duplodnaviria|Heunggongvirae|Uroviricota|Caudoviricetes|Caudovirales|Ackermannviridae|Aglimvirinae|	Viruses|Duplodnaviria|Heunggongvirae|Uroviricota|Caudoviricetes|Caudovirales|Ackermannviridae|Aglimvirinae|@
Viruses|Duplodnaviria|Heunggongvirae|Uroviricota|Caudoviricetes|Caudovirales|Ackermannviridae|Aglimvirinae|unclassified Aglimvirinae|	Viruses|Duplodnaviria|Heunggongvirae|Uroviricota|Caudoviricetes|Caudovirales|Ackermannviridae|Aglimvirinae|unclassified Aglimvirinae|@
Viruses|Duplodnaviria|Heunggongvirae|Uroviricota|Caudoviricetes|Caudovirales|Ackermannviridae|Aglimvirinae|unclassified Aglimvirinae|Dickeya phage phiDP23.1|	Viruses|Duplodnaviria|Heunggongvirae|Uroviricota|Caudoviricetes|Caudovirales|Ackermannviridae|Aglimvirinae|unclassified Aglimvirinae|Dickeya phage phiDP23.1|@
Viruses|Duplodnaviria|Heunggongvirae|Uroviricota|Caudoviricetes|Caudovirales|environmental samples <viruses,order Caudovirales>|	Viruses|Duplodnaviria|Heunggongvirae|Uroviricota|Caudoviricetes|Caudovirales|environmental samples <viruses,order Caudovirales>|@
Viruses|Duplodnaviria|Heunggongvirae|Uroviricota|Caudoviricetes|Caudovirales|environmental samples <viruses,order Caudovirales>|uncultured Caudovirales phage|	Viruses|Duplodnaviria|Heunggongvirae|Uroviricota|Caudoviricetes|Caudovirales|environmental samples <viruses,order Caudovirales>|uncultured Caudovirales phage|@
Viruses|Duplodnaviria|Heunggongvirae|Uroviricota|Caudoviricetes|Caudovirales|Herelleviridae|	Viruses|Duplodnaviria|Heunggongvirae|Uroviricota|Caudoviricetes|Caudovirales|Herelleviridae|@
Viruses|Duplodnaviria|Heunggongvirae|Uroviricota|Caudoviricetes|Caudovirales|Herelleviridae|unclassified Herelleviridae|	Viruses|Duplodnaviria|Heunggongvirae|Uroviricota|Caudoviricetes|Caudovirales|Herelleviridae|unclassified Herelleviridae|@
Viruses|Duplodnaviria|Heunggongvirae|Uroviricota|Caudoviricetes|Caudovirales|Herelleviridae|unclassified Herelleviridae|Herelleviridae sp.|	Viruses|Duplodnaviria|Heunggongvirae|Uroviricota|Caudoviricetes|Caudovirales|Herelleviridae|unclassified Herelleviridae|Herelleviridae sp.|@
Viruses|Duplodnaviria|Heunggongvirae|Uroviricota|Caudoviricetes|Caudovirales|Myoviridae|	Viruses|Duplodnaviria|Heunggongvirae|Uroviricota|Caudoviricetes|Caudovirales|Myoviridae|@
Viruses|Duplodnaviria|Heunggongvirae|Uroviricota|Caudoviricetes|Caudovirales|Myoviridae|Borockvirus|	Viruses|Duplodnaviria|Heunggongvirae|Uroviricota|Caudoviricetes|Caudovirales|Myoviridae|Borockvirus|@
Viruses|Duplodnaviria|Heunggongvirae|Uroviricota|Caudoviricetes|Caudovirales|Myoviridae|Borockvirus|Streptomyces virus BRock|	Viruses|Duplodnaviria|Heunggongvirae|Uroviricota|Caudoviricetes|Caudovirales|Myoviridae|Borockvirus|Streptomyces virus BRock|@
Viruses|Duplodnaviria|Heunggongvirae|Uroviricota|Caudoviricetes|Caudovirales|Myoviridae|Polybotosvirus|	Viruses|Duplodnaviria|Heunggongvirae|Uroviricota|Caudoviricetes|Caudovirales|Myoviridae|Polybotosvirus|@
Viruses|Duplodnaviria|Heunggongvirae|Uroviricota|Caudoviricetes|Caudovirales|Myoviridae|Polybotosvirus|Agrobacterium virus Atuph07|	Viruses|Duplodnaviria|Heunggongvirae|Uroviricota|Caudoviricetes|Caudovirales|Myoviridae|Polybotosvirus|Agrobacterium virus Atuph07|@
Viruses|Duplodnaviria|Heunggongvirae|Uroviricota|Caudoviricetes|Caudovirales|Myoviridae|Sarumanvirus|	Viruses|Duplodnaviria|Heunggongvirae|Uroviricota|Caudoviricetes|Caudovirales|Myoviridae|Sarumanvirus|@
Viruses|Duplodnaviria|Heunggongvirae|Uroviricota|Caudoviricetes|Caudovirales|Myoviridae|Sarumanvirus|Burkholderia virus BcepSaruman|	Viruses|Duplodnaviria|Heunggongvirae|Uroviricota|Caudoviricetes|Caudovirales|Myoviridae|Sarumanvirus|Burkholderia virus BcepSaruman|@
Viruses|Duplodnaviria|Heunggongvirae|Uroviricota|Caudoviricetes|Caudovirales|Myoviridae|unclassified Myoviridae|	Viruses|Duplodnaviria|Heunggongvirae|Uroviricota|Caudoviricetes|Caudovirales|Myoviridae|unclassified Myoviridae|@
Viruses|Duplodnaviria|Heunggongvirae|Uroviricota|Caudoviricetes|Caudovirales|Myoviridae|unclassified Myoviridae|Myoviridae sp.|	Viruses|Duplodnaviria|Heunggongvirae|Uroviricota|Caudoviricetes|Caudovirales|Myoviridae|unclassified Myoviridae|Myoviridae sp.|@
Viruses|Duplodnaviria|Heunggongvirae|Uroviricota|Caudoviricetes|Caudovirales|Myoviridae|unclassified Myoviridae|Myoviridae sp. ctHIt1|	Viruses|Duplodnaviria|Heunggongvirae|Uroviricota|Caudoviricetes|Caudovirales|Myoviridae|unclassified Myoviridae|Myoviridae sp. ctHIt1|@
Viruses|Duplodnaviria|Heunggongvirae|Uroviricota|Caudoviricetes|Caudovirales|Myoviridae|unclassified Myoviridae|Myoviridae sp. ctPuP5|	Viruses|Duplodnaviria|Heunggongvirae|Uroviricota|Caudoviricetes|Caudovirales|Myoviridae|unclassified Myoviridae|Myoviridae sp. ctPuP5|@
Viruses|Duplodnaviria|Heunggongvirae|Uroviricota|Caudoviricetes|Caudovirales|Myoviridae|unclassified Myoviridae|Ralstonia phage RsoM2USA|	Viruses|Duplodnaviria|Heunggongvirae|Uroviricota|Caudoviricetes|Caudovirales|Myoviridae|unclassified Myoviridae|Ralstonia phage RsoM2USA|@
Viruses|Duplodnaviria|Heunggongvirae|Uroviricota|Caudoviricetes|Caudovirales|Myoviridae|unclassified Myoviridae|Xanthomonas phage XacN1|	Viruses|Duplodnaviria|Heunggongvirae|Uroviricota|Caudoviricetes|Caudovirales|Myoviridae|unclassified Myoviridae|Xanthomonas phage XacN1|@
Viruses|Duplodnaviria|Heunggongvirae|Uroviricota|Caudoviricetes|Caudovirales|Podoviridae|	Viruses|Duplodnaviria|Heunggongvirae|Uroviricota|Caudoviricetes|Caudovirales|Podoviridae|@
Viruses|Duplodnaviria|Heunggongvirae|Uroviricota|Caudoviricetes|Caudovirales|Podoviridae|Beephvirinae|	Viruses|Duplodnaviria|Heunggongvirae|Uroviricota|Caudoviricetes|Caudovirales|Podoviridae|Beephvirinae|@
Viruses|Duplodnaviria|Heunggongvirae|Uroviricota|Caudoviricetes|Caudovirales|Podoviridae|Firingavirus|	Viruses|Duplodnaviria|Heunggongvirae|Uroviricota|Caudoviricetes|Caudovirales|Podoviridae|Firingavirus|@
Viruses|Duplodnaviria|Heunggongvirae|Uroviricota|Caudoviricetes|Caudovirales|Podoviridae|Firingavirus|Ralstonia virus RSK1|	Viruses|Duplodnaviria|Heunggongvirae|Uroviricota|Caudoviricetes|Caudovirales|Podoviridae|Firingavirus|Ralstonia virus RSK1|@
Viruses|Duplodnaviria|Heunggongvirae|Uroviricota|Caudoviricetes|Caudovirales|Podoviridae|unclassified Podoviridae|	Viruses|Duplodnaviria|Heunggongvirae|Uroviricota|Caudoviricetes|Caudovirales|Podoviridae|unclassified Podoviridae|@
Viruses|Duplodnaviria|Heunggongvirae|Uroviricota|Caudoviricetes|Caudovirales|Podoviridae|unclassified Podoviridae|crAss-like viruses|	Viruses|Duplodnaviria|Heunggongvirae|Uroviricota|Caudoviricetes|Caudovirales|Podoviridae|unclassified Podoviridae|crAss-like viruses|@
Viruses|Duplodnaviria|Heunggongvirae|Uroviricota|Caudoviricetes|Caudovirales|Podoviridae|unclassified Podoviridae|crAss-like viruses|CrAss-like virus sp.|	Viruses|Duplodnaviria|Heunggongvirae|Uroviricota|Caudoviricetes|Caudovirales|Podoviridae|unclassified Podoviridae|crAss-like viruses|CrAss-like virus sp.|@
Viruses|Duplodnaviria|Heunggongvirae|Uroviricota|Caudoviricetes|Caudovirales|Podoviridae|unclassified Podoviridae|Podoviridae sp.|	Viruses|Duplodnaviria|Heunggongvirae|Uroviricota|Caudoviricetes|Caudovirales|Podoviridae|unclassified Podoviridae|Podoviridae sp.|@
Viruses|Duplodnaviria|Heunggongvirae|Uroviricota|Caudoviricetes|Caudovirales|Podoviridae|unclassified Podoviridae|Podoviridae sp. ct2cs2|	Viruses|Duplodnaviria|Heunggongvirae|Uroviricota|Caudoviricetes|Caudovirales|Podoviridae|unclassified Podoviridae|Podoviridae sp. ct2cs2|@
Viruses|Duplodnaviria|Heunggongvirae|Uroviricota|Caudoviricetes|Caudovirales|Siphoviridae|	Viruses|Duplodnaviria|Heunggongvirae|Uroviricota|Caudoviricetes|Caudovirales|Siphoviridae|@
Viruses|Duplodnaviria|Heunggongvirae|Uroviricota|Caudoviricetes|Caudovirales|Siphoviridae|Alachuavirus|	Viruses|Duplodnaviria|Heunggongvirae|Uroviricota|Caudoviricetes|Caudovirales|Siphoviridae|Alachuavirus|@
Viruses|Duplodnaviria|Heunggongvirae|Uroviricota|Caudoviricetes|Caudovirales|Siphoviridae|Alachuavirus|Xanthomonas virus Xp15|	Viruses|Duplodnaviria|Heunggongvirae|Uroviricota|Caudoviricetes|Caudovirales|Siphoviridae|Alachuavirus|Xanthomonas virus Xp15|@
Viruses|Duplodnaviria|Heunggongvirae|Uroviricota|Caudoviricetes|Caudovirales|Siphoviridae|Arquatrovirinae|	Viruses|Duplodnaviria|Heunggongvirae|Uroviricota|Caudoviricetes|Caudovirales|Siphoviridae|Arquatrovirinae|@
Viruses|Duplodnaviria|Heunggongvirae|Uroviricota|Caudoviricetes|Caudovirales|Siphoviridae|Arquatrovirinae|Likavirus|	Viruses|Duplodnaviria|Heunggongvirae|Uroviricota|Caudoviricetes|Caudovirales|Siphoviridae|Arquatrovirinae|Likavirus|@
Viruses|Duplodnaviria|Heunggongvirae|Uroviricota|Caudoviricetes|Caudovirales|Siphoviridae|Cbastvirus|	Viruses|Duplodnaviria|Heunggongvirae|Uroviricota|Caudoviricetes|Caudovirales|Siphoviridae|Cbastvirus|@
Viruses|Duplodnaviria|Heunggongvirae|Uroviricota|Caudoviricetes|Caudovirales|Siphoviridae|Cbastvirus|Cellulophaga virus ST|	Viruses|Duplodnaviria|Heunggongvirae|Uroviricota|Caudoviricetes|Caudovirales|Siphoviridae|Cbastvirus|Cellulophaga virus ST|@
Viruses|Duplodnaviria|Heunggongvirae|Uroviricota|Caudoviricetes|Caudovirales|Siphoviridae|environmental samples <viruses,family Siphoviridae>|	Viruses|Duplodnaviria|Heunggongvirae|Uroviricota|Caudoviricetes|Caudovirales|Siphoviridae|environmental samples <viruses,family Siphoviridae>|@
Viruses|Duplodnaviria|Heunggongvirae|Uroviricota|Caudoviricetes|Caudovirales|Siphoviridae|environmental samples <viruses,family Siphoviridae>|uncultured Mediterranean phage uvMED|	Viruses|Duplodnaviria|Heunggongvirae|Uroviricota|Caudoviricetes|Caudovirales|Siphoviridae|environmental samples <viruses,family Siphoviridae>|uncultured Mediterranean phage uvMED|@
Viruses|Duplodnaviria|Heunggongvirae|Uroviricota|Caudoviricetes|Caudovirales|Siphoviridae|Fibralongavirus|	Viruses|Duplodnaviria|Heunggongvirae|Uroviricota|Caudoviricetes|Caudovirales|Siphoviridae|Fibralongavirus|@
Viruses|Duplodnaviria|Heunggongvirae|Uroviricota|Caudoviricetes|Caudovirales|Siphoviridae|Fibralongavirus|unclassified Fibralongavirus|	Viruses|Duplodnaviria|Heunggongvirae|Uroviricota|Caudoviricetes|Caudovirales|Siphoviridae|Fibralongavirus|unclassified Fibralongavirus|@
Viruses|Duplodnaviria|Heunggongvirae|Uroviricota|Caudoviricetes|Caudovirales|Siphoviridae|Fibralongavirus|unclassified Fibralongavirus|Staphylococcus phage phiSP119-1|	Viruses|Duplodnaviria|Heunggongvirae|Uroviricota|Caudoviricetes|Caudovirales|Siphoviridae|Fibralongavirus|unclassified Fibralongavirus|Staphylococcus phage phiSP119-1|@
Viruses|Duplodnaviria|Heunggongvirae|Uroviricota|Caudoviricetes|Caudovirales|Siphoviridae|Mardecavirus|	Viruses|Duplodnaviria|Heunggongvirae|Uroviricota|Caudoviricetes|Caudovirales|Siphoviridae|Mardecavirus|@
Viruses|Duplodnaviria|Heunggongvirae|Uroviricota|Caudoviricetes|Caudovirales|Siphoviridae|Mardecavirus|unclassified Mardecavirus|	Viruses|Duplodnaviria|Heunggongvirae|Uroviricota|Caudoviricetes|Caudovirales|Siphoviridae|Mardecavirus|unclassified Mardecavirus|@
Viruses|Duplodnaviria|Heunggongvirae|Uroviricota|Caudoviricetes|Caudovirales|Siphoviridae|Mardecavirus|unclassified Mardecavirus|Vibrio phage R01|	Viruses|Duplodnaviria|Heunggongvirae|Uroviricota|Caudoviricetes|Caudovirales|Siphoviridae|Mardecavirus|unclassified Mardecavirus|Vibrio phage R01|@
Viruses|Duplodnaviria|Heunggongvirae|Uroviricota|Caudoviricetes|Caudovirales|Siphoviridae|Samunavirus|	Viruses|Duplodnaviria|Heunggongvirae|Uroviricota|Caudoviricetes|Caudovirales|Siphoviridae|Samunavirus|@
Viruses|Duplodnaviria|Heunggongvirae|Uroviricota|Caudoviricetes|Caudovirales|Siphoviridae|Samunavirus|Pseudomonas virus SM1|	Viruses|Duplodnaviria|Heunggongvirae|Uroviricota|Caudoviricetes|Caudovirales|Siphoviridae|Samunavirus|Pseudomonas virus SM1|@
Viruses|Duplodnaviria|Heunggongvirae|Uroviricota|Caudoviricetes|Caudovirales|Siphoviridae|unclassified Siphoviridae|	Viruses|Duplodnaviria|Heunggongvirae|Uroviricota|Caudoviricetes|Caudovirales|Siphoviridae|unclassified Siphoviridae|@
Viruses|Duplodnaviria|Heunggongvirae|Uroviricota|Caudoviricetes|Caudovirales|Siphoviridae|unclassified Siphoviridae|Achromobacter phage JWF|	Viruses|Duplodnaviria|Heunggongvirae|Uroviricota|Caudoviricetes|Caudovirales|Siphoviridae|unclassified Siphoviridae|Achromobacter phage JWF|@
Viruses|Duplodnaviria|Heunggongvirae|Uroviricota|Caudoviricetes|Caudovirales|Siphoviridae|unclassified Siphoviridae|Burkholderiales phage 68_11|	Viruses|Duplodnaviria|Heunggongvirae|Uroviricota|Caudoviricetes|Caudovirales|Siphoviridae|unclassified Siphoviridae|Burkholderiales phage 68_11|@
Viruses|Duplodnaviria|Heunggongvirae|Uroviricota|Caudoviricetes|Caudovirales|Siphoviridae|unclassified Siphoviridae|Siphoviridae sp.|	Viruses|Duplodnaviria|Heunggongvirae|Uroviricota|Caudoviricetes|Caudovirales|Siphoviridae|unclassified Siphoviridae|Siphoviridae sp.|@
Viruses|Duplodnaviria|Heunggongvirae|Uroviricota|Caudoviricetes|Caudovirales|Siphoviridae|unclassified Siphoviridae|Siphoviridae sp. ctBLh2|	Viruses|Duplodnaviria|Heunggongvirae|Uroviricota|Caudoviricetes|Caudovirales|Siphoviridae|unclassified Siphoviridae|Siphoviridae sp. ctBLh2|@
Viruses|Duplodnaviria|Heunggongvirae|Uroviricota|Caudoviricetes|Caudovirales|Siphoviridae|unclassified Siphoviridae|Siphoviridae sp. ctPyh10|	Viruses|Duplodnaviria|Heunggongvirae|Uroviricota|Caudoviricetes|Caudovirales|Siphoviridae|unclassified Siphoviridae|Siphoviridae sp. ctPyh10|@
Viruses|Duplodnaviria|Heunggongvirae|Uroviricota|Caudoviricetes|Caudovirales|unclassified Caudovirales|	Viruses|Duplodnaviria|Heunggongvirae|Uroviricota|Caudoviricetes|Caudovirales|unclassified Caudovirales|@
Viruses|Duplodnaviria|Heunggongvirae|Uroviricota|Caudoviricetes|Caudovirales|unclassified Caudovirales|Caudovirales sp.|	Viruses|Duplodnaviria|Heunggongvirae|Uroviricota|Caudoviricetes|Caudovirales|unclassified Caudovirales|Caudovirales sp.|@
Viruses|environmental samples <viruses,superkingdom Viruses>|	Viruses|environmental samples <viruses,superkingdom Viruses>|@
Viruses|environmental samples <viruses,superkingdom Viruses>|uncultured marine virus|	Viruses|environmental samples <viruses,superkingdom Viruses>|uncultured marine virus|@
Viruses|environmental samples <viruses,superkingdom Viruses>|uncultured virus|	Viruses|environmental samples <viruses,superkingdom Viruses>|uncultured virus|@
Viruses|Monodnaviria|	Viruses|Monodnaviria|@
Viruses|Monodnaviria|Loebvirae|	Viruses|Monodnaviria|Loebvirae|@
Viruses|Monodnaviria|Loebvirae|Hofneiviricota|	Viruses|Monodnaviria|Loebvirae|Hofneiviricota|@
Viruses|Monodnaviria|Loebvirae|Hofneiviricota|Faserviricetes|	Viruses|Monodnaviria|Loebvirae|Hofneiviricota|Faserviricetes|@
Viruses|Monodnaviria|Loebvirae|Hofneiviricota|Faserviricetes|Tubulavirales|	Viruses|Monodnaviria|Loebvirae|Hofneiviricota|Faserviricetes|Tubulavirales|@
Viruses|Monodnaviria|Loebvirae|Hofneiviricota|Faserviricetes|Tubulavirales|Inoviridae|	Viruses|Monodnaviria|Loebvirae|Hofneiviricota|Faserviricetes|Tubulavirales|Inoviridae|@
Viruses|Monodnaviria|Loebvirae|Hofneiviricota|Faserviricetes|Tubulavirales|Inoviridae|unclassified Inoviridae|	Viruses|Monodnaviria|Loebvirae|Hofneiviricota|Faserviricetes|Tubulavirales|Inoviridae|unclassified Inoviridae|@
Viruses|Monodnaviria|Loebvirae|Hofneiviricota|Faserviricetes|Tubulavirales|Inoviridae|unclassified Inoviridae|Inoviridae sp.|	Viruses|Monodnaviria|Loebvirae|Hofneiviricota|Faserviricetes|Tubulavirales|Inoviridae|unclassified Inoviridae|Inoviridae sp.|@
Viruses|Monodnaviria|Sangervirae|	Viruses|Monodnaviria|Sangervirae|@
Viruses|Monodnaviria|Sangervirae|Phixviricota|	Viruses|Monodnaviria|Sangervirae|Phixviricota|@
Viruses|Monodnaviria|Sangervirae|Phixviricota|Malgrandaviricetes|	Viruses|Monodnaviria|Sangervirae|Phixviricota|Malgrandaviricetes|@
Viruses|Monodnaviria|Sangervirae|Phixviricota|Malgrandaviricetes|Petitvirales|	Viruses|Monodnaviria|Sangervirae|Phixviricota|Malgrandaviricetes|Petitvirales|@
Viruses|Monodnaviria|Sangervirae|Phixviricota|Malgrandaviricetes|Petitvirales|Microviridae|	Viruses|Monodnaviria|Sangervirae|Phixviricota|Malgrandaviricetes|Petitvirales|Microviridae|@
Viruses|Monodnaviria|Sangervirae|Phixviricota|Malgrandaviricetes|Petitvirales|Microviridae|Bullavirinae|	Viruses|Monodnaviria|Sangervirae|Phixviricota|Malgrandaviricetes|Petitvirales|Microviridae|Bullavirinae|@
Viruses|Monodnaviria|Sangervirae|Phixviricota|Malgrandaviricetes|Petitvirales|Microviridae|Bullavirinae|Sinsheimervirus|	Viruses|Monodnaviria|Sangervirae|Phixviricota|Malgrandaviricetes|Petitvirales|Microviridae|Bullavirinae|Sinsheimervirus|@
Viruses|Monodnaviria|Sangervirae|Phixviricota|Malgrandaviricetes|Petitvirales|Microviridae|unclassified Microviridae|	Viruses|Monodnaviria|Sangervirae|Phixviricota|Malgrandaviricetes|Petitvirales|Microviridae|unclassified Microviridae|@
Viruses|Monodnaviria|Sangervirae|Phixviricota|Malgrandaviricetes|Petitvirales|Microviridae|unclassified Microviridae|Microviridae sp.|	Viruses|Monodnaviria|Sangervirae|Phixviricota|Malgrandaviricetes|Petitvirales|Microviridae|unclassified Microviridae|Microviridae sp.|@
Viruses|Monodnaviria|Sangervirae|Phixviricota|Malgrandaviricetes|Petitvirales|Microviridae|unclassified Microviridae|Microvirus sp.|	Viruses|Monodnaviria|Sangervirae|Phixviricota|Malgrandaviricetes|Petitvirales|Microviridae|unclassified Microviridae|Microvirus sp.|@
Viruses|Monodnaviria|Shotokuvirae|	Viruses|Monodnaviria|Shotokuvirae|@
Viruses|Monodnaviria|Shotokuvirae|Cossaviricota|	Viruses|Monodnaviria|Shotokuvirae|Cossaviricota|@
Viruses|Monodnaviria|Shotokuvirae|Cossaviricota|Quintoviricetes|	Viruses|Monodnaviria|Shotokuvirae|Cossaviricota|Quintoviricetes|@
Viruses|Monodnaviria|Shotokuvirae|Cossaviricota|Quintoviricetes|Piccovirales|	Viruses|Monodnaviria|Shotokuvirae|Cossaviricota|Quintoviricetes|Piccovirales|@
Viruses|Monodnaviria|Shotokuvirae|Cossaviricota|Quintoviricetes|Piccovirales|Parvoviridae|	Viruses|Monodnaviria|Shotokuvirae|Cossaviricota|Quintoviricetes|Piccovirales|Parvoviridae|@
Viruses|Monodnaviria|Shotokuvirae|Cossaviricota|Quintoviricetes|Piccovirales|Parvoviridae|Parvovirinae|	Viruses|Monodnaviria|Shotokuvirae|Cossaviricota|Quintoviricetes|Piccovirales|Parvoviridae|Parvovirinae|@
Viruses|Monodnaviria|Shotokuvirae|Cossaviricota|Quintoviricetes|Piccovirales|Parvoviridae|Parvovirinae|Erythroparvovirus|	Viruses|Monodnaviria|Shotokuvirae|Cossaviricota|Quintoviricetes|Piccovirales|Parvoviridae|Parvovirinae|Erythroparvovirus|@
Viruses|Monodnaviria|Shotokuvirae|Cossaviricota|Quintoviricetes|Piccovirales|Parvoviridae|Parvovirinae|Erythroparvovirus|Primate erythroparvovirus 1|	Viruses|Monodnaviria|Shotokuvirae|Cossaviricota|Quintoviricetes|Piccovirales|Parvoviridae|Parvovirinae|Erythroparvovirus|Primate erythroparvovirus 1|@
Viruses|Monodnaviria|Shotokuvirae|Cossaviricota|Quintoviricetes|Piccovirales|Parvoviridae|unclassified Parvoviridae|	Viruses|Monodnaviria|Shotokuvirae|Cossaviricota|Quintoviricetes|Piccovirales|Parvoviridae|unclassified Parvoviridae|@
Viruses|Monodnaviria|Shotokuvirae|Cossaviricota|Quintoviricetes|Piccovirales|Parvoviridae|unclassified Parvoviridae|Grus japonensis parvo-like hybrid virus|	Viruses|Monodnaviria|Shotokuvirae|Cossaviricota|Quintoviricetes|Piccovirales|Parvoviridae|unclassified Parvoviridae|Grus japonensis parvo-like hybrid virus|@
Viruses|Monodnaviria|Shotokuvirae|Cressdnaviricota|	Viruses|Monodnaviria|Shotokuvirae|Cressdnaviricota|@
Viruses|Monodnaviria|Shotokuvirae|Cressdnaviricota|Repensiviricetes|	Viruses|Monodnaviria|Shotokuvirae|Cressdnaviricota|Repensiviricetes|@
Viruses|Monodnaviria|Shotokuvirae|Cressdnaviricota|Repensiviricetes|Geplafuvirales|	Viruses|Monodnaviria|Shotokuvirae|Cressdnaviricota|Repensiviricetes|Geplafuvirales|@
Viruses|Monodnaviria|Shotokuvirae|Cressdnaviricota|Repensiviricetes|Geplafuvirales|Genomoviridae|	Viruses|Monodnaviria|Shotokuvirae|Cressdnaviricota|Repensiviricetes|Geplafuvirales|Genomoviridae|@
Viruses|Monodnaviria|Shotokuvirae|Cressdnaviricota|Repensiviricetes|Geplafuvirales|Genomoviridae|Gemykibivirus|	Viruses|Monodnaviria|Shotokuvirae|Cressdnaviricota|Repensiviricetes|Geplafuvirales|Genomoviridae|Gemykibivirus|@
Viruses|Monodnaviria|Shotokuvirae|Cressdnaviricota|Repensiviricetes|Geplafuvirales|Genomoviridae|Gemykibivirus|unclassified Gemykibivirus|	Viruses|Monodnaviria|Shotokuvirae|Cressdnaviricota|Repensiviricetes|Geplafuvirales|Genomoviridae|Gemykibivirus|unclassified Gemykibivirus|@
Viruses|Monodnaviria|Shotokuvirae|Cressdnaviricota|Repensiviricetes|Geplafuvirales|Genomoviridae|Gemykibivirus|unclassified Gemykibivirus|robinz virus RP_386|	Viruses|Monodnaviria|Shotokuvirae|Cressdnaviricota|Repensiviricetes|Geplafuvirales|Genomoviridae|Gemykibivirus|unclassified Gemykibivirus|robinz virus RP_386|@
Viruses|Riboviria|	Viruses|Riboviria|@
Viruses|Riboviria|Orthornavirae|	Viruses|Riboviria|Orthornavirae|@
Viruses|Riboviria|Orthornavirae|Duplornaviricota|	Viruses|Riboviria|Orthornavirae|Duplornaviricota|@
Viruses|Riboviria|Orthornavirae|Duplornaviricota|Resentoviricetes|	Viruses|Riboviria|Orthornavirae|Duplornaviricota|Resentoviricetes|@
Viruses|Riboviria|Orthornavirae|Duplornaviricota|Resentoviricetes|Reovirales|	Viruses|Riboviria|Orthornavirae|Duplornaviricota|Resentoviricetes|Reovirales|@
Viruses|Riboviria|Orthornavirae|Duplornaviricota|Resentoviricetes|Reovirales|Reoviridae|	Viruses|Riboviria|Orthornavirae|Duplornaviricota|Resentoviricetes|Reovirales|Reoviridae|@
Viruses|Riboviria|Orthornavirae|Duplornaviricota|Resentoviricetes|Reovirales|Reoviridae|Spinareovirinae|	Viruses|Riboviria|Orthornavirae|Duplornaviricota|Resentoviricetes|Reovirales|Reoviridae|Spinareovirinae|@
Viruses|Riboviria|Orthornavirae|Duplornaviricota|Resentoviricetes|Reovirales|Reoviridae|Spinareovirinae|Orthoreovirus|	Viruses|Riboviria|Orthornavirae|Duplornaviricota|Resentoviricetes|Reovirales|Reoviridae|Spinareovirinae|Orthoreovirus|@
Viruses|Riboviria|Orthornavirae|Duplornaviricota|Resentoviricetes|Reovirales|Reoviridae|Spinareovirinae|Orthoreovirus|unclassified Orthoreovirus|	Viruses|Riboviria|Orthornavirae|Duplornaviricota|Resentoviricetes|Reovirales|Reoviridae|Spinareovirinae|Orthoreovirus|unclassified Orthoreovirus|@
Viruses|Riboviria|Orthornavirae|Duplornaviricota|Resentoviricetes|Reovirales|Reoviridae|Spinareovirinae|Orthoreovirus|unclassified Orthoreovirus|Phocid orthoreovirus 1|	Viruses|Riboviria|Orthornavirae|Duplornaviricota|Resentoviricetes|Reovirales|Reoviridae|Spinareovirinae|Orthoreovirus|unclassified Orthoreovirus|Phocid orthoreovirus 1|@
Viruses|Riboviria|Orthornavirae|Kitrinoviricota|	Viruses|Riboviria|Orthornavirae|Kitrinoviricota|@
Viruses|Riboviria|Orthornavirae|Kitrinoviricota|Flasuviricetes|	Viruses|Riboviria|Orthornavirae|Kitrinoviricota|Flasuviricetes|@
Viruses|Riboviria|Orthornavirae|Kitrinoviricota|Flasuviricetes|Amarillovirales|	Viruses|Riboviria|Orthornavirae|Kitrinoviricota|Flasuviricetes|Amarillovirales|@
Viruses|Riboviria|Orthornavirae|Kitrinoviricota|Flasuviricetes|Amarillovirales|Flaviviridae|	Viruses|Riboviria|Orthornavirae|Kitrinoviricota|Flasuviricetes|Amarillovirales|Flaviviridae|@
Viruses|Riboviria|Orthornavirae|Kitrinoviricota|Flasuviricetes|Amarillovirales|Flaviviridae|Hepacivirus|	Viruses|Riboviria|Orthornavirae|Kitrinoviricota|Flasuviricetes|Amarillovirales|Flaviviridae|Hepacivirus|@
Viruses|Riboviria|Orthornavirae|Kitrinoviricota|Flasuviricetes|Amarillovirales|Flaviviridae|Hepacivirus|Hepacivirus C|	Viruses|Riboviria|Orthornavirae|Kitrinoviricota|Flasuviricetes|Amarillovirales|Flaviviridae|Hepacivirus|Hepacivirus C|@
Viruses|Riboviria|Orthornavirae|Kitrinoviricota|Flasuviricetes|Amarillovirales|Flaviviridae|Pegivirus|	Viruses|Riboviria|Orthornavirae|Kitrinoviricota|Flasuviricetes|Amarillovirales|Flaviviridae|Pegivirus|@
Viruses|Riboviria|Orthornavirae|Kitrinoviricota|Flasuviricetes|Amarillovirales|Flaviviridae|Pegivirus|Pegivirus C|	Viruses|Riboviria|Orthornavirae|Kitrinoviricota|Flasuviricetes|Amarillovirales|Flaviviridae|Pegivirus|Pegivirus C|@
Viruses|Riboviria|Orthornavirae|Pisuviricota|	Viruses|Riboviria|Orthornavirae|Pisuviricota|@
Viruses|Riboviria|Orthornavirae|Pisuviricota|Duplopiviricetes|	Viruses|Riboviria|Orthornavirae|Pisuviricota|Duplopiviricetes|@
Viruses|Riboviria|Orthornavirae|Pisuviricota|Duplopiviricetes|Durnavirales|	Viruses|Riboviria|Orthornavirae|Pisuviricota|Duplopiviricetes|Durnavirales|@
Viruses|Riboviria|Orthornavirae|Pisuviricota|Duplopiviricetes|Durnavirales|Picobirnaviridae|	Viruses|Riboviria|Orthornavirae|Pisuviricota|Duplopiviricetes|Durnavirales|Picobirnaviridae|@
Viruses|Riboviria|Orthornavirae|Pisuviricota|Duplopiviricetes|Durnavirales|Picobirnaviridae|Picobirnavirus|	Viruses|Riboviria|Orthornavirae|Pisuviricota|Duplopiviricetes|Durnavirales|Picobirnaviridae|Picobirnavirus|@
Viruses|Riboviria|Orthornavirae|Pisuviricota|Duplopiviricetes|Durnavirales|Picobirnaviridae|Picobirnavirus|unclassified Picobirnavirus|	Viruses|Riboviria|Orthornavirae|Pisuviricota|Duplopiviricetes|Durnavirales|Picobirnaviridae|Picobirnavirus|unclassified Picobirnavirus|@
Viruses|Riboviria|Orthornavirae|Pisuviricota|Duplopiviricetes|Durnavirales|Picobirnaviridae|Picobirnavirus|unclassified Picobirnavirus|Picobirnavirus sp.|	Viruses|Riboviria|Orthornavirae|Pisuviricota|Duplopiviricetes|Durnavirales|Picobirnaviridae|Picobirnavirus|unclassified Picobirnavirus|Picobirnavirus sp.|@
Viruses|Riboviria|Pararnavirae|	Viruses|Riboviria|Pararnavirae|@
Viruses|Riboviria|Pararnavirae|Artverviricota|	Viruses|Riboviria|Pararnavirae|Artverviricota|@
Viruses|Riboviria|Pararnavirae|Artverviricota|Revtraviricetes|	Viruses|Riboviria|Pararnavirae|Artverviricota|Revtraviricetes|@
Viruses|Riboviria|Pararnavirae|Artverviricota|Revtraviricetes|Blubervirales|	Viruses|Riboviria|Pararnavirae|Artverviricota|Revtraviricetes|Blubervirales|@
Viruses|Riboviria|Pararnavirae|Artverviricota|Revtraviricetes|Blubervirales|Hepadnaviridae|	Viruses|Riboviria|Pararnavirae|Artverviricota|Revtraviricetes|Blubervirales|Hepadnaviridae|@
Viruses|Riboviria|Pararnavirae|Artverviricota|Revtraviricetes|Blubervirales|Hepadnaviridae|Orthohepadnavirus|	Viruses|Riboviria|Pararnavirae|Artverviricota|Revtraviricetes|Blubervirales|Hepadnaviridae|Orthohepadnavirus|@
Viruses|Riboviria|Pararnavirae|Artverviricota|Revtraviricetes|Blubervirales|Hepadnaviridae|Orthohepadnavirus|Hepatitis B virus|	Viruses|Riboviria|Pararnavirae|Artverviricota|Revtraviricetes|Blubervirales|Hepadnaviridae|Orthohepadnavirus|Hepatitis B virus|@
Viruses|Riboviria|Pararnavirae|Artverviricota|Revtraviricetes|Ortervirales|	Viruses|Riboviria|Pararnavirae|Artverviricota|Revtraviricetes|Ortervirales|@
Viruses|Riboviria|Pararnavirae|Artverviricota|Revtraviricetes|Ortervirales|Caulimoviridae|	Viruses|Riboviria|Pararnavirae|Artverviricota|Revtraviricetes|Ortervirales|Caulimoviridae|@
Viruses|Riboviria|Pararnavirae|Artverviricota|Revtraviricetes|Ortervirales|Caulimoviridae|Soymovirus|	Viruses|Riboviria|Pararnavirae|Artverviricota|Revtraviricetes|Ortervirales|Caulimoviridae|Soymovirus|@
Viruses|Riboviria|Pararnavirae|Artverviricota|Revtraviricetes|Ortervirales|Metaviridae|	Viruses|Riboviria|Pararnavirae|Artverviricota|Revtraviricetes|Ortervirales|Metaviridae|@
Viruses|Riboviria|Pararnavirae|Artverviricota|Revtraviricetes|Ortervirales|Metaviridae|Metavirus|	Viruses|Riboviria|Pararnavirae|Artverviricota|Revtraviricetes|Ortervirales|Metaviridae|Metavirus|@
Viruses|Riboviria|Pararnavirae|Artverviricota|Revtraviricetes|Ortervirales|Metaviridae|Metavirus|Cladosporium fulvum T-1 virus|	Viruses|Riboviria|Pararnavirae|Artverviricota|Revtraviricetes|Ortervirales|Metaviridae|Metavirus|Cladosporium fulvum T-1 virus|@
Viruses|Riboviria|Pararnavirae|Artverviricota|Revtraviricetes|Ortervirales|Metaviridae|Metavirus|unclassified Metavirus|	Viruses|Riboviria|Pararnavirae|Artverviricota|Revtraviricetes|Ortervirales|Metaviridae|Metavirus|unclassified Metavirus|@
Viruses|Riboviria|Pararnavirae|Artverviricota|Revtraviricetes|Ortervirales|Metaviridae|Metavirus|unclassified Metavirus|Ceratitis capitata metavirus 2|	Viruses|Riboviria|Pararnavirae|Artverviricota|Revtraviricetes|Ortervirales|Metaviridae|Metavirus|unclassified Metavirus|Ceratitis capitata metavirus 2|@
Viruses|Riboviria|Pararnavirae|Artverviricota|Revtraviricetes|Ortervirales|Metaviridae|unclassified Metaviridae|	Viruses|Riboviria|Pararnavirae|Artverviricota|Revtraviricetes|Ortervirales|Metaviridae|unclassified Metaviridae|@
Viruses|Riboviria|Pararnavirae|Artverviricota|Revtraviricetes|Ortervirales|Metaviridae|unclassified Metaviridae|Chibugado virus|	Viruses|Riboviria|Pararnavirae|Artverviricota|Revtraviricetes|Ortervirales|Metaviridae|unclassified Metaviridae|Chibugado virus|@
Viruses|Riboviria|Pararnavirae|Artverviricota|Revtraviricetes|Ortervirales|Retroviridae|	Viruses|Riboviria|Pararnavirae|Artverviricota|Revtraviricetes|Ortervirales|Retroviridae|@
Viruses|Riboviria|Pararnavirae|Artverviricota|Revtraviricetes|Ortervirales|Retroviridae|Orthoretrovirinae|	Viruses|Riboviria|Pararnavirae|Artverviricota|Revtraviricetes|Ortervirales|Retroviridae|Orthoretrovirinae|@
Viruses|Riboviria|Pararnavirae|Artverviricota|Revtraviricetes|Ortervirales|Retroviridae|Orthoretrovirinae|Gammaretrovirus|	Viruses|Riboviria|Pararnavirae|Artverviricota|Revtraviricetes|Ortervirales|Retroviridae|Orthoretrovirinae|Gammaretrovirus|@
Viruses|Riboviria|Pararnavirae|Artverviricota|Revtraviricetes|Ortervirales|Retroviridae|Orthoretrovirinae|Gammaretrovirus|Porcine type-C oncovirus|	Viruses|Riboviria|Pararnavirae|Artverviricota|Revtraviricetes|Ortervirales|Retroviridae|Orthoretrovirinae|Gammaretrovirus|Porcine type-C oncovirus|@
Viruses|Riboviria|Pararnavirae|Artverviricota|Revtraviricetes|Ortervirales|Retroviridae|Orthoretrovirinae|Lentivirus|	Viruses|Riboviria|Pararnavirae|Artverviricota|Revtraviricetes|Ortervirales|Retroviridae|Orthoretrovirinae|Lentivirus|@
Viruses|Riboviria|Pararnavirae|Artverviricota|Revtraviricetes|Ortervirales|Retroviridae|Orthoretrovirinae|Lentivirus|Human immunodeficiency virus 1|	Viruses|Riboviria|Pararnavirae|Artverviricota|Revtraviricetes|Ortervirales|Retroviridae|Orthoretrovirinae|Lentivirus|Human immunodeficiency virus 1|@
Viruses|unclassified bacterial viruses|	Viruses|unclassified bacterial viruses|@
Viruses|unclassified bacterial viruses|Bacteriophage sp.|	Viruses|unclassified bacterial viruses|Bacteriophage sp.|@
Viruses|unclassified bacterial viruses|environmental samples <viruses,unclassified bacterial viruses>|	Viruses|unclassified bacterial viruses|environmental samples <viruses,unclassified bacterial viruses>|@
Viruses|unclassified bacterial viruses|environmental samples <viruses,unclassified bacterial viruses>|uncultured marine phage|	Viruses|unclassified bacterial viruses|environmental samples <viruses,unclassified bacterial viruses>|uncultured marine phage|@
Viruses|unclassified viruses|	Viruses|unclassified viruses|@
Viruses|unclassified viruses|unclassified DNA viruses|	Viruses|unclassified viruses|unclassified DNA viruses|@
Viruses|unclassified viruses|unclassified DNA viruses|unclassified dsDNA viruses|	Viruses|unclassified viruses|unclassified DNA viruses|unclassified dsDNA viruses|@
Viruses|unclassified viruses|unclassified DNA viruses|unclassified dsDNA viruses|Prokaryotic dsDNA virus sp.|	Viruses|unclassified viruses|unclassified DNA viruses|unclassified dsDNA viruses|Prokaryotic dsDNA virus sp.|@
Viruses|unclassified viruses|unclassified DNA viruses|unclassified dsDNA viruses|Sicyoidochytrium minutum DNA virus|	Viruses|unclassified viruses|unclassified DNA viruses|unclassified dsDNA viruses|Sicyoidochytrium minutum DNA virus|@
Viruses|unclassified viruses|Virus NIOZ-UU157|	Viruses|unclassified viruses|Virus NIOZ-UU157|@
Viruses|Varidnaviria|	Viruses|Varidnaviria|@
Viruses|Varidnaviria|Bamfordvirae|	Viruses|Varidnaviria|Bamfordvirae|@
Viruses|Varidnaviria|Bamfordvirae|Nucleocytoviricota|	Viruses|Varidnaviria|Bamfordvirae|Nucleocytoviricota|@
Viruses|Varidnaviria|Bamfordvirae|Nucleocytoviricota|Megaviricetes|	Viruses|Varidnaviria|Bamfordvirae|Nucleocytoviricota|Megaviricetes|@
Viruses|Varidnaviria|Bamfordvirae|Nucleocytoviricota|Megaviricetes|Algavirales|	Viruses|Varidnaviria|Bamfordvirae|Nucleocytoviricota|Megaviricetes|Algavirales|@
Viruses|Varidnaviria|Bamfordvirae|Nucleocytoviricota|Megaviricetes|Algavirales|Phycodnaviridae|	Viruses|Varidnaviria|Bamfordvirae|Nucleocytoviricota|Megaviricetes|Algavirales|Phycodnaviridae|@
Viruses|Varidnaviria|Bamfordvirae|Nucleocytoviricota|Megaviricetes|Algavirales|Phycodnaviridae|Chlorovirus|	Viruses|Varidnaviria|Bamfordvirae|Nucleocytoviricota|Megaviricetes|Algavirales|Phycodnaviridae|Chlorovirus|@
Viruses|Varidnaviria|Bamfordvirae|Nucleocytoviricota|Megaviricetes|Algavirales|Phycodnaviridae|unclassified Phycodnaviridae|	Viruses|Varidnaviria|Bamfordvirae|Nucleocytoviricota|Megaviricetes|Algavirales|Phycodnaviridae|unclassified Phycodnaviridae|@
Viruses|Varidnaviria|Bamfordvirae|Nucleocytoviricota|Megaviricetes|Algavirales|Phycodnaviridae|unclassified Phycodnaviridae|Chrysochromulina ericina virus|	Viruses|Varidnaviria|Bamfordvirae|Nucleocytoviricota|Megaviricetes|Algavirales|Phycodnaviridae|unclassified Phycodnaviridae|Chrysochromulina ericina virus|@
Viruses|Varidnaviria|Bamfordvirae|Nucleocytoviricota|Megaviricetes|Algavirales|Phycodnaviridae|unclassified Phycodnaviridae|Orpheovirus IHUMI-LCC2|	Viruses|Varidnaviria|Bamfordvirae|Nucleocytoviricota|Megaviricetes|Algavirales|Phycodnaviridae|unclassified Phycodnaviridae|Orpheovirus IHUMI-LCC2|@
Viruses|Varidnaviria|Bamfordvirae|Nucleocytoviricota|Megaviricetes|Imitervirales|	Viruses|Varidnaviria|Bamfordvirae|Nucleocytoviricota|Megaviricetes|Imitervirales|@
Viruses|Varidnaviria|Bamfordvirae|Nucleocytoviricota|Megaviricetes|Imitervirales|Mimiviridae|	Viruses|Varidnaviria|Bamfordvirae|Nucleocytoviricota|Megaviricetes|Imitervirales|Mimiviridae|@
Viruses|Varidnaviria|Bamfordvirae|Nucleocytoviricota|Megaviricetes|Imitervirales|Mimiviridae|environmental samples <viruses,family Mimiviridae>|	Viruses|Varidnaviria|Bamfordvirae|Nucleocytoviricota|Megaviricetes|Imitervirales|Mimiviridae|environmental samples <viruses,family Mimiviridae>|@
Viruses|Varidnaviria|Bamfordvirae|Nucleocytoviricota|Megaviricetes|Imitervirales|Mimiviridae|environmental samples <viruses,family Mimiviridae>|Megaviridae environmental sample|	Viruses|Varidnaviria|Bamfordvirae|Nucleocytoviricota|Megaviricetes|Imitervirales|Mimiviridae|environmental samples <viruses,family Mimiviridae>|Megaviridae environmental sample|@
Viruses|Varidnaviria|Bamfordvirae|Nucleocytoviricota|Megaviricetes|Imitervirales|Mimiviridae|unclassified Mimiviridae|	Viruses|Varidnaviria|Bamfordvirae|Nucleocytoviricota|Megaviricetes|Imitervirales|Mimiviridae|unclassified Mimiviridae|@
Viruses|Varidnaviria|Bamfordvirae|Nucleocytoviricota|Megaviricetes|Imitervirales|Mimiviridae|unclassified Mimiviridae|Mimiviridae sp. ChoanoV1|	Viruses|Varidnaviria|Bamfordvirae|Nucleocytoviricota|Megaviricetes|Imitervirales|Mimiviridae|unclassified Mimiviridae|Mimiviridae sp. ChoanoV1|@
Viruses|Varidnaviria|Bamfordvirae|Nucleocytoviricota|Megaviricetes|Pimascovirales|	Viruses|Varidnaviria|Bamfordvirae|Nucleocytoviricota|Megaviricetes|Pimascovirales|@
Viruses|Varidnaviria|Bamfordvirae|Nucleocytoviricota|Megaviricetes|Pimascovirales|Iridoviridae|	Viruses|Varidnaviria|Bamfordvirae|Nucleocytoviricota|Megaviricetes|Pimascovirales|Iridoviridae|@
Viruses|Varidnaviria|Bamfordvirae|Nucleocytoviricota|Megaviricetes|Pimascovirales|Iridoviridae|Alphairidovirinae|	Viruses|Varidnaviria|Bamfordvirae|Nucleocytoviricota|Megaviricetes|Pimascovirales|Iridoviridae|Alphairidovirinae|@
Viruses|Varidnaviria|Bamfordvirae|Nucleocytoviricota|Megaviricetes|Pimascovirales|Iridoviridae|Alphairidovirinae|Lymphocystivirus|	Viruses|Varidnaviria|Bamfordvirae|Nucleocytoviricota|Megaviricetes|Pimascovirales|Iridoviridae|Alphairidovirinae|Lymphocystivirus|@
Viruses|Varidnaviria|Bamfordvirae|Nucleocytoviricota|Megaviricetes|Pimascovirales|Marseilleviridae|	Viruses|Varidnaviria|Bamfordvirae|Nucleocytoviricota|Megaviricetes|Pimascovirales|Marseilleviridae|@
Viruses|Varidnaviria|Bamfordvirae|Nucleocytoviricota|Megaviricetes|Pimascovirales|Marseilleviridae|unclassified Marseilleviridae|	Viruses|Varidnaviria|Bamfordvirae|Nucleocytoviricota|Megaviricetes|Pimascovirales|Marseilleviridae|unclassified Marseilleviridae|@
Viruses|Varidnaviria|Bamfordvirae|Nucleocytoviricota|Megaviricetes|Pimascovirales|Marseilleviridae|unclassified Marseilleviridae|Marseillevirus LCMAC102|	Viruses|Varidnaviria|Bamfordvirae|Nucleocytoviricota|Megaviricetes|Pimascovirales|Marseilleviridae|unclassified Marseilleviridae|Marseillevirus LCMAC102|@
Viruses|Varidnaviria|Bamfordvirae|Nucleocytoviricota|Pokkesviricetes|	Viruses|Varidnaviria|Bamfordvirae|Nucleocytoviricota|Pokkesviricetes|@
Viruses|Varidnaviria|Bamfordvirae|Nucleocytoviricota|Pokkesviricetes|Chitovirales|	Viruses|Varidnaviria|Bamfordvirae|Nucleocytoviricota|Pokkesviricetes|Chitovirales|@
Viruses|Varidnaviria|Bamfordvirae|Nucleocytoviricota|Pokkesviricetes|Chitovirales|Poxviridae|	Viruses|Varidnaviria|Bamfordvirae|Nucleocytoviricota|Pokkesviricetes|Chitovirales|Poxviridae|@
Viruses|Varidnaviria|Bamfordvirae|Nucleocytoviricota|Pokkesviricetes|Chitovirales|Poxviridae|Chordopoxvirinae|	Viruses|Varidnaviria|Bamfordvirae|Nucleocytoviricota|Pokkesviricetes|Chitovirales|Poxviridae|Chordopoxvirinae|@
Viruses|Varidnaviria|Bamfordvirae|Nucleocytoviricota|Pokkesviricetes|Chitovirales|Poxviridae|Chordopoxvirinae|Orthopoxvirus|	Viruses|Varidnaviria|Bamfordvirae|Nucleocytoviricota|Pokkesviricetes|Chitovirales|Poxviridae|Chordopoxvirinae|Orthopoxvirus|@
Viruses|Varidnaviria|Bamfordvirae|Nucleocytoviricota|Pokkesviricetes|Chitovirales|Poxviridae|Chordopoxvirinae|Orthopoxvirus|unclassified Orthopoxvirus|	Viruses|Varidnaviria|Bamfordvirae|Nucleocytoviricota|Pokkesviricetes|Chitovirales|Poxviridae|Chordopoxvirinae|Orthopoxvirus|unclassified Orthopoxvirus|@
Viruses|Varidnaviria|Bamfordvirae|Nucleocytoviricota|Pokkesviricetes|Chitovirales|Poxviridae|Chordopoxvirinae|Orthopoxvirus|unclassified Orthopoxvirus|Cetacean poxvirus 1|	Viruses|Varidnaviria|Bamfordvirae|Nucleocytoviricota|Pokkesviricetes|Chitovirales|Poxviridae|Chordopoxvirinae|Orthopoxvirus|unclassified Orthopoxvirus|Cetacean poxvirus 1|@
