# Supplementary material for: HIV-driven virome dysbiosis unveils distinct virome features and inter-viral correlations in blood and respiratory niches
Source: Commun Biol. 2026 May 8;9:958. doi: 10.1038/s42003-026-10221-z (PMC13369948; doi:10.1038/s42003-026-10221-z)
Supplement: Supplementary file 10 — Supplementary Data 8 [file 42003_2026_10221_MOESM10_ESM.xlsx]

## Sheet: swab
Supplementary Data 8. Viral read counts in swab samples, stratified by taxonomic level, for LEfSe (LDA Effect Size) analysis
group	control	control	control	control	HIV	HIV	HIV	HIV	HIV	HIV	HIV	HIV	HIV	HIV	HIV	HIV
sample	SCon01	SCon02	SCon03	SCon04	SHIV01	SHIV02	SHIV03	SHIV04	SHIV05	SHIV06	SHIV07	SHIV08	SHIV09	SHIV10	SHIV11	SHIV12
Viruses	1074.42	1013.08	1010.4	1039.66	721.502	686.995	790.165	962.773	940.061	978	953.975	1021.56	1017.3	991.172	1037.6	1079.8
Viruses|Anelloviridae	0.458819	0	0.0858234	0.146071	0	0	0.231212	0	0	1	0	0	0	13.6212	0.410606	0.776949
Viruses|Duplodnaviria	827.546	833.744	803.65	842.574	585.954	571.6	639.994	755.116	688.193	769	681.996	840.444	804.731	775.502	780.15	861.326
Viruses|Duplodnaviria|Heunggongvirae	827.546	833.744	803.65	842.574	585.954	571.6	639.994	755.116	688.193	769	681.996	840.444	804.731	775.502	780.15	861.326
Viruses|Duplodnaviria|Heunggongvirae|Peploviricota	0	0	0	0	0	0	0	0	0	1	0	0	0	0	0	0
Viruses|Duplodnaviria|Heunggongvirae|Peploviricota|Herviviricetes	0	0	0	0	0	0	0	0	0	1	0	0	0	0	0	0
Viruses|Duplodnaviria|Heunggongvirae|Peploviricota|Herviviricetes|Herpesvirales	0	0	0	0	0	0	0	0	0	1	0	0	0	0	0	0
Viruses|Duplodnaviria|Heunggongvirae|Peploviricota|Herviviricetes|Herpesvirales|Alloherpesviridae	0	0	0	0	0	0	0	0	0	1	0	0	0	0	0	0
Viruses|Duplodnaviria|Heunggongvirae|Uroviricota	827.481	833.653	803.65	842.501	585.487	571.201	639.647	754.006	687.452	768	681.996	840.444	804.369	775.048	780.15	861.326
Viruses|Duplodnaviria|Heunggongvirae|Uroviricota|Caudoviricetes	827.481	833.653	803.65	842.501	585.487	571.201	639.647	754.006	687.452	768	681.996	840.444	804.369	775.048	780.15	861.326
Viruses|Duplodnaviria|Heunggongvirae|Uroviricota|Caudoviricetes|Caudovirales	827.481	833.653	803.65	842.501	585.48	571.201	639.647	754.006	686.711	768	681.996	840.444	804.369	775.048	780.15	861.326
Viruses|Duplodnaviria|Heunggongvirae|Uroviricota|Caudoviricetes|Caudovirales|Ackermannviridae	0.622684	3.99746	8.23905	1.42419	0.62178	0.971138	0.924846	6.66279	7.40789	11	8.20036	5.21205	2.89211	0.454041	1.64242	1.70929
Viruses|Duplodnaviria|Heunggongvirae|Uroviricota|Caudoviricetes|Caudovirales|Autographiviridae	0.262183	0	0	0.109553	0.0814236	0	0	0	0.740789	2	0	0	0	0	0	0
Viruses|Duplodnaviria|Heunggongvirae|Uroviricota|Caudoviricetes|Caudovirales|Chaseviridae	0	0	0	0	0	0	0	0	0	1	0	0	0	0	0	0
Viruses|Duplodnaviria|Heunggongvirae|Uroviricota|Caudoviricetes|Caudovirales|Demerecviridae	0	0	0	0	0	0	0	0	0	1	0	0	0	0	0	0
Viruses|Duplodnaviria|Heunggongvirae|Uroviricota|Caudoviricetes|Caudovirales|environmental samples <viruses,order Caudovirales>	3.31005	4.63342	3.60458	4.01695	1.7321	3.7703	2.89014	24.4302	90.3762	66	66.9696	39.0904	47.3584	32.691	26.2788	11.3435
Viruses|Duplodnaviria|Heunggongvirae|Uroviricota|Caudoviricetes|Caudovirales|Herelleviridae	3.70333	0.817663	2.74635	4.5282	3.95275	2.17078	1.50288	1.11047	0.740789	1	0.683363	3.25753	0.723028	2.27021	1.64242	0.31078
Viruses|Duplodnaviria|Heunggongvirae|Uroviricota|Caudoviricetes|Caudovirales|Myoviridae	119.686	77.7688	132.94	101.665	140.426	127.162	95.8372	72.1802	68.8933	68	90.8873	80.7868	89.6555	73.1006	54.6105	67.4392
Viruses|Duplodnaviria|Heunggongvirae|Uroviricota|Caudoviricetes|Caudovirales|Podoviridae	94.4513	96.9385	112.085	74.7153	46.5817	55.5262	47.9764	48.8605	46.6697	52	55.3524	79.4838	103.032	65.836	90.7438	87.7953
Viruses|Duplodnaviria|Heunggongvirae|Uroviricota|Caudoviricetes|Caudovirales|Siphoviridae	486.119	534.661	397.706	529.252	287.581	293.798	410.401	485.273	360.764	471	365.599	506.221	431.286	499.445	512.846	567.639
Viruses|Duplodnaviria|Heunggongvirae|Uroviricota|Caudoviricetes|Caudovirales|unclassified Caudovirales	8.3243	4.08831	9.78387	7.01141	10.97	6.56946	4.85544	8.88372	1.48158	5	0.683363	29.3178	3.97666	7.7187	12.7288	11.965
Viruses|Duplodnaviria|Heunggongvirae|Uroviricota|Caudoviricetes|Caudovirales|Zobellviridae	0	0	0	0	0	0	0	0	0.740789	1	0	0	0	0	0	0
Viruses|environmental samples <viruses,superkingdom Viruses>	0	0	0.25747	0.146071	0.133239	0.514132	0.115606	1.11047	4.44473	1	4.10018	0	2.89211	1.36212	1.23182	0.15539
Viruses|Monodnaviria	5.57138	6.72301	7.72411	7.26703	23.5684	17.9375	16.7628	22.7645	37.7802	33	27.3345	27.3633	20.6063	16.7995	28.7424	18.4914
Viruses|Monodnaviria|Loebvirae	1.31091	1.36277	1.97394	2.44669	12.7613	7.48348	6.70514	9.43895	5.92631	12	9.56708	7.81808	3.61514	4.99445	5.74848	4.19553
Viruses|Monodnaviria|Loebvirae|Hofneiviricota	1.31091	1.36277	1.97394	2.44669	12.7613	7.48348	6.70514	9.43895	5.92631	12	9.56708	7.81808	3.61514	4.99445	5.74848	4.19553
Viruses|Monodnaviria|Loebvirae|Hofneiviricota|Faserviricetes	1.31091	1.36277	1.97394	2.44669	12.7613	7.48348	6.70514	9.43895	5.92631	12	9.56708	7.81808	3.61514	4.99445	5.74848	4.19553
Viruses|Monodnaviria|Loebvirae|Hofneiviricota|Faserviricetes|Tubulavirales	1.31091	1.36277	1.97394	2.44669	12.7613	7.48348	6.70514	9.43895	5.92631	12	9.56708	7.81808	3.61514	4.99445	5.74848	4.19553
Viruses|Monodnaviria|Loebvirae|Hofneiviricota|Faserviricetes|Tubulavirales|Inoviridae	1.31091	1.36277	1.97394	2.44669	12.7613	7.48348	6.70514	9.43895	5.92631	12	9.56708	7.81808	3.61514	4.99445	5.74848	4.19553
Viruses|Monodnaviria|Sangervirae	3.89997	4.81513	5.32105	4.41865	10.1854	8.39749	9.47967	11.1047	28.15	15	15.7174	18.2422	15.9066	10.897	21.7621	13.9851
Viruses|Monodnaviria|Sangervirae|Phixviricota	3.89997	4.81513	5.32105	4.41865	10.1854	8.39749	9.47967	11.1047	28.15	15	15.7174	18.2422	15.9066	10.897	21.7621	13.9851
Viruses|Monodnaviria|Sangervirae|Phixviricota|Malgrandaviricetes	3.89997	4.81513	5.32105	4.41865	10.1854	8.39749	9.47967	11.1047	28.15	15	15.7174	18.2422	15.9066	10.897	21.7621	13.9851
Viruses|Monodnaviria|Sangervirae|Phixviricota|Malgrandaviricetes|Petitvirales	3.89997	4.81513	5.32105	4.41865	10.1854	8.39749	9.47967	11.1047	28.15	15	15.7174	18.2422	15.9066	10.897	21.7621	13.9851
Viruses|Monodnaviria|Sangervirae|Phixviricota|Malgrandaviricetes|Petitvirales|Microviridae	3.89997	4.81513	5.32105	4.41865	10.1854	8.39749	9.47967	11.1047	28.15	15	15.7174	18.2422	15.9066	10.897	21.7621	13.9851
Viruses|Monodnaviria|Shotokuvirae	0.294955	0.545109	0.429117	0.292142	0.303488	1.59952	0.462423	2.22093	3.70394	5	2.05009	1.30301	1.08454	0.908082	1.23182	0.31078
Viruses|Monodnaviria|Shotokuvirae|Cossaviricota	0.294955	0.545109	0.429117	0.255624	0	1.42814	0.346817	2.22093	3.70394	4	2.05009	0.651507	0.723028	0.908082	0.821211	0.15539
Viruses|Monodnaviria|Shotokuvirae|Cossaviricota|Quintoviricetes	0.294955	0.545109	0.429117	0.255624	0	1.42814	0.346817	2.22093	3.70394	4	2.05009	0.651507	0.723028	0.908082	0.821211	0.15539
Viruses|Monodnaviria|Shotokuvirae|Cossaviricota|Quintoviricetes|Piccovirales	0.294955	0.545109	0.429117	0.255624	0	1.42814	0.346817	2.22093	3.70394	4	2.05009	0.651507	0.723028	0.908082	0.821211	0.15539
Viruses|Monodnaviria|Shotokuvirae|Cossaviricota|Quintoviricetes|Piccovirales|Parvoviridae	0.294955	0.545109	0.429117	0.255624	0	1.42814	0.346817	2.22093	3.70394	4	2.05009	0.651507	0.723028	0.908082	0.821211	0.15539
Viruses|Monodnaviria|Shotokuvirae|Cressdnaviricota	0	0	0	0	0.222064	0.171377	0.115606	0	0	1	0	0.651507	0.361514	0	0.410606	0
Viruses|Monodnaviria|Shotokuvirae|Cressdnaviricota|unclassified Cressdnaviricota	0	0	0	0	0.222064	0.171377	0.115606	0	0	1	0	0	0	0	0.410606	0
Viruses|Riboviria	0.852093	0.817663	1.459	1.46071	0.155445	0.914012	1.9653	10.5494	11.8526	20	10.2504	11.0756	8.31483	10.897	5.74848	2.95241
Viruses|Riboviria|Orthornavirae	0.524365	0.363406	1.02988	0.985979	0.118434	0.514132	0.924846	6.66279	4.44473	4	3.41682	4.56055	4.69968	3.17829	1.64242	1.24312
Viruses|Riboviria|Orthornavirae|Duplornaviricota	0	0.0908514	0.25747	0	0	0.114252	0.231212	0.555233	0.740789	2	1.36673	3.90904	2.5306	0.454041	0.410606	0.15539
Viruses|Riboviria|Orthornavirae|Duplornaviricota|Resentoviricetes	0	0.0908514	0.25747	0	0	0.114252	0.231212	0.555233	0.740789	2	1.36673	3.90904	2.5306	0.454041	0.410606	0.15539
Viruses|Riboviria|Orthornavirae|Duplornaviricota|Resentoviricetes|Reovirales	0	0.0908514	0.25747	0	0	0.114252	0.231212	0.555233	0.740789	2	1.36673	3.90904	2.5306	0.454041	0.410606	0.15539
Viruses|Riboviria|Orthornavirae|Duplornaviricota|Resentoviricetes|Reovirales|Reoviridae	0	0.0908514	0.25747	0	0	0.114252	0.231212	0.555233	0.740789	2	1.36673	3.90904	2.5306	0.454041	0.410606	0.15539
Viruses|Riboviria|Orthornavirae|Kitrinoviricota	0.131091	0.0908514	0.429117	0.401695	0	0.228503	0.462423	1.11047	0.740789	0	0	0	0.361514	2.72425	0	0.15539
Viruses|Riboviria|Orthornavirae|Kitrinoviricota|Alsuviricetes	0.131091	0.0908514	0.429117	0.401695	0	0.228503	0.462423	1.11047	0.740789	0	0	0	0.361514	2.72425	0	0.15539
Viruses|Riboviria|Orthornavirae|Kitrinoviricota|Alsuviricetes|Martellivirales	0.131091	0.0908514	0.429117	0.401695	0	0.228503	0.462423	1.11047	0.740789	0	0	0	0.361514	2.72425	0	0.15539
Viruses|Riboviria|Orthornavirae|Kitrinoviricota|Alsuviricetes|Martellivirales|Virgaviridae	0.131091	0.0908514	0.429117	0.401695	0	0.228503	0.462423	1.11047	0.740789	0	0	0	0.361514	2.72425	0	0.15539
Viruses|Riboviria|Orthornavirae|Lenarviricota	0	0	0	0	0	0	0	0	0	1	0	0	0	0	0	0
Viruses|Riboviria|Orthornavirae|Lenarviricota|Allassoviricetes	0	0	0	0	0	0	0	0	0	1	0	0	0	0	0	0
Viruses|Riboviria|Orthornavirae|Lenarviricota|Allassoviricetes|Levivirales	0	0	0	0	0	0	0	0	0	1	0	0	0	0	0	0
Viruses|Riboviria|Orthornavirae|Lenarviricota|Allassoviricetes|Levivirales|Leviviridae	0	0	0	0	0	0	0	0	0	1	0	0	0	0	0	0
Viruses|Riboviria|Orthornavirae|Pisuviricota	0.327728	0.181703	0.343294	0.511248	0	0.171377	0.231212	4.99709	2.96315	1	2.05009	0.651507	1.80757	0	1.23182	0.932339
Viruses|Riboviria|Orthornavirae|Pisuviricota|Duplopiviricetes	0.327728	0.181703	0.343294	0.474731	0	0.171377	0.231212	3.3314	2.96315	1	2.05009	0.651507	0.723028	0	1.23182	0.932339
Viruses|Riboviria|Orthornavirae|Pisuviricota|Duplopiviricetes|Durnavirales	0.327728	0.181703	0.343294	0.474731	0	0.171377	0.231212	3.3314	2.96315	1	2.05009	0.651507	0.723028	0	1.23182	0.932339
Viruses|Riboviria|Orthornavirae|Pisuviricota|Duplopiviricetes|Durnavirales|Picobirnaviridae	0.262183	0.181703	0.343294	0.474731	0	0.171377	0.231212	3.3314	2.96315	1	2.05009	0.651507	0.723028	0	1.23182	0.932339
Viruses|Riboviria|Orthornavirae|Pisuviricota|Stelpaviricetes	0	0	0	0	0	0	0	1.6657	0	0	0	0	1.08454	0	0	0
Viruses|Riboviria|Orthornavirae|Pisuviricota|Stelpaviricetes|Patatavirales	0	0	0	0	0	0	0	1.6657	0	0	0	0	1.08454	0	0	0
Viruses|Riboviria|Orthornavirae|Pisuviricota|Stelpaviricetes|Patatavirales|Potyviridae	0	0	0	0	0	0	0	1.6657	0	0	0	0	1.08454	0	0	0
Viruses|Riboviria|Pararnavirae	0.131091	0.454257	0.343294	0.255624	0	0.39988	0.80924	3.88663	5.18552	13	6.83363	5.21205	3.25363	6.35658	3.28484	1.24312
Viruses|Riboviria|Pararnavirae|Artverviricota	0.131091	0.454257	0.343294	0.255624	0	0.39988	0.80924	3.88663	5.18552	13	6.83363	5.21205	3.25363	6.35658	3.28484	1.24312
Viruses|Riboviria|Pararnavirae|Artverviricota|Revtraviricetes	0.131091	0.454257	0.343294	0.255624	0	0.39988	0.80924	3.88663	5.18552	13	6.83363	5.21205	3.25363	6.35658	3.28484	1.24312
Viruses|Riboviria|Pararnavirae|Artverviricota|Revtraviricetes|Ortervirales	0.131091	0.454257	0.343294	0.255624	0	0.39988	0.80924	3.88663	5.18552	13	6.83363	5.21205	3.25363	6.35658	3.28484	1.24312
Viruses|Riboviria|Pararnavirae|Artverviricota|Revtraviricetes|Ortervirales|Metaviridae	0	0	0	0	0	0	0	0.555233	0	0	1.36673	1.30301	0	1.81616	0	0.15539
Viruses|Riboviria|Pararnavirae|Artverviricota|Revtraviricetes|Ortervirales|Retroviridae	0.0983185	0.454257	0.343294	0.182589	0	0.342755	0.80924	2.77616	4.44473	11	5.4669	3.90904	2.89211	3.63233	2.87424	1.08773
Viruses|Riboviria|unclassified Riboviria	0	0	0	0.146071	0	0	0.115606	0	0	1	0	0	0.361514	0.908082	0.410606	0.15539
Viruses|Riboviria|unclassified Riboviria|Ellsworth virus	0	0	0	0	0	0	0	0	0	1	0	0	0	0	0	0
Viruses|unclassified bacterial viruses	12.8142	12.9918	13.7317	14.0959	32.5398	31.3049	24.046	18.8779	20.7421	17	16.4007	9.12109	13.376	11.8051	19.2985	11.8096
Viruses|unclassified viruses	0.491592	0.63596	0.600764	0.693837	0.666193	0.685509	0.80924	6.66279	5.18552	10	8.88372	3.25753	3.97666	3.63233	4.51666	1.5539
Viruses|unclassified viruses|Chimeric virus 14	0	0	0	0	0	0	0	0	0	0	0.683363	0.651507	0	0.454041	1.23182	0
Viruses|unclassified viruses|Lake Sarah-associated circular virus-3	0	0	0	0	0	0	0	0	0	1	0	0	0	0	0	0
Viruses|unclassified viruses|Statovirus	0	0	0	0	0	0	0.346817	1.6657	0	0	0	0	0	0	0	0.15539
Viruses|unclassified viruses|unclassified DNA viruses	0.393274	0.272554	0.51494	0.438213	0.333097	0.457006	0.231212	3.3314	3.70394	6	6.15027	2.60603	3.61514	2.72425	2.87424	0.932339
Viruses|unclassified viruses|unclassified DNA viruses|unclassified dsDNA viruses	0.393274	0.272554	0.51494	0.438213	0.288684	0.342755	0.231212	3.3314	3.70394	6	6.15027	2.60603	3.61514	2.72425	2.87424	0.932339
Viruses|unclassified viruses|unclassified DNA viruses|unclassified dsDNA viruses|Pandoravirus	0	0	0.0858234	0	0	0	0	0	0	1	1.36673	0	0	0	0	0
Viruses|unclassified viruses|unclassified DNA viruses|unclassified dsDNA viruses|Prokaryotic dsDNA virus sp.	0.360501	0.272554	0.429117	0.401695	0.155445	0.228503	0.231212	3.3314	3.70394	5	4.78354	2.60603	3.61514	2.72425	2.87424	0.932339
Viruses|unclassified viruses|Virus Chimp162	0	0	0	0	0	0	0	0	0	1	0	0	0	0	0	0
Viruses|unclassified viruses|Virus NIOZ-UU157	0	0.0908514	0	0	0	0	0	0	0.740789	1	0.683363	0	0	0	0	0.31078
Viruses|unclassified viruses|Yasminevirus sp. GU-2018	0	0.272554	0.0858234	0.109553	0.20726	0.171377	0.231212	1.11047	0	1	1.36673	0	0.361514	0.454041	0.410606	0.15539
Viruses|Varidnaviria	0.884866	1.36277	1.02988	1.67982	2.67217	2.11365	2.31212	4.99709	8.88946	18	8.88372	3.90904	2.89211	4.99445	5.33787	1.08773
Viruses|Varidnaviria|Bamfordvirae	0.884866	1.36277	1.02988	1.67982	2.67217	2.11365	2.31212	4.99709	8.88946	18	8.88372	3.90904	2.89211	4.99445	5.33787	1.08773
Viruses|Varidnaviria|Bamfordvirae|Nucleocytoviricota	0.852093	1.36277	1.02988	1.6433	2.66477	2.05653	2.31212	4.99709	8.88946	17	8.88372	3.90904	2.89211	4.99445	5.33787	1.08773
Viruses|Varidnaviria|Bamfordvirae|Nucleocytoviricota|Megaviricetes	0.819321	1.36277	1.02988	1.60678	2.56114	2.05653	2.31212	4.99709	8.88946	16	8.20036	3.90904	2.89211	4.54041	4.92727	1.08773
Viruses|Varidnaviria|Bamfordvirae|Nucleocytoviricota|Megaviricetes|Algavirales	0.0983185	0.0908514	0.343294	0.365177	0.658791	0.285629	0.115606	0	2.96315	3	1.36673	0	0	1.36212	2.05303	0.15539
Viruses|Varidnaviria|Bamfordvirae|Nucleocytoviricota|Megaviricetes|Algavirales|Phycodnaviridae	0.0983185	0.0908514	0.343294	0.365177	0.658791	0.285629	0.115606	0	2.96315	3	1.36673	0	0	1.36212	2.05303	0.15539
Viruses|Varidnaviria|Bamfordvirae|Nucleocytoviricota|Megaviricetes|Imitervirales	0.393274	0.545109	0.343294	0.730355	1.50264	0.856886	0.924846	2.22093	3.70394	5	4.78354	3.25753	2.16908	1.81616	2.87424	0.776949
Viruses|Varidnaviria|Bamfordvirae|Nucleocytoviricota|Megaviricetes|Imitervirales|Mimiviridae	0.393274	0.545109	0.343294	0.730355	1.50264	0.856886	0.924846	2.22093	3.70394	5	4.78354	3.25753	2.16908	1.81616	2.87424	0.776949
Viruses|Varidnaviria|Bamfordvirae|Nucleocytoviricota|Megaviricetes|Pimascovirales	0.262183	0.545109	0.171647	0.255624	0.177651	0.685509	0.924846	1.6657	0.740789	7	1.36673	0.651507	0	0.454041	0	0.15539
Viruses|Varidnaviria|Bamfordvirae|Nucleocytoviricota|Megaviricetes|Pimascovirales|Iridoviridae	0.131091	0.545109	0.171647	0.182589	0.125836	0.628383	0.80924	1.6657	0	5	1.36673	0.651507	0	0	0	0.15539
Viruses|Varidnaviria|Bamfordvirae|Nucleocytoviricota|Megaviricetes|Pimascovirales|Marseilleviridae	0.131091	0	0	0	0.0296086	0.0571258	0.115606	0	0.740789	2	0	0	0	0.454041	0	0
Viruses|Varidnaviria|Bamfordvirae|Preplasmiviricota	0	0	0	0	0.00740214	0.0571258	0	0	0	1	0	0	0	0	0	0
Viruses|Varidnaviria|Bamfordvirae|Preplasmiviricota|Tectiliviricetes	0	0	0	0	0.00740214	0.0571258	0	0	0	1	0	0	0	0	0	0
Viruses|Varidnaviria|Bamfordvirae|Preplasmiviricota|Tectiliviricetes|Rowavirales	0	0	0	0	0	0	0	0	0	1	0	0	0	0	0	0
Viruses|Varidnaviria|Bamfordvirae|Preplasmiviricota|Tectiliviricetes|Rowavirales|Adenoviridae	0	0	0	0	0	0	0	0	0	1	0	0	0	0	0	0
