# Supplementary material for: HIV-driven virome dysbiosis unveils distinct virome features and inter-viral correlations in blood and respiratory niches
Source: Commun Biol. 2026 May 8;9:958. doi: 10.1038/s42003-026-10221-z (PMC13369948; doi:10.1038/s42003-026-10221-z)
Supplement: Supplementary file 11 — Supplementary Data 9 [file 42003_2026_10221_MOESM11_ESM.xlsx]

## Sheet: Sheet1
Supplementary Data 9. Input counts for InterPro-based functional analysis (InterPro2GO; DIAMOND+MEGAN)
sample	BCon01	BCon02	BCon03	BCon04	BCon05	BCon06	BCon07	BCon08	BCon09	BCon10	BCon11	BCon12	BHIV01	BHIV02	BHIV03	BHIV04	BHIV05	BHIV06	BHIV07	BHIV08	BHIV09	BHIV10	BHIV11	BHIV12	BHIV13	BHIV14	BHIV15	BHIV16	BHIV17	BHIV18	BHIV19	BHIV20	SCon01	SCon02	SCon03	SCon04	SHIV01	SHIV02	SHIV03	SHIV04	SHIV05	SHIV06	SHIV07	SHIV08	SHIV09	SHIV10	SHIV11	SHIV12
IPR008195	2	11	2	5	9	2	2	10	10	0	6	1	0	0	0	0	0	4	0	2	0	0	1	0	0	0	0	0	0	0	0	0	2	1	2	0	33	0	1	2	1	0	0	0	0	0	0	0
IPR000009	5	6	3	4	4	0	0	6	10	12	2	2	4	0	0	0	0	3	2	0	2	0	0	2	5	0	2	1	1	4	2	0	1	2	3	4	4	0	5	13	0	0	0	0	1	1	2	3
IPR016393	6	9	5	6	11	0	4	4	6	1	7	4	0	0	0	0	0	2	0	2	2	0	0	0	2	0	2	0	2	0	0	1	0	3	2	8	53	5	4	0	0	0	0	0	6	0	4	0
IPR000011	14	0	0	0	0	0	0	0	0	0	0	0	0	0	3	0	0	0	0	0	0	2	0	0	0	0	1	0	0	0	0	0	2	0	0	0	0	0	0	0	3	0	0	0	2	0	0	0
IPR000012	39	42	31	6	37	7	17	27	26	18	16	6	4	0	2	1	4	4	1	5	9	1	3	0	4	6	4	1	3	0	5	4	4	18	3	19	180	45	5	1	1	2	17	3	6	3	6	3
IPR000013	5	8	9	0	7	0	0	0	2	0	1	2	0	0	0	0	0	0	0	0	0	0	0	0	0	0	0	0	0	0	0	0	0	0	4	0	0	0	0	0	0	0	0	0	0	0	0	0
IPR008205	4	30	2	0	3	4	0	4	9	0	0	0	0	0	0	0	0	0	0	0	0	0	0	0	0	0	0	0	0	0	0	0	0	0	0	0	30	0	0	0	0	0	0	0	1	0	0	0
IPR000015	191	353	198	78	268	39	134	141	167	36	148	68	3	0	0	0	1	1	5	2	3	2	6	1	2	0	2	3	7	2	2	6	68	9	22	15	310	32	14	5	0	6	6	2	3	2	6	7
IPR008209	45	108	74	47	41	13	43	44	35	2	26	30	4	6	2	2	1	1	3	0	2	0	0	1	1	2	0	1	8	2	5	2	19	1	5	5	56	8	2	2	4	6	0	8	6	5	2	5
IPR032787	9	25	23	4	28	4	12	5	14	2	4	8	0	0	0	0	0	0	0	0	0	0	0	2	0	0	2	0	2	0	0	2	10	2	14	11	217	46	20	0	2	6	0	0	3	0	0	0
IPR040980	139	251	219	83	197	38	59	141	141	62	151	67	4	0	6	2	2	1	12	4	5	0	0	4	10	10	0	3	2	10	1	2	56	44	43	86	1148	195	58	15	14	15	4	0	10	10	14	21
IPR000021	10	13	15	4	5	1	7	2	10	3	16	5	0	0	0	0	0	0	0	0	0	0	0	0	0	0	0	0	0	0	0	0	4	0	0	0	42	0	0	0	3	0	0	0	0	0	1	0
IPR016405	6	2	4	5	2	0	0	16	11	0	0	2	0	0	0	0	0	0	0	0	0	0	0	0	0	2	0	0	0	0	0	0	0	0	2	0	6	2	1	0	0	0	0	0	7	0	0	0
IPR008217	240	450	237	108	339	51	213	153	218	36	183	75	2	0	2	1	2	2	1	5	2	1	3	9	5	1	2	2	2	5	1	4	8	5	5	11	163	4	4	0	6	5	2	4	7	1	7	2
IPR000026	26	44	35	25	32	8	13	25	28	2	19	14	0	0	0	0	0	0	0	0	0	0	0	0	0	0	0	0	0	0	0	0	8	0	0	4	60	4	0	0	0	0	0	0	0	0	0	0
IPR008220	107	209	143	60	126	36	57	74	85	18	85	28	0	0	2	0	4	2	0	1	0	0	4	2	3	0	0	1	1	0	2	0	26	0	45	116	77	14	4	4	2	3	2	6	5	2	2	15
IPR008223	18	20	16	2	4	9	4	13	6	0	20	12	0	0	1	0	0	0	2	2	2	2	2	2	4	4	0	0	1	0	2	2	2	0	0	5	12	0	0	0	0	3	1	2	2	0	2	0
IPR032801	5	4	4	0	15	1	0	11	11	2	6	1	0	0	0	0	0	0	0	0	0	2	0	0	0	0	0	0	0	0	0	0	0	0	0	0	32	2	0	0	0	0	2	0	0	0	0	0
IPR008225	33	69	66	28	84	5	32	32	35	2	49	19	0	0	1	2	0	0	0	0	0	0	0	0	0	0	0	0	0	0	0	0	0	2	6	3	29	0	4	0	0	2	1	0	0	0	0	0
IPR000036	5	10	20	5	14	0	2	9	3	4	5	2	0	0	0	0	0	0	0	0	0	0	0	0	0	0	0	0	0	0	0	0	4	0	0	0	24	0	0	0	1	0	0	2	0	3	0	15
IPR008228	38	90	53	27	85	16	27	33	42	8	48	22	0	0	0	0	0	0	0	0	0	0	0	0	4	0	0	0	0	0	0	0	13	2	8	16	99	22	0	0	2	0	0	0	2	0	0	0
IPR000037	134	192	138	48	140	32	50	97	102	18	69	34	3	0	0	2	2	3	1	1	0	1	4	2	5	3	5	0	10	0	0	2	35	24	8	50	383	48	19	6	4	2	4	7	2	5	7	10
IPR000039	7	0	3	0	4	5	0	0	0	0	12	0	0	0	0	0	0	0	0	1	0	0	0	0	0	0	0	2	0	0	0	4	4	3	0	0	0	0	0	1	0	0	2	0	0	0	0	1
IPR000040	2	0	0	3	0	0	0	0	0	0	2	0	0	0	0	2	0	0	4	0	0	0	1	0	0	2	0	0	0	4	4	1	1	0	0	2	8	0	3	4	2	0	0	0	0	2	2	2
IPR032808	309	548	336	174	376	94	164	247	268	81	285	96	6	0	5	1	5	4	9	7	1	0	14	6	12	5	5	2	3	6	3	2	45	31	21	99	652	71	37	17	7	7	10	6	9	12	7	8
IPR016425	137	234	171	114	218	32	61	132	114	11	135	58	2	0	1	1	0	1	2	6	0	0	2	5	4	2	0	0	2	4	2	1	55	9	13	18	232	15	19	4	9	4	2	13	2	3	2	13
IPR016429	8	4	3	4	2	2	4	10	2	4	2	0	0	0	0	0	0	0	0	0	0	0	0	0	0	0	0	0	0	0	0	0	0	1	0	0	16	0	0	0	0	0	0	0	0	0	0	0
IPR016432	1	4	4	0	0	0	0	2	4	2	2	0	0	0	0	0	0	0	0	1	0	0	0	0	0	0	0	0	0	0	0	0	0	0	0	0	4	0	0	0	0	0	0	0	0	0	0	0
IPR032816	480	823	550	256	696	113	270	402	472	89	409	225	7	0	23	6	8	4	10	5	11	3	14	8	8	14	6	9	8	6	12	4	102	35	63	109	1179	152	58	14	20	9	29	17	32	18	14	34
IPR032818	112	195	142	75	175	33	89	114	127	20	110	74	3	0	14	2	3	0	5	2	4	1	2	6	7	5	5	6	3	3	9	2	36	10	23	57	399	30	12	4	8	5	21	5	18	10	6	5
IPR008242	78	220	119	67	152	33	59	123	126	19	103	55	6	0	1	0	0	1	0	7	0	1	2	2	0	2	1	1	2	0	3	2	41	14	18	37	626	93	25	0	4	5	12	0	7	13	0	1
IPR016435	13	7	5	5	10	0	6	11	2	2	6	3	0	0	0	0	0	0	0	0	0	0	0	0	0	0	0	0	0	0	0	0	0	0	0	0	17	0	0	0	0	0	0	0	0	0	0	0
IPR024627	113	176	134	146	110	23	59	144	228	36	119	49	52	672	25	12634	49	57	40	40	60	14	55	96	80	77	53	24	67	59	64	63	908	143	89	225	741	113	52	58	52	67	52	62	85	71	78	84
IPR032820	22	91	39	23	40	6	32	21	37	8	30	21	0	0	0	0	1	0	4	0	0	0	3	0	0	0	0	1	0	0	1	2	75	10	4	12	381	10	1	0	0	2	0	0	2	1	3	2
IPR008244	8	4	6	4	0	0	0	2	0	0	9	1	0	0	0	0	0	0	0	0	0	0	0	0	1	0	0	0	0	0	0	0	7	0	0	10	15	3	0	0	0	5	0	0	0	0	8	2
IPR000053	179	294	247	80	223	34	75	108	131	47	112	79	0	0	0	0	0	0	0	0	0	0	2	0	0	0	0	0	0	0	0	0	4	13	39	119	0	125	6	0	23	0	0	2	14	1	6	22
IPR016437	8	0	0	4	2	0	0	2	0	0	0	0	0	0	0	0	0	2	0	0	0	0	0	0	0	0	0	0	0	0	0	0	0	0	0	0	0	0	0	0	0	2	0	0	0	0	0	0
IPR000056	141	418	241	92	255	74	162	133	194	31	203	60	0	0	6	2	12	4	4	4	1	2	0	8	5	3	5	14	4	4	6	5	161	57	57	64	676	127	113	172	6	24	186	26	48	53	24	34
IPR016440	23	43	10	15	21	15	12	0	10	0	25	0	0	0	0	0	0	0	0	0	0	0	2	1	1	0	0	2	1	0	0	1	21	22	15	26	486	67	38	6	3	0	5	2	6	5	6	27
IPR008248	113	212	173	50	228	35	76	111	136	25	118	55	2	0	2	0	0	0	5	0	3	0	5	4	5	2	0	2	0	0	4	0	5	2	7	10	109	9	2	2	3	1	4	1	1	6	0	1
IPR016442	4	4	6	2	0	0	2	0	2	0	0	0	0	0	0	0	0	0	0	0	0	0	0	0	0	0	0	0	0	0	0	0	0	0	0	0	2	0	0	0	0	0	0	0	0	0	0	0
IPR000060	212	482	307	121	281	81	167	186	218	31	233	125	0	0	0	0	2	2	7	2	2	0	1	0	0	4	2	4	0	0	0	1	15	8	12	25	332	13	4	5	0	2	2	10	8	4	0	2
IPR016444	14	16	8	6	8	2	8	6	2	2	11	4	0	0	0	0	0	0	0	0	0	0	2	0	0	0	0	0	0	0	0	2	0	0	0	1	0	0	0	1	0	0	0	0	0	1	0	0
IPR008252	12	30	9	24	26	3	9	12	33	6	14	11	0	0	0	0	0	2	0	0	0	0	0	0	0	0	0	0	0	0	0	0	0	3	2	2	14	2	2	0	0	0	2	0	0	0	0	0
IPR016446	27	69	59	22	55	7	22	40	18	4	36	13	0	0	0	0	4	0	0	0	0	0	2	0	0	1	2	0	0	0	0	0	11	14	3	7	385	21	9	1	0	2	0	0	2	0	0	3
IPR008256	22	39	52	11	53	10	23	25	25	0	28	8	0	0	0	0	0	0	0	0	0	0	0	0	0	0	0	0	0	0	0	0	2	1	0	3	12	0	0	0	0	6	4	2	6	0	1	0
IPR016449	10	30	10	8	14	1	8	0	6	0	4	5	0	0	2	0	4	0	4	0	0	0	0	2	2	0	0	2	1	0	1	0	2	0	0	0	27	4	1	0	0	0	0	0	0	0	1	1
IPR008257	128	277	141	80	264	41	83	113	126	50	109	47	0	0	0	0	3	0	3	3	3	0	1	8	10	2	0	1	0	0	0	5	115	19	2	9	156	12	18	17	7	28	9	11	11	6	0	6
IPR016452	2	0	2	0	4	0	0	5	2	0	0	0	0	0	0	0	0	0	0	0	0	0	0	0	0	0	0	0	0	0	0	0	0	0	0	0	0	0	0	0	0	0	0	2	0	0	0	0
IPR032837	10	30	7	7	9	0	3	10	12	0	6	2	0	0	0	0	0	0	2	1	0	0	0	2	0	0	0	0	0	0	0	0	4	2	0	1	60	3	3	0	2	2	0	0	0	0	2	0
IPR016454	549	880	548	184	716	135	268	377	400	59	449	145	8	0	2	12	4	2	17	9	9	2	13	9	23	5	6	13	7	12	10	3	3758	75	66	129	1731	226	70	6	11	8	24	7	37	21	15	17
IPR016455	4	14	6	3	5	0	3	0	0	0	2	0	0	0	0	0	0	0	0	0	0	0	0	0	0	0	0	0	0	0	0	0	0	0	0	0	0	0	0	0	0	1	0	0	0	0	1	0
IPR008264	7	11	15	8	5	6	6	13	11	6	12	4	0	0	0	0	2	0	0	0	0	0	0	0	1	0	0	0	0	0	0	0	2	4	22	6	36	20	19	0	0	0	1	0	0	0	0	0
IPR016457	2	2	3	0	2	0	0	0	2	0	0	0	0	0	0	0	0	0	0	2	0	0	0	0	0	0	0	0	0	0	0	0	0	4	0	1	0	0	0	0	0	2	2	2	0	0	0	0
IPR000074	30	25	8	6	16	11	12	11	23	3	17	6	0	0	0	0	0	0	0	0	2	0	0	0	0	2	0	0	2	0	0	0	0	2	0	0	17	3	2	0	0	1	0	0	0	4	0	0
IPR016460	2	4	3	0	0	1	0	0	4	0	2	3	0	0	0	0	0	0	0	0	0	0	2	0	0	0	0	0	0	0	0	0	0	0	2	4	0	0	0	0	0	0	0	0	3	0	0	1
IPR000077	5	7	2	3	0	0	5	2	1	0	1	0	0	0	0	0	6	0	0	0	0	0	2	0	0	0	0	0	0	0	0	0	0	0	0	0	2	2	0	0	0	0	0	0	2	0	0	0
IPR016461	41	80	32	29	31	12	15	60	39	6	36	4	4	0	1	0	2	4	9	1	0	7	3	2	1	0	0	0	1	2	0	0	68	19	15	30	204	45	34	2	1	9	3	3	2	3	2	1
IPR016462	24	44	44	24	35	8	26	17	24	0	31	8	0	0	0	0	0	1	0	2	0	0	0	0	0	2	0	0	0	0	0	0	2	1	0	0	18	0	0	0	0	2	0	0	0	0	1	0
IPR016463	77	124	76	43	130	13	43	55	103	13	51	16	0	0	0	0	0	0	2	0	1	0	0	0	1	1	0	0	2	0	0	0	212	0	3	124	14	2	4	0	0	0	0	2	5	0	2	0
IPR032848	1	0	0	0	0	0	0	0	0	0	0	0	0	0	0	0	0	0	0	0	0	0	0	0	0	0	0	0	0	0	0	0	0	0	0	0	0	0	0	0	0	0	0	0	0	0	0	0
IPR024656	186	303	213	110	198	47	80	145	113	28	112	41	7	4062	20	2646	7	2	11	5	4	2	5	9	14	13	6	2	8	3	0	3	279	287	241	185	1683	513	1185	18	25	14	19	31	20	71	84	105
IPR016467	7	16	6	8	6	1	0	8	3	2	7	6	0	0	0	0	0	0	4	0	0	0	0	0	0	0	0	0	0	0	0	0	0	0	0	0	13	1	0	0	0	0	0	0	0	0	2	4
IPR008276	53	135	80	23	63	26	32	42	84	20	53	22	0	0	0	0	0	0	4	0	0	0	0	1	4	0	0	2	0	0	0	0	9	2	0	5	110	5	0	7	0	6	0	0	0	0	0	0
IPR000085	74	170	136	50	107	24	61	83	68	24	88	37	2	0	2	0	1	0	6	7	2	0	1	0	1	8	0	4	3	5	4	8	77	8	20	69	405	63	11	4	3	5	10	2	11	4	6	25
IPR016469	4	0	0	2	2	0	0	9	2	0	0	0	0	0	0	0	0	0	0	0	1	1	0	0	0	0	0	0	0	0	0	0	0	1	0	0	2	1	0	0	0	0	1	0	0	0	1	0
IPR016470	13	22	6	2	3	0	4	15	9	0	10	4	3	0	0	0	0	0	2	0	0	2	0	1	0	2	0	0	0	0	0	0	0	2	0	0	171	0	0	0	0	0	0	0	0	0	2	0
IPR032854	32	101	55	22	58	4	29	39	50	37	57	14	7	0	0	0	4	3	1	1	0	3	3	1	8	5	2	2	2	0	9	6	24	25	4	25	55	7	9	16	9	2	15	2	7	5	7	6
IPR016473	47	40	32	16	50	8	12	28	20	29	33	9	2	0	3	0	4	3	4	5	9	0	3	3	3	3	4	3	2	4	2	4	37	24	18	30	477	45	13	0	10	8	6	9	15	9	0	4
IPR000090	77	171	86	37	167	24	62	46	100	10	83	35	0	0	0	0	2	2	3	0	1	0	0	3	3	2	2	0	3	0	0	0	72	3	9	10	35	8	0	2	2	5	0	4	2	0	0	2
IPR016475	55	136	140	28	77	23	35	42	64	6	54	21	0	0	0	0	0	0	0	0	0	0	2	0	0	0	0	2	6	0	0	0	15	3	3	2	36	0	0	0	0	0	0	0	0	2	0	1
IPR000092	287	620	443	182	472	78	204	253	306	52	291	105	9	29	3	6	4	4	12	7	6	4	9	6	12	70	8	8	10	2	3	9	236	51	51	135	1319	146	71	14	10	16	5	18	19	12	11	16
IPR000093	111	209	178	71	193	36	51	108	107	23	95	44	0	0	2	5	2	0	2	2	2	0	3	4	2	0	2	1	2	0	4	2	84	5	19	41	424	67	11	6	6	1	4	2	6	18	5	2
IPR016479	8	10	9	2	13	6	4	13	0	0	10	2	0	0	0	0	0	0	2	0	0	0	0	2	0	0	0	0	0	0	2	0	0	4	0	0	50	2	4	0	0	0	0	0	0	0	0	2
IPR024671	32	61	46	45	42	12	55	29	43	8	23	31	2	0	0	0	4	0	2	0	1	0	2	3	3	3	2	0	2	0	2	0	10	5	12	19	195	37	9	0	1	0	4	2	2	1	0	1
IPR000100	74	246	80	40	138	33	80	71	84	28	65	39	2	2043	3	825	3	0	6	2	0	0	4	3	4	2	0	2	3	3	1	0	27	30	8	99	370	62	14	6	0	2	7	4	4	6	4	11
IPR016484	134	260	150	102	148	22	82	115	115	25	98	51	4	2	2	0	0	2	8	2	0	2	4	1	8	9	0	0	0	5	8	2	32	16	318	28	588	88	24	21	8	2	2	10	7	11	8	13
IPR000101	168	395	227	116	280	60	123	152	200	26	220	69	4	2	7	1	2	1	1	6	3	2	6	5	13	13	5	5	11	1	12	7	4	15	9	10	111	13	5	6	9	5	7	5	18	9	7	6
IPR024677	8	6	13	2	3	4	7	11	4	2	4	3	0	0	0	0	0	0	0	0	0	0	1	0	0	0	2	0	0	0	0	0	0	0	0	0	2	0	0	0	0	0	0	0	0	0	0	0
IPR016487	6	12	6	2	5	0	0	6	0	2	4	2	0	0	0	0	0	0	0	0	0	0	0	0	0	0	0	0	0	0	0	0	0	0	0	0	14	0	0	0	0	0	0	0	0	0	0	0
IPR016491	19	45	26	20	20	4	22	18	29	13	24	0	0	0	0	0	0	0	4	0	0	0	6	0	2	0	0	0	0	0	0	3	283	2	0	31	62	4	4	10	0	1	6	4	3	2	3	0
IPR008300	1	14	6	2	9	0	5	4	7	3	6	3	0	0	0	0	0	0	0	0	0	0	0	0	0	0	0	0	0	0	0	0	14	0	3	6	51	7	2	0	0	0	2	0	0	3	0	0
IPR000109	145	209	116	51	153	26	81	83	117	24	95	37	0	0	0	0	0	0	0	0	5	0	10	0	0	0	3	2	0	3	5	0	56	30	19	41	1031	83	59	0	0	0	4	5	11	0	0	11
IPR016496	118	202	180	104	186	33	58	106	95	30	182	40	5	1	3	2	3	2	3	1	4	6	2	15	15	4	2	2	7	6	3	2	35	31	34	72	520	63	27	4	9	6	9	6	16	9	4	3
IPR000114	99	247	141	59	179	26	72	91	118	46	93	56	8	0	3	0	4	2	5	10	7	2	2	10	4	10	3	2	8	3	4	5	189	16	18	48	492	100	21	14	10	4	6	4	10	2	5	14
IPR032882	52	80	37	28	67	11	23	32	51	8	57	19	1	1	0	0	0	0	0	0	2	0	0	0	2	0	0	0	2	0	0	0	2	4	1	2	46	7	4	11	0	0	0	0	8	3	4	9
IPR008306	4	6	0	0	8	1	4	1	2	0	4	0	0	0	0	0	0	0	0	0	0	0	0	0	0	0	0	0	0	0	0	0	0	0	0	0	3	0	0	0	0	0	0	0	0	0	0	0
IPR000115	167	340	156	94	217	34	111	161	167	35	114	68	19	1607	13	677	17	17	25	11	11	8	3	15	27	26	12	12	11	5	24	16	115	101	129	244	809	132	95	229	50	57	132	45	199	61	56	153
IPR000116	38	61	32	13	31	5	16	32	36	17	20	6	0	0	2	0	1	1	0	2	3	0	2	1	8	1	7	0	1	1	4	2	2	1	1	1	0	2	2	14	2	2	0	2	0	0	1	8
IPR024692	63	173	147	55	109	29	43	58	72	32	76	48	1	0	0	0	4	0	2	2	3	1	1	7	2	2	2	4	3	4	1	0	24	10	0	25	319	37	30	7	0	8	6	2	9	11	2	9
IPR032886	31	33	13	15	33	8	19	11	20	4	10	8	0	0	0	0	0	0	0	1	0	0	2	2	0	0	0	0	1	0	0	0	15	5	2	53	23	0	1	0	0	0	2	0	0	0	2	2
IPR024694	165	255	155	95	204	33	85	85	119	58	100	56	1	0	0	1	0	4	3	4	3	0	2	2	3	2	1	2	6	0	0	2	62	14	9	30	541	69	33	0	5	2	4	6	5	7	11	0
IPR000119	251	455	373	98	375	42	175	204	193	91	238	74	7	0	11	0	13	0	9	9	2	3	2	6	5	8	7	12	15	10	4	2	324	122	104	256	2637	380	166	23	9	7	16	11	47	18	25	103
IPR032887	30	97	21	13	43	19	28	16	18	18	33	4	0	0	0	0	0	0	0	0	0	0	0	1	2	0	1	0	0	1	0	0	0	0	0	0	29	2	0	0	3	1	2	3	0	0	1	3
IPR000120	569	1009	633	299	765	142	359	375	535	148	490	222	6	0	9	4	5	15	19	6	6	0	6	18	15	7	4	8	6	14	8	9	71	11	5	60	515	42	21	15	17	11	18	8	22	13	8	17
IPR032889	7	12	15	2	7	5	12	8	3	1	13	3	0	0	0	0	0	0	0	0	0	1	0	0	0	0	0	0	0	2	0	0	0	0	0	0	4	0	1	0	0	0	0	0	0	0	0	0
IPR032890	32	12	36	2	3	0	2	6	3	0	13	6	0	0	0	0	0	0	0	0	0	0	0	0	0	0	0	0	0	0	0	0	9	0	13	0	5	0	0	0	0	0	0	0	2	0	0	1
IPR000123	38	119	82	25	93	18	44	42	51	6	45	24	1	0	0	0	0	0	0	0	0	0	0	0	2	0	0	0	0	0	0	0	14	1	0	4	193	1	2	0	2	0	2	0	13	0	8	0
IPR032891	8	12	21	2	10	2	4	26	11	0	4	0	0	0	0	0	0	0	0	0	0	0	0	0	0	0	0	0	0	0	0	0	0	0	0	0	11	0	0	0	0	0	0	0	0	0	0	0
IPR032892	3	14	9	0	12	0	4	6	10	1	10	4	0	0	0	0	0	0	0	0	0	0	0	1	3	0	0	0	1	0	0	0	0	0	0	0	6	0	0	0	0	0	0	0	0	0	2	1
IPR032894	1	0	0	0	0	0	1	4	0	0	3	0	0	0	0	0	0	0	0	0	0	0	0	0	0	0	0	0	0	0	0	0	0	0	0	0	6	0	0	0	0	0	4	0	0	0	0	0
IPR032895	4	2	0	2	7	0	2	6	1	0	2	2	0	0	0	0	0	0	0	0	0	0	0	0	0	0	0	0	0	0	0	0	0	0	0	0	7	0	0	0	0	0	0	0	0	0	0	0
IPR032896	3	2	13	0	4	0	0	2	0	0	8	2	0	0	0	0	0	0	0	1	0	0	0	0	0	0	0	0	0	0	0	0	0	0	0	0	7	0	0	0	5	1	0	0	0	0	0	0
IPR024704	246	371	221	108	327	48	103	147	196	72	164	101	7	0	5	0	0	3	0	8	3	4	3	11	10	10	3	8	3	11	7	12	31	4	8	23	301	26	5	5	9	5	5	6	7	4	12	16
IPR032898	3	8	0	3	5	0	1	3	4	0	2	2	0	0	0	0	0	0	0	0	0	0	0	0	0	0	0	0	0	0	0	0	2	0	0	0	5	0	0	0	0	0	0	1	0	0	0	0
IPR024706	255	401	285	91	359	45	160	197	253	59	206	86	6	2	11	3	7	3	6	11	3	2	7	7	8	12	7	5	12	10	9	4	221	31	21	38	758	112	37	18	18	7	9	16	26	20	15	16
IPR000131	96	223	171	64	133	30	80	77	119	33	97	46	2	0	3	2	1	0	13	1	0	3	8	12	2	3	6	0	3	2	4	5	58	89	146	98	699	87	11	14	3	0	5	12	6	7	2	10
IPR024709	2	5	5	4	0	0	4	2	0	2	0	0	0	0	0	0	0	0	0	1	0	0	0	0	0	0	0	0	0	0	0	0	2	0	0	0	1	0	0	0	1	0	0	0	0	0	0	0
IPR016518	8	26	46	5	29	1	16	6	11	7	16	4	0	0	0	0	0	0	0	0	2	0	0	0	3	2	0	2	1	0	6	0	22	19	26	51	1020	147	64	4	2	0	0	4	5	2	3	5
IPR024711	111	238	145	65	217	22	67	110	114	21	103	39	0	0	3	2	0	0	0	0	0	0	0	0	12	0	0	4	0	0	0	0	90	45	13	109	288	22	25	0	0	0	31	9	19	10	38	56
IPR024712	59	71	73	32	91	16	10	69	49	10	79	15	2	0	0	0	0	0	0	0	4	1	0	3	2	0	0	0	0	0	0	0	19	5	7	11	53	15	0	0	2	0	0	8	2	0	0	4
IPR032905	11	16	5	8	10	0	6	0	3	0	0	4	0	0	0	0	0	0	0	0	0	0	0	0	0	0	0	0	0	0	0	0	2	5	2	2	36	40	10	0	0	0	0	2	0	0	0	0
IPR032906	2	2	3	0	6	1	3	4	2	0	0	0	0	0	0	0	0	1	0	1	0	0	0	0	0	0	0	0	0	0	0	0	47	0	0	0	0	0	0	0	0	0	0	0	0	0	0	0
IPR032907	3	6	1	0	0	0	0	0	0	0	0	0	0	0	0	0	0	0	0	0	0	0	0	0	0	0	0	0	0	0	0	0	0	0	0	0	0	0	0	0	1	0	0	0	0	0	0	0
IPR024717	2	10	17	7	11	0	9	16	4	0	8	3	0	0	2	0	0	0	0	0	0	0	0	0	0	0	0	4	0	0	0	0	3	3	0	0	163	18	0	0	0	0	1	0	2	0	6	2
IPR008335	51	102	36	49	22	6	10	41	57	2	42	9	0	0	0	0	0	0	0	0	3	0	0	0	0	0	0	0	0	0	4	4	7	5	9	3	24	16	1	5	1	2	0	0	8	0	0	14
IPR000146	73	0	68	10	0	0	0	0	82	0	0	0	0	0	0	0	0	0	0	0	0	0	0	0	0	0	0	0	0	0	0	0	0	0	0	0	130	0	0	0	0	0	0	0	0	0	0	0
IPR000148	3	5	7	0	1	1	6	2	8	1	2	1	0	0	0	0	4	0	1	2	0	0	0	0	1	0	0	1	0	0	1	1	0	0	0	2	17	9	1	2	0	0	0	0	0	2	1	5
IPR032916	6	4	2	4	4	4	4	10	4	0	2	4	0	0	0	0	0	0	0	0	0	0	0	0	2	0	0	0	0	0	0	0	0	0	0	0	0	0	0	0	0	0	0	0	0	0	2	0
IPR000150	5	24	20	2	10	4	2	0	15	2	7	4	0	0	0	2	0	0	0	0	0	0	0	2	0	0	0	0	0	0	0	0	12	0	3	11	127	16	13	2	0	0	0	0	0	2	1	0
IPR016534	13	12	16	0	7	4	0	0	7	5	11	2	0	0	0	0	2	0	0	0	0	0	0	0	0	0	0	0	0	0	0	0	0	8	0	2	6	0	0	0	0	0	2	0	0	0	0	0
IPR008343	8	2	0	0	1	0	0	2	0	0	2	3	0	0	0	0	1	0	0	4	0	0	0	0	0	0	0	1	0	0	0	0	5	0	0	27	0	0	0	0	0	2	5	0	5	0	0	0
IPR000153	2	0	0	0	4	0	0	0	0	0	0	0	16	26396	0	17404	1	2	6	0	0	2	0	0	2	0	0	0	0	2	2	0	3	2	1	0	12	84	1	0	0	1	0	0	0	0	0	0
IPR016537	7	12	4	4	11	4	5	5	14	0	0	5	1	0	0	0	0	0	1	0	0	0	0	0	0	0	0	0	0	0	0	2	0	0	1	2	15	0	0	0	1	0	0	0	0	0	0	0
IPR008349	4	0	0	0	0	0	0	0	0	0	0	0	0	0	0	0	0	0	0	0	0	0	0	0	0	0	1	0	0	0	0	0	0	2	0	0	2	0	0	0	0	0	0	0	0	2	0	0
IPR000158	111	223	159	82	177	31	109	106	93	33	113	53	2	1377	3	273	6	0	8	2	4	3	7	2	9	12	4	8	1	9	6	1	51	16	25	59	993	116	31	12	2	12	7	5	11	19	13	15
IPR008350	2	0	2	0	0	1	0	1	0	0	0	2	0	0	0	1	0	0	0	0	0	0	0	0	0	0	0	0	0	0	0	0	0	0	0	0	4	0	0	0	0	0	0	0	0	0	0	0
IPR016543	2	0	0	2	2	0	1	0	0	0	0	0	0	0	0	0	0	0	0	0	0	0	0	0	0	0	0	0	0	0	0	0	0	0	0	0	0	0	0	1	0	0	0	0	0	0	2	0
IPR008352	2	2	0	0	0	0	0	0	0	0	3	0	2	0	0	0	0	0	0	0	0	0	0	0	0	0	0	0	0	0	0	0	0	0	0	0	37	1	0	2	0	0	0	0	0	0	0	0
IPR008353	1	1	6	0	4	2	2	4	0	2	4	3	0	0	0	0	0	0	0	4	0	0	0	0	0	0	0	0	2	0	0	0	0	0	0	0	2	0	0	0	0	2	0	0	0	0	0	0
IPR032930	2	0	0	0	0	0	0	4	0	0	0	0	0	0	0	0	0	0	1	0	0	0	0	0	0	0	0	0	0	0	0	0	0	0	0	0	0	0	0	0	0	0	0	0	0	0	0	0
IPR000163	3	24	20	13	16	2	3	16	7	4	12	5	0	0	1	3	0	2	2	11	1	0	3	3	7	2	0	1	1	0	0	5	49	1	128	20	81	10	5	0	0	2	1	1	8	2	3	1
IPR000164	32	55	17	17	49	10	19	23	29	17	23	11	8	1	7	7	6	5	7	6	2	1	6	4	13	13	6	12	8	6	10	7	14	5	19	8	89	12	5	6	8	9	6	0	9	13	6	7
IPR000165	6	0	0	0	7	1	0	0	0	0	0	0	0	0	1	0	0	0	0	0	0	0	0	2	0	0	0	0	0	0	0	0	6	0	0	2	51	0	0	0	0	0	0	0	0	0	0	0
IPR008358	4	6	8	0	0	0	0	0	5	0	2	0	0	0	0	0	0	0	0	0	0	0	2	0	2	0	0	0	2	0	0	0	5	0	2	2	64	2	0	6	0	0	0	2	0	0	0	1
IPR000167	4	7	2	6	15	3	2	1	2	1	3	0	0	0	0	0	3	0	0	0	0	0	0	0	0	16	6	0	1	0	0	1	0	2	0	1	1	0	0	0	0	0	2	0	1	0	2	0
IPR032936	1	0	0	0	0	0	0	0	3	0	0	0	0	0	0	0	0	0	0	0	0	0	0	0	0	0	0	0	0	0	0	0	0	0	0	0	1	0	0	0	0	0	0	0	0	0	0	0
IPR024746	38	76	45	30	69	4	18	9	40	6	23	16	0	0	2	0	0	0	2	0	0	3	0	0	0	0	0	0	0	1	0	0	0	0	0	2	0	2	0	0	0	2	2	0	0	0	0	0
IPR016555	1	4	0	2	0	0	0	4	2	2	4	0	0	0	0	0	0	0	0	1	0	0	0	0	3	0	0	0	0	0	0	0	0	0	0	0	0	0	0	0	0	0	0	0	0	0	0	0
IPR032939	13	28	10	4	26	5	9	10	14	5	2	5	1	0	0	2	0	0	1	0	2	0	1	0	2	0	2	0	0	0	1	1	1	2	2	4	0	0	2	6	0	1	0	1	0	0	0	5
IPR000175	95	179	130	59	136	22	88	112	115	21	95	30	1	0	0	0	2	2	0	0	0	2	0	1	0	3	1	0	0	1	1	7	112	25	23	76	761	97	34	6	4	5	1	7	0	0	0	7
IPR008367	4	5	2	2	2	0	0	3	3	0	2	0	0	0	0	0	0	0	0	0	0	0	0	0	0	0	0	0	0	0	0	0	0	0	0	0	0	0	0	0	0	2	0	0	0	2	0	0
IPR016561	1	4	0	0	0	0	0	0	0	0	0	0	0	0	0	0	0	0	0	0	0	0	0	0	0	0	0	0	0	0	0	0	0	0	0	0	1	0	0	2	0	0	0	0	0	0	0	0
IPR024753	23	24	20	4	26	4	8	10	16	2	13	8	0	0	0	0	0	0	0	0	0	0	0	0	0	0	0	0	0	0	0	0	1	0	0	2	5	0	1	0	0	0	0	0	0	0	0	0
IPR032949	1	0	0	0	2	0	0	0	1	0	0	0	0	0	0	0	0	0	0	0	0	0	0	0	0	2	0	0	0	0	0	0	0	0	0	0	6	0	0	0	0	0	0	0	0	0	0	0
IPR000183	264	631	355	180	453	106	154	286	287	0	299	109	0	0	0	0	0	0	0	0	0	0	0	0	0	0	0	0	0	0	0	0	2048	0	0	49	1214	0	0	0	0	0	0	0	0	0	0	0
IPR016568	5	24	4	7	21	0	4	16	0	0	4	0	0	0	1	0	0	0	0	0	0	0	0	0	0	0	0	0	0	0	0	0	3	4	0	2	6	8	2	0	0	0	1	0	0	0	0	1
IPR000185	215	356	256	92	249	56	134	155	208	61	140	58	19	44	3	67	10	4	13	2	14	4	9	1	20	6	9	11	9	8	8	9	213	38	31	78	836	129	36	6	20	9	19	10	23	29	15	22
IPR016570	1	2	0	0	0	0	0	0	0	0	0	0	0	0	0	0	0	0	0	0	1	0	0	0	0	0	0	0	0	0	0	0	0	0	0	0	1	0	0	0	0	0	0	0	0	0	2	0
IPR032954	4	0	0	0	0	0	0	0	0	0	0	0	0	0	0	0	0	0	0	0	0	0	0	0	0	0	0	0	0	0	0	0	0	0	0	0	0	0	0	1	0	0	0	0	0	0	0	0
IPR032955	6	0	1	2	10	0	8	2	2	4	6	0	0	0	0	0	0	0	0	0	0	0	1	0	0	0	0	0	0	0	0	0	0	0	0	0	0	0	0	0	1	0	0	0	0	0	0	0
IPR008381	2	0	0	0	0	0	0	0	2	0	0	0	0	0	0	0	0	0	0	0	0	0	0	0	0	0	0	0	1	0	1	0	0	0	0	0	4	0	0	0	0	0	0	0	0	0	0	0
IPR008382	2	15	10	7	6	0	0	4	0	2	4	2	0	0	0	0	0	0	0	0	0	0	0	0	0	0	0	0	0	0	0	0	0	0	0	0	0	0	0	0	0	0	0	0	0	0	0	0
IPR008384	2	4	1	0	0	0	0	4	4	2	0	0	0	1	0	0	1	0	0	0	0	0	0	0	0	0	0	0	0	0	0	0	0	0	0	2	0	0	0	0	2	0	0	0	0	0	0	0
IPR032962	33	91	57	14	75	22	26	26	54	4	37	11	0	0	1	5	2	0	0	2	0	0	2	0	0	0	0	0	1	0	0	1	2	2	0	0	33	4	1	2	0	0	2	0	1	0	4	1
IPR008388	4	2	14	0	4	4	6	4	2	0	6	0	0	0	0	0	0	0	0	0	0	0	0	0	0	0	1	0	0	0	0	0	0	0	0	0	0	0	0	0	0	0	0	0	0	0	0	0
IPR016582	7	30	4	2	2	0	3	8	5	2	10	0	0	0	0	0	0	2	0	1	0	0	0	1	1	0	0	0	0	0	0	0	20	12	14	27	77	75	16	4	0	0	0	0	6	0	3	0
IPR000200	2	0	0	0	0	4	0	2	0	0	2	0	2	0	0	0	2	0	0	0	0	4	0	0	0	2	0	0	0	0	2	2	14	11	7	13	522	56	36	4	2	0	2	2	0	4	5	10
IPR016585	6	0	0	4	2	0	0	0	4	0	0	3	0	0	0	0	0	0	0	0	1	0	0	0	0	0	0	0	0	2	0	0	2	0	0	2	26	0	8	0	0	0	4	0	1	0	0	0
IPR032970	2	0	2	0	0	0	0	0	2	1	0	0	0	0	0	0	0	0	0	0	0	0	0	0	0	0	0	0	0	0	0	0	0	0	0	0	0	0	0	0	0	0	0	0	0	0	0	0
IPR041164	24	32	14	9	7	5	7	7	13	2	4	3	0	0	0	0	0	0	0	0	0	0	0	0	0	0	1	0	0	0	0	4	2	0	2	0	53	2	2	0	2	0	0	2	0	0	3	0
IPR016589	5	1	0	0	2	0	0	0	0	2	4	0	0	0	0	0	0	0	0	0	0	0	0	0	0	0	0	0	0	0	0	0	0	0	0	0	0	0	0	0	0	0	0	0	0	0	0	0
IPR000206	91	166	117	45	158	24	80	91	88	40	83	16	3	0	0	0	2	6	5	0	4	2	2	0	15	0	0	0	0	5	9	4	30	8	9	30	399	47	25	10	4	10	10	2	5	2	3	8
IPR016590	2	0	4	1	6	0	0	0	0	0	0	0	0	0	0	0	0	0	0	0	0	0	1	0	0	0	0	0	0	0	0	0	0	0	0	0	6	0	0	0	0	0	0	0	0	0	0	0
IPR000211	5	1	2	0	8	0	1	3	3	2	3	7	0	0	0	0	0	2	0	4	0	2	0	0	2	0	2	1	2	0	2	1	6	0	0	4	43	0	0	2	3	0	2	6	4	0	0	6
IPR032979	14	24	24	3	5	0	14	6	10	0	6	6	0	0	2	0	0	0	0	0	0	0	2	0	2	0	0	1	0	0	0	0	33	3	7	33	37	6	0	0	0	0	4	0	0	0	4	2
IPR000212	993	1662	1177	595	1411	273	568	776	935	229	803	374	13	0	12	6	16	14	27	28	15	8	34	23	58	18	15	3	19	18	15	11	1624	118	92	1977	2864	351	131	51	40	29	34	47	62	63	25	71
IPR000215	10	24	13	14	28	11	2	14	31	3	4	7	4	0	0	0	0	0	0	0	0	0	5	1	2	10	0	0	0	0	9	3	181	16	25	10	120	21	7	10	3	3	0	10	2	4	7	20
IPR024791	332	590	430	166	535	114	157	225	387	100	296	90	63	102611	12	71442	16	16	16	9	8	5	28	22	42	35	22	6	18	7	16	16	130	53	59	57	746	509	40	63	29	15	36	29	39	28	22	33
IPR000217	101	169	146	40	121	25	86	70	84	18	131	35	10	0	17	0	19	13	13	0	9	5	0	21	20	0	0	0	0	0	14	0	368	0	51	161	447	0	28	0	14	0	12	0	17	29	10	0
IPR000218	126	0	149	83	246	0	0	111	121	0	110	0	0	0	0	0	0	0	2	0	0	0	0	1	0	1	0	0	0	0	0	0	86	0	19	26	355	41	0	14	0	0	0	8	0	0	0	0
IPR008414	8	14	2	7	8	2	14	6	3	0	13	2	2	0	0	0	0	0	0	0	0	0	0	0	2	0	0	0	0	0	0	0	6	0	0	2	25	0	0	0	0	0	0	0	0	0	0	0
IPR000223	176	350	223	65	252	46	87	132	172	66	177	55	1	0	2	0	2	0	11	5	8	2	6	1	8	9	4	5	6	7	8	0	67	81	50	95	1436	168	91	9	4	1	12	7	8	13	16	13
IPR016608	3	0	0	0	0	4	0	0	0	0	0	0	0	0	0	0	0	0	0	0	0	0	0	0	0	0	0	0	0	0	0	0	0	0	0	0	0	0	0	0	0	0	0	0	0	0	0	0
IPR016616	3	0	1	0	8	1	3	2	1	6	4	0	0	0	0	0	0	0	1	1	0	0	2	0	0	0	0	1	2	0	0	0	0	0	0	1	2	0	0	1	0	0	0	0	0	0	0	0
IPR008425	11	2	13	6	1	0	5	0	0	2	0	0	0	0	0	0	0	0	0	0	0	0	0	0	0	0	0	0	0	0	0	0	0	0	0	0	0	0	0	0	0	0	2	0	0	0	0	0
IPR000235	156	160	174	68	181	0	89	93	172	78	119	48	0	0	0	0	0	0	0	0	0	0	0	0	0	0	0	0	0	0	0	0	0	0	0	89	951	0	0	0	0	0	0	0	0	0	0	9
IPR000236	142	319	122	76	224	38	118	112	119	30	118	47	14	0	242	0	1	2	2	5	1	0	0	11	6	5	13	3	0	0	5	1	79	3	4	4	98	8	6	0	0	0	0	3	11	5	1	10
IPR008428	2	13	0	3	10	2	2	1	1	0	0	0	0	0	0	0	0	1	0	2	0	0	0	0	0	0	0	0	0	0	0	0	0	0	0	0	0	3	0	2	0	0	0	0	0	0	0	0
IPR000238	101	221	144	45	99	17	41	89	57	14	113	28	9	0	0	1	2	2	2	0	0	2	6	5	7	0	2	0	7	0	2	1	41	45	24	61	558	52	26	6	4	4	8	3	8	0	1	6
IPR000239	4	7	3	6	9	0	0	0	1	0	1	2	0	0	0	1	0	0	0	0	1	0	0	0	0	0	0	0	0	0	0	0	0	0	0	0	0	0	0	1	0	0	0	0	0	0	4	0
IPR008431	7	1	3	0	1	2	0	2	1	0	1	0	0	0	0	0	0	0	0	0	0	0	0	0	0	0	0	0	0	0	0	0	0	0	0	0	0	0	0	0	0	0	0	0	0	0	0	0
IPR000240	2	2	2	0	0	2	0	0	3	0	0	2	0	0	0	0	0	0	0	0	0	0	0	0	0	0	0	0	0	0	0	0	0	0	0	0	0	0	0	0	0	0	0	0	0	0	0	0
IPR033008	2	4	0	10	0	0	0	1	2	6	0	2	0	1	0	0	0	0	2	4	0	0	0	3	2	3	13	0	1	0	0	0	2	1	2	5	0	2	2	0	0	0	0	0	6	0	0	0
IPR008433	2	0	0	0	0	0	2	0	0	0	12	0	0	0	0	0	0	0	0	0	0	0	1	0	1	2	0	0	0	0	0	0	0	0	0	0	0	0	0	0	0	0	0	0	0	0	0	0
IPR033010	18	7	9	18	14	5	1	22	73	6	5	2	12	0	5	8	16	11	19	9	14	7	21	16	30	27	10	4	17	9	33	28	58	24	18	20	6	7	1	10	12	11	13	15	24	5	12	8
IPR008434	6	26	23	5	25	6	11	12	10	0	11	4	0	0	0	0	0	0	0	2	1	0	0	0	0	0	0	0	0	0	0	0	1	0	0	1	27	4	1	2	4	0	1	0	0	0	0	4
IPR000246	54	81	62	35	83	13	40	58	56	21	67	19	4	0	3	0	2	0	5	2	3	2	6	8	4	5	3	4	1	4	1	6	19	23	15	26	260	43	20	16	12	9	8	3	8	5	6	12
IPR008438	6	6	3	0	2	0	2	0	0	0	4	2	2	0	0	0	0	0	0	0	0	0	0	0	0	0	0	0	0	1	0	0	0	0	0	0	0	0	0	0	0	0	0	0	0	0	0	0
IPR024826	2	12	4	0	10	2	2	8	0	0	0	4	0	0	0	0	0	0	0	0	0	0	1	0	0	1	0	0	0	0	0	0	2	0	0	0	61	11	3	0	0	0	1	0	0	2	0	0
IPR024829	2	0	0	0	0	0	0	0	0	0	0	0	0	0	0	0	0	0	0	0	0	0	0	0	0	0	0	0	0	0	0	0	0	1	0	0	0	0	0	0	0	0	0	0	0	0	4	0
IPR016639	69	103	78	44	135	13	53	76	72	12	92	30	0	0	0	0	0	0	1	0	0	0	2	0	0	0	0	0	0	0	0	0	4	5	0	1	79	5	2	0	0	0	11	1	1	1	0	4
IPR016641	4	0	1	0	2	2	2	2	0	0	0	0	0	0	0	0	0	0	0	0	1	0	1	0	0	0	0	0	0	0	0	0	0	0	0	0	0	0	0	0	0	0	2	0	0	0	1	0
IPR016643	8	0	0	0	0	0	0	0	2	2	5	1	1	0	0	0	0	0	0	0	0	0	0	0	0	0	0	0	0	0	0	0	0	1	0	0	2	2	0	0	0	0	1	0	2	1	2	2
IPR033029	8	10	0	0	6	0	4	2	1	0	0	2	0	0	0	0	0	0	0	0	0	0	0	0	0	0	0	0	0	0	0	0	0	0	0	0	0	0	0	0	0	0	0	0	0	0	0	0
IPR016646	2	2	0	0	2	0	2	0	2	2	0	0	0	0	0	0	0	0	0	0	0	0	0	0	0	0	0	0	0	0	0	0	0	0	0	0	0	0	0	2	0	0	0	4	0	0	0	0
IPR000263	33	91	37	16	0	0	10	0	24	6	42	0	1	0	0	2	0	7	6	0	3	0	0	0	8	0	0	0	4	0	4	0	164	0	0	14	231	68	14	0	0	7	6	0	12	8	0	0
IPR033031	6	3	2	0	0	0	0	0	2	0	0	0	0	0	0	0	0	0	0	0	0	0	4	0	0	0	2	0	0	0	0	0	6	0	0	0	0	0	0	0	2	0	0	2	1	8	2	0
IPR000264	14	12	8	0	2	4	5	0	4	0	18	2	0	0	0	0	0	0	0	0	2	0	0	0	0	0	0	0	0	0	0	0	0	0	0	0	0	0	0	0	0	0	0	0	0	0	0	0
IPR000266	92	184	0	41	129	0	0	0	0	19	66	36	0	0	0	0	5	7	0	2	4	0	0	0	0	0	0	0	5	0	5	1	0	0	0	0	479	0	0	0	0	0	0	0	0	0	8	8
IPR000269	30	43	40	12	22	12	18	25	40	2	28	9	2	0	3	2	2	1	4	1	0	4	0	7	11	7	1	1	5	5	12	4	1	4	4	6	32	1	5	2	4	5	1	2	4	4	1	2
IPR000271	77	101	80	31	110	14	40	29	43	8	50	13	3	0	1	0	4	0	0	2	0	0	0	0	0	2	3	1	0	0	0	0	13	15	5	12	255	18	13	4	0	2	4	2	9	4	0	6
IPR008463	22	8	7	2	13	1	3	6	8	4	7	6	0	0	0	0	0	0	0	0	0	0	0	0	0	0	2	0	0	0	0	0	1	4	0	2	32	5	0	2	2	2	0	0	0	0	1	0
IPR000272	1	0	0	0	0	0	0	0	0	0	0	0	0	2	0	0	0	0	0	0	0	0	0	0	0	1	2	0	0	0	0	0	0	0	0	0	2	0	0	0	0	0	2	0	0	0	0	1
IPR016657	8	2	8	1	4	2	0	2	5	2	6	0	0	0	0	0	0	0	0	0	0	0	0	0	0	0	0	0	0	0	0	0	0	0	0	3	2	0	0	0	0	0	2	0	0	0	4	0
IPR000274	61	75	34	33	62	9	42	26	50	6	27	8	2	0	0	0	0	0	0	0	0	0	0	0	0	0	0	0	0	0	1	8	28	20	2	11	62	11	2	2	0	5	0	7	0	2	1	13
IPR000276	544	693	543	828	422	107	220	973	1301	226	386	166	810	517	496	544	800	667	0	641	860	0	848	976	1023	1057	969	0	713	771	940	1071	1017	575	454	636	1758	662	443	424	422	467	0	469	556	371	388	443
IPR033044	6	2	0	2	0	0	0	0	0	0	0	0	0	0	0	0	0	0	0	0	0	0	0	0	0	0	3	0	0	0	0	0	0	0	0	0	0	0	0	0	0	0	0	0	0	0	0	0
IPR000277	559	1136	594	341	817	143	368	423	598	126	493	234	219	0	50	93	392	5	226	295	9	0	259	454	496	343	0	0	184	17	0	566	89	53	52	129	1622	195	66	5	20	14	16	6	21	33	18	40
IPR016661	2	0	0	0	4	0	0	2	0	0	0	0	0	0	0	0	0	4	0	0	0	0	0	0	0	2	0	0	0	0	0	0	0	2	2	0	5	5	2	2	0	0	0	0	0	0	0	0
IPR016667	20	27	6	4	12	0	9	9	13	8	14	9	0	0	0	0	4	0	1	0	0	0	0	0	5	2	0	0	0	0	0	0	9	0	4	17	285	17	10	0	1	1	0	1	3	4	0	2
IPR016668	6	0	0	0	4	0	0	0	2	4	4	0	0	0	0	0	0	0	0	0	0	0	0	0	0	0	0	0	0	0	0	0	0	0	0	0	0	0	0	0	0	0	0	2	0	0	0	0
IPR008477	4	4	4	2	4	0	0	2	1	7	4	2	0	0	0	0	0	0	0	0	0	0	0	0	0	1	0	0	0	0	1	0	0	0	0	1	4	0	0	2	0	1	0	0	9	2	0	3
IPR000286	219	415	256	107	271	55	141	191	181	62	186	78	0	0	7	0	4	7	9	2	12	3	8	0	15	4	2	0	10	10	3	16	31	5	10	28	117	24	5	0	9	7	9	4	12	5	3	9
IPR024862	3	7	8	0	3	0	2	0	0	0	2	2	0	0	0	0	2	0	0	0	0	0	0	0	3	2	0	0	0	0	0	0	0	0	0	0	90	0	0	1	2	0	1	0	0	0	0	0
IPR016671	4	8	2	2	4	0	2	0	2	0	3	3	0	0	0	0	0	0	0	0	0	0	0	0	0	0	0	0	0	0	0	0	2	0	0	0	63	0	0	0	0	0	0	0	0	0	0	0
IPR000289	3	20	20	2	4	0	6	6	2	2	0	2	0	0	0	0	1	0	0	0	0	0	0	0	0	0	1	0	0	0	1	0	0	0	0	0	0	0	2	1	0	0	0	0	0	0	0	0
IPR000290	18	14	0	13	14	4	4	15	16	2	25	2	0	0	0	0	0	0	2	0	0	0	0	0	0	0	0	0	0	0	0	0	0	0	2	0	11	1	0	0	0	0	0	0	0	0	2	0
IPR024867	4	13	5	0	6	0	2	4	6	4	8	2	0	0	0	0	0	0	0	0	1	0	0	1	0	0	0	0	0	0	0	0	3	1	1	0	8	0	0	0	1	0	1	0	2	0	0	0
IPR000292	72	89	103	45	79	14	49	43	52	10	69	31	4	3	4	0	2	1	2	1	0	1	2	1	6	1	5	2	6	4	1	2	43	10	9	28	163	18	12	4	1	6	0	4	14	2	4	8
IPR016681	12	40	14	11	17	6	7	8	10	10	13	9	0	0	0	0	0	0	2	1	6	0	0	0	0	0	0	0	2	0	0	2	2	0	0	0	67	12	0	0	0	0	0	0	0	0	0	2
IPR000304	171	315	191	90	178	32	69	104	132	36	129	53	1	38	0	116	2	2	0	4	4	2	4	0	1	0	0	0	2	3	7	3	50	5	11	38	656	33	19	5	4	3	7	4	14	10	10	11
IPR024880	2	8	11	0	1	0	8	0	2	0	2	1	0	0	2	0	0	0	0	0	0	0	0	0	4	0	0	0	0	0	0	0	0	0	0	5	1	0	0	0	0	0	1	0	0	0	0	1
IPR024882	5	4	3	0	2	0	0	3	4	8	2	0	0	0	0	0	0	0	0	0	0	0	0	0	0	0	0	0	0	0	0	0	0	0	0	0	0	2	0	0	0	0	0	0	0	0	0	0
IPR000307	103	167	157	44	125	27	69	87	110	16	118	36	5	0	0	3	1	2	3	3	3	2	10	20	15	6	31	4	5	2	8	12	52	18	28	36	617	73	26	8	11	1	1	1	4	4	12	13
IPR000308	8	6	11	1	14	5	1	14	11	4	1	2	0	0	3	0	2	0	2	1	0	0	0	3	0	4	2	3	0	0	0	2	7	0	4	5	16	5	9	4	4	1	0	7	2	7	2	22
IPR024884	31	31	48	9	43	4	10	13	18	16	28	11	0	0	0	0	0	0	8	0	0	0	0	0	5	2	2	0	5	1	0	0	9	10	0	8	272	13	2	0	4	0	8	0	2	0	4	2
IPR024892	53	101	50	36	58	16	35	37	41	5	68	11	0	0	0	0	0	0	0	0	0	0	0	0	0	0	0	0	0	0	0	0	2	0	0	0	3	0	4	0	0	0	0	0	0	0	0	1
IPR033085	4	0	0	2	0	0	2	0	0	0	0	0	0	0	0	0	0	0	0	0	0	0	0	0	0	0	0	0	0	0	0	0	0	0	0	4	0	0	0	0	0	0	0	0	0	0	0	0
IPR024893	28	65	33	17	50	15	29	37	29	10	41	21	0	0	0	2	0	0	0	0	1	0	0	2	0	1	0	0	0	0	0	0	24	0	10	10	194	13	3	0	11	2	2	1	5	3	0	0
IPR016704	44	72	47	31	69	10	20	26	44	6	37	17	0	0	0	0	0	0	1	4	0	0	2	1	0	1	0	0	2	0	0	1	6	2	2	6	12	6	1	1	0	2	0	0	0	0	1	1
IPR024896	8	14	10	0	14	2	5	9	2	0	12	3	0	0	0	0	0	0	0	0	0	0	0	0	0	0	0	0	0	0	0	0	4	0	0	0	0	0	0	0	0	0	0	0	0	0	0	0
IPR024897	6	12	0	4	6	0	6	4	0	2	6	4	0	0	0	0	0	0	0	0	0	0	0	0	0	0	0	0	0	0	0	0	11	0	2	3	8	0	1	0	0	0	0	0	2	0	0	0
IPR000322	178	279	173	62	232	38	75	143	157	42	160	50	0	0	0	0	3	8	1	0	6	5	6	2	10	2	1	2	3	7	2	1	59	32	54	83	2150	213	77	9	8	5	11	2	8	8	5	18
IPR016706	4	6	6	0	0	0	0	2	2	0	7	0	0	0	0	0	0	0	0	0	0	0	0	0	0	0	0	0	0	0	0	0	0	0	0	0	0	0	0	0	0	0	0	0	0	0	0	0
IPR016708	11	10	7	9	2	3	6	3	0	0	4	2	0	0	0	0	0	0	0	0	0	0	0	0	0	0	0	0	0	0	0	0	0	5	0	3	24	0	0	4	0	0	0	0	0	0	0	0
IPR024903	1	0	0	0	0	0	0	0	0	0	0	0	0	0	0	0	0	0	0	0	0	0	0	0	0	0	0	0	0	0	0	0	2	0	0	0	14	0	0	0	4	0	0	0	0	0	0	0
IPR024904	185	372	235	75	276	52	139	151	177	29	133	66	3	2	2	0	3	2	3	0	1	1	2	0	7	2	2	1	4	3	0	8	35	8	25	24	247	18	7	3	1	1	2	2	5	0	7	1
IPR008521	30	84	43	20	36	8	22	26	40	30	27	8	1	0	0	0	1	2	2	0	1	0	2	4	2	2	2	0	0	0	0	2	9	4	2	0	58	0	2	20	0	1	0	1	2	5	1	7
IPR033099	3	0	0	0	2	3	2	5	1	2	0	0	0	0	0	0	0	0	0	0	0	0	0	0	0	0	2	0	0	0	0	0	2	2	0	0	2	0	4	1	0	0	0	0	0	0	4	0
IPR008523	110	284	125	83	180	44	83	81	109	25	88	47	0	114	0	35	0	0	2	2	1	0	5	2	5	1	0	1	1	2	0	4	34	3	2	38	333	17	24	1	6	0	2	4	9	3	7	85
IPR000333	19	18	25	7	18	7	1	17	27	7	10	2	0	0	0	0	0	1	0	1	1	2	0	0	0	0	1	0	4	0	2	0	6	3	29	1	3	4	0	7	0	3	11	0	0	2	0	9
IPR024909	293	341	227	122	300	71	114	186	169	68	198	74	8	0	4	1	5	3	7	1	2	2	7	7	17	6	1	0	6	7	2	0	33	31	31	87	681	76	20	6	15	6	8	12	14	8	16	20
IPR016718	36	100	47	28	46	17	34	44	56	17	36	16	0	0	0	0	0	0	0	3	0	0	0	0	3	0	0	0	0	0	0	0	3	6	0	8	44	5	8	1	4	2	0	0	0	0	0	1
IPR000335	3	6	12	0	11	2	0	10	4	0	5	3	0	0	0	0	0	0	0	0	0	0	0	0	0	0	0	0	0	0	0	0	0	0	0	0	0	0	0	0	0	0	0	2	0	0	0	0
IPR033103	2	0	0	1	0	0	1	0	0	0	0	0	0	0	0	0	0	0	0	0	0	0	0	0	0	0	0	0	0	0	0	0	0	0	0	0	0	0	0	0	0	0	0	0	0	0	0	0
IPR016720	12	14	6	4	2	8	4	10	21	0	2	9	0	0	0	0	0	0	0	0	0	0	2	0	0	2	0	0	0	2	0	0	39	0	0	0	34	2	4	0	0	0	0	0	4	0	0	20
IPR000337	7	13	16	27	8	10	15	6	11	1	19	5	0	0	1	0	2	0	0	0	0	0	0	2	0	0	0	3	6	0	2	0	18	2	1	9	24	0	0	6	0	0	0	0	7	3	1	9
IPR016721	4	0	0	0	0	1	0	0	0	0	1	0	0	0	0	0	0	1	0	2	0	0	0	0	0	0	0	0	0	0	0	0	0	0	0	0	0	0	0	0	0	0	0	0	0	0	0	0
IPR033105	5	6	2	2	2	0	1	2	4	0	2	1	0	0	0	0	0	0	0	0	0	0	0	0	0	0	0	0	0	0	0	0	0	0	0	0	0	0	0	0	0	0	0	0	0	0	0	0
IPR024913	12	1	6	1	3	0	0	1	0	2	1	0	0	0	0	0	0	0	0	0	2	0	0	0	0	0	0	1	0	0	0	0	0	0	0	1	2	0	0	0	0	0	0	0	0	0	0	0
IPR024915	13	82	39	11	69	8	25	18	57	12	40	7	1	0	0	0	1	0	2	0	0	0	0	0	4	4	0	0	0	4	0	0	1	1	2	3	47	4	0	0	0	0	3	2	7	2	0	0
IPR024917	4	6	8	0	6	0	2	2	4	0	4	2	0	0	1	0	0	0	0	0	0	0	0	0	4	0	0	0	0	0	0	0	0	0	0	0	10	0	0	0	0	0	0	0	0	0	1	0
IPR000343	134	213	168	55	106	26	69	83	104	22	82	35	1	0	1	0	0	1	4	2	2	0	4	0	20	4	4	4	7	3	3	0	53	11	14	52	424	33	20	7	4	5	10	4	10	5	4	6
IPR033111	2	16	14	13	3	2	2	12	3	0	2	0	0	0	0	0	0	0	0	0	0	0	0	0	0	0	0	0	0	0	0	0	0	0	0	2	0	0	0	0	0	0	0	0	0	0	0	0
IPR024919	11	9	42	12	3	0	5	10	16	0	0	5	1	0	0	1	1	0	0	0	0	0	1	0	0	0	0	0	0	0	0	0	6	1	0	0	54	2	2	6	0	0	0	2	0	2	0	0
IPR024922	11	48	30	14	22	2	10	30	22	2	29	4	2	0	0	0	1	1	4	0	0	0	2	1	6	0	0	0	0	0	0	4	6	2	5	10	166	51	20	1	4	0	0	7	2	2	2	16
IPR000347	2	0	0	0	0	0	0	0	0	2	2	0	1	0	2	0	0	0	0	0	0	0	0	0	0	0	0	0	0	0	0	0	0	2	0	0	0	0	0	0	0	2	0	0	4	0	0	1
IPR024923	17	35	33	13	28	11	8	18	25	10	26	14	0	0	1	0	3	2	4	0	1	2	1	1	2	4	0	0	0	0	2	1	140	32	16	16	175	10	3	5	2	4	0	3	5	3	1	12
IPR024924	85	140	107	27	87	22	45	67	79	12	66	22	4	0	5	6	2	2	4	6	1	4	3	0	8	2	1	1	4	2	3	0	305	110	13	153	443	51	23	4	11	11	10	5	23	18	8	17
IPR000349	103	190	114	52	141	26	66	89	130	36	82	54	179	35485	548	27807	347	12	276	333	14	38	290	495	595	576	602	2	68	27	256	497	155	26	42	103	471	296	56	19	17	7	17	6	17	20	7	14
IPR024925	103	227	152	79	215	26	102	94	145	41	132	52	7	0	3	2	0	0	2	2	4	0	1	4	0	3	2	0	2	2	2	2	235	4	12	35	385	70	17	8	18	8	7	6	6	7	0	9
IPR024927	4	4	4	5	4	2	2	0	0	0	2	2	0	0	0	0	0	0	0	0	0	0	0	0	0	0	0	0	0	0	0	0	5	5	1	15	140	28	10	0	0	0	0	0	0	0	0	0
IPR024931	2	0	18	2	11	2	4	8	2	2	5	2	1	0	2	0	0	0	0	0	0	0	0	0	0	0	2	0	0	0	0	0	4	8	0	0	85	0	0	0	0	0	0	0	0	0	0	0
IPR024932	102	185	98	21	108	31	52	88	82	7	92	31	2	0	0	0	5	0	0	0	2	1	3	10	4	2	4	1	3	1	3	0	51	16	14	46	781	61	24	7	10	4	22	9	19	6	6	11
IPR024933	1	8	0	0	0	5	4	8	1	0	3	1	0	0	0	0	0	0	0	0	0	0	0	0	0	0	0	0	0	0	0	0	0	2	1	0	0	0	0	0	0	0	0	0	0	0	0	0
IPR000358	103	215	172	73	156	29	60	101	113	46	151	54	0	0	0	0	9	9	0	10	0	12	13	10	30	16	9	0	0	12	0	13	1028	0	84	257	635	0	0	0	28	0	27	0	50	0	0	29
IPR024936	99	236	235	56	181	48	85	104	111	16	138	34	5	39	7	25	6	5	4	2	1	3	2	5	7	6	0	0	2	2	0	0	32	20	70	16	325	42	28	3	1	12	9	0	4	1	3	12
IPR000362	657	1144	688	335	934	160	381	556	585	122	532	238	18	0	0	0	29	0	0	0	12	6	0	0	0	0	7	0	17	0	10	7	224	72	188	273	2129	304	127	28	33	0	17	25	37	0	21	29
IPR024939	13	21	6	0	8	0	12	4	9	4	2	0	1	0	0	0	0	0	2	0	0	0	0	0	0	0	0	0	0	0	0	0	0	0	0	0	2	0	0	1	0	0	0	1	0	0	0	0
IPR008559	1	2	0	2	0	0	2	3	4	0	0	0	0	0	0	0	0	0	0	0	1	0	0	0	0	0	0	0	0	0	0	0	0	0	0	0	0	0	0	0	0	0	0	0	0	0	0	0
IPR024943	2	3	0	2	4	0	0	0	2	0	0	0	0	0	0	0	0	0	0	0	0	0	0	0	0	4	0	0	0	0	0	0	0	0	0	0	0	0	0	0	0	0	0	0	0	0	1	0
IPR016753	2	2	0	0	0	0	2	2	0	0	0	0	0	0	0	0	0	0	0	0	0	0	0	0	0	0	0	0	0	0	0	0	0	0	0	0	11	0	0	0	0	0	0	0	0	0	0	0
IPR024949	4	7	0	2	5	0	2	0	6	6	7	8	0	0	2	1	0	0	7	0	2	1	0	0	0	0	0	0	2	0	0	4	6	8	0	0	40	1	6	1	1	0	0	0	4	0	1	0
IPR000374	123	267	150	57	233	46	67	131	120	28	142	62	3	0	5	0	3	0	7	1	1	4	5	0	11	3	4	0	2	4	1	0	72	11	7	74	475	51	26	0	8	1	2	11	5	5	0	0
IPR016758	1	3	4	2	4	0	0	6	0	0	0	0	0	0	0	0	0	0	0	0	0	0	0	0	0	0	0	0	1	0	0	0	0	0	0	0	0	0	0	0	0	0	0	0	0	0	0	0
IPR008567	73	94	81	47	103	18	33	59	88	16	83	34	2	0	0	0	0	0	0	2	0	1	3	4	6	2	2	0	0	0	0	1	10	12	3	9	94	8	0	0	7	0	0	8	19	2	3	6
IPR024952	11	21	7	10	20	0	6	7	5	2	2	2	0	0	0	0	0	0	0	0	0	0	2	0	0	0	0	0	2	0	0	0	2	0	5	9	109	34	7	0	0	0	0	0	0	1	0	0
IPR016763	2	14	3	0	0	0	0	4	4	0	0	4	1	0	0	0	0	0	0	0	0	0	0	0	4	0	0	0	0	0	0	1	0	0	2	0	5	2	0	0	0	0	0	0	0	2	0	1
IPR008571	75	114	68	22	66	19	22	38	57	6	43	9	3	0	0	0	0	0	2	0	0	0	0	0	3	8	1	0	2	3	2	3	30	10	2	16	727	45	7	3	1	2	0	0	12	7	5	6
IPR000380	348	778	477	171	570	100	200	322	334	103	314	161	14	0	0	0	0	2	14	0	11	6	11	13	21	11	2	2	15	0	12	0	316	100	85	1019	2729	313	112	17	0	12	0	14	17	30	0	13
IPR024960	4	2	6	0	0	0	0	0	4	0	0	0	0	0	0	0	0	0	0	0	0	0	0	0	2	0	0	0	0	0	0	0	0	0	0	0	0	2	0	0	0	0	0	0	0	0	0	0
IPR024962	30	85	85	27	48	14	32	30	39	6	25	25	2	0	0	0	0	0	0	0	0	0	1	0	2	1	1	0	0	0	0	0	0	0	3	1	41	0	0	0	0	0	0	0	0	0	0	0
IPR000390	262	444	298	128	332	58	152	197	303	53	235	87	0	2	8	0	5	9	5	4	1	0	2	2	3	10	2	2	9	7	4	3	48	38	11	31	506	39	9	1	5	1	4	8	4	6	6	20
IPR000391	104	176	97	78	134	34	66	63	92	12	106	41	0	0	0	0	0	1	0	0	0	0	3	0	0	0	0	3	0	0	1	0	12	6	8	11	278	23	16	2	2	0	0	1	0	0	0	0
IPR000392	168	418	212	122	263	45	129	145	175	54	177	108	10	1	9	9	12	0	18	43	2	3	25	7	26	11	21	8	15	4	13	16	454	266	63	157	1411	234	65	14	13	17	28	26	39	8	12	39
IPR000394	184	250	135	72	167	32	87	86	128	16	141	46	4	0	2	2	1	3	0	3	2	0	7	6	0	3	0	4	4	8	4	0	39	12	39	48	601	54	38	1	7	0	12	2	2	5	7	8
IPR000396	9	20	27	2	19	1	1	13	12	0	9	0	0	0	0	0	0	2	1	0	0	0	0	0	0	2	0	0	0	0	0	0	0	0	0	0	1	2	0	0	2	0	0	0	9	0	0	0
IPR000397	179	249	164	75	241	44	99	88	102	15	126	52	1	0	4	0	0	2	0	4	0	0	0	1	7	1	0	0	1	0	2	2	67	4	3	20	221	18	8	2	2	3	4	4	1	6	3	2
IPR000398	101	248	134	62	187	35	60	84	82	35	120	41	1	0	3	5	12	11	8	27	6	13	14	7	10	26	10	0	9	4	5	3	759	104	58	215	866	91	44	8	24	9	33	17	35	10	13	42
IPR016783	11	8	2	9	6	0	4	8	8	4	3	0	0	0	0	0	0	0	2	0	0	0	0	0	0	0	0	0	0	0	0	0	0	0	0	0	51	1	0	0	0	0	0	0	2	0	2	0
IPR000400	2	15	4	0	7	0	3	2	0	2	4	0	1	0	1	0	0	1	2	0	0	2	1	2	3	1	0	0	0	6	1	4	57	46	4	163	7	1	0	5	4	0	8	0	2	14	1	3
IPR016785	5	0	0	0	2	0	0	0	0	0	0	0	0	0	0	0	0	0	0	0	0	0	0	0	0	0	0	0	0	0	0	0	0	0	0	2	0	0	0	0	0	0	0	0	0	0	0	0
IPR008593	2	16	6	0	2	0	1	2	1	0	2	3	10	0	0	0	6	2	6	4	3	3	5	3	6	0	2	1	1	4	2	3	172	12	6	208	134	33	8	10	4	1	5	6	20	8	4	7
IPR033173	2	2	2	6	2	1	2	2	7	0	0	0	1	0	0	0	0	0	0	2	0	0	0	0	0	0	0	0	2	0	2	0	2	0	4	0	0	0	0	0	0	0	8	3	0	0	0	1
IPR000406	2	0	0	0	0	0	0	6	0	0	0	0	0	0	0	0	0	0	0	0	2	0	0	0	2	0	0	0	2	0	0	0	0	0	2	2	89	8	1	0	0	0	0	0	0	0	0	0
IPR000407	30	35	10	9	32	3	16	14	10	4	27	8	0	0	0	0	0	0	0	0	0	0	0	0	0	0	2	0	0	0	0	0	4	12	3	11	20	26	10	1	2	0	0	0	1	1	6	1
IPR033175	36	118	91	19	59	12	36	55	37	3	50	18	0	0	0	0	0	2	1	1	0	1	0	4	1	1	2	0	2	2	0	1	7	5	14	7	305	39	5	0	0	2	2	0	1	1	0	3
IPR033178	26	60	20	13	23	8	19	13	31	5	25	18	0	0	0	0	4	1	0	2	3	0	0	2	1	0	0	0	0	2	0	0	0	1	0	0	83	0	10	4	2	0	0	0	0	4	0	1
IPR008602	22	37	24	13	32	11	19	18	13	12	18	8	2	173	0	246	3	0	2	4	0	0	3	2	6	5	0	0	1	1	3	3	29	9	7	15	169	17	20	3	0	4	4	0	5	12	4	6
IPR041370	1	3	1	0	0	0	0	0	0	0	1	0	0	0	0	0	0	0	0	0	2	0	0	0	0	0	1	0	0	0	0	0	0	0	0	1	1	0	0	0	0	0	0	0	0	0	0	0
IPR033179	2	2	0	0	2	0	0	0	0	6	2	0	0	0	0	0	0	0	0	2	0	0	0	1	0	0	0	0	0	0	0	0	0	0	0	0	3	0	0	0	0	0	0	0	0	0	0	0
IPR000412	496	1033	683	317	733	118	367	421	583	92	428	207	17	0	17	8	15	3	9	11	8	2	1	15	18	12	8	9	11	10	10	7	653	92	106	221	1738	234	99	22	18	17	17	18	63	42	18	57
IPR000413	40	44	29	12	27	11	4	28	38	14	20	11	2	0	1	0	3	3	9	0	10	0	4	9	3	2	0	0	0	1	0	5	4	5	6	10	36	12	6	7	8	0	10	10	5	4	1	4
IPR033182	2	0	0	0	0	0	0	0	0	0	0	0	0	0	0	0	0	0	0	0	0	0	0	1	0	0	0	0	0	2	0	0	0	0	0	0	0	0	0	0	0	0	0	0	0	0	0	0
IPR024990	7	9	0	0	15	0	0	2	4	0	2	0	0	0	0	0	4	0	0	0	0	0	0	0	0	0	0	0	1	0	0	0	2	0	0	3	0	0	0	0	0	0	0	4	0	0	1	0
IPR000417	43	140	48	16	106	9	37	53	58	21	29	31	3	83	0	70	0	0	1	1	1	0	0	4	4	0	0	0	0	1	0	3	3	8	0	11	170	17	4	0	5	0	2	3	0	1	0	2
IPR033185	2	14	8	3	2	0	1	3	15	29	6	0	3	0	0	0	1	6	1	0	1	2	0	0	4	0	0	2	0	0	0	0	0	1	3	0	15	7	1	17	0	0	4	1	2	0	8	12
IPR008609	3	0	6	2	5	0	2	0	5	16	6	4	0	0	0	0	0	0	0	0	8	0	0	0	0	5	1	0	0	0	2	0	1	0	0	0	2	0	0	0	0	0	0	0	0	0	0	0
IPR000422	97	285	161	35	122	32	80	74	75	21	92	22	0	0	2	0	3	2	1	1	0	0	2	3	2	2	2	2	0	2	6	1	7	12	21	23	160	22	23	1	4	2	7	2	5	4	0	4
IPR000424	217	492	325	153	444	63	191	163	239	0	255	81	0	0	0	0	0	0	8	0	0	0	0	0	27	12	0	0	0	0	0	7	1347	232	229	531	1535	230	99	21	0	0	0	0	0	18	0	96
IPR000425	225	323	181	99	249	35	116	146	124	37	162	75	6	0	0	0	0	4	6	5	0	0	0	0	0	8	0	0	0	0	0	4	129	36	37	46	795	83	25	9	17	11	4	9	15	9	5	11
IPR000428	4	20	21	3	8	3	3	10	4	0	13	4	0	0	0	0	0	0	0	0	0	0	0	0	0	0	0	0	0	0	0	0	0	4	0	2	7	0	0	0	2	1	4	0	1	0	0	0
IPR008620	27	35	30	12	37	13	10	16	38	11	24	8	0	0	0	0	0	0	0	0	0	0	4	0	0	0	0	0	0	0	0	4	10	1	1	9	22	0	2	0	5	1	1	0	0	2	0	1
IPR008621	32	78	11	15	62	25	18	28	52	4	29	12	0	0	0	0	0	0	0	0	0	0	0	0	0	0	2	0	2	4	0	0	4	7	11	0	29	29	6	0	4	2	0	0	2	3	0	0
IPR033199	9	37	12	4	13	3	0	6	12	0	25	2	2	0	0	0	0	0	0	1	1	0	0	1	0	1	0	0	2	0	0	0	0	0	3	4	17	0	0	0	0	0	2	0	0	0	0	0
IPR008626	2	0	0	0	0	0	1	0	2	0	0	1	0	0	0	0	0	0	0	0	0	0	0	0	0	0	0	0	0	0	0	0	0	0	0	0	2	0	0	0	0	0	2	0	0	0	0	1
IPR008628	7	14	20	8	9	2	9	13	10	4	6	13	0	0	0	0	0	0	0	2	0	0	0	2	0	0	0	0	0	0	0	0	31	4	5	34	31	33	6	0	0	2	1	1	0	4	1	0
IPR033205	4	0	8	0	2	0	0	0	0	0	4	0	0	0	0	0	0	0	0	0	0	0	0	0	0	0	0	0	0	0	0	0	0	0	0	0	0	0	0	0	0	0	0	0	0	0	0	0
IPR000438	200	272	237	95	297	48	104	145	141	24	165	53	0	2	7	2	2	8	2	5	8	4	6	3	10	3	1	12	0	14	9	3	46	7	8	42	291	37	4	3	9	13	14	6	21	13	9	9
IPR008630	6	10	1	6	2	0	2	10	0	6	2	2	0	0	0	0	0	0	0	2	4	0	3	0	0	0	2	0	0	0	0	0	2	0	2	0	16	4	2	0	0	0	0	0	0	0	0	0
IPR000439	4	8	0	0	2	3	2	1	3	0	3	0	0	0	0	0	0	0	0	0	0	0	0	1	0	0	0	0	0	0	0	0	0	0	0	0	1	0	0	0	0	0	0	0	1	0	0	0
IPR000440	182	270	234	99	209	56	96	161	187	69	188	62	64	100503	25	58345	21	16	25	13	12	16	27	33	33	49	20	4	30	20	25	24	237	41	33	85	654	408	39	40	37	16	24	42	52	32	24	14
IPR033209	6	0	0	2	4	0	0	2	0	2	0	0	0	0	0	0	0	0	0	0	0	0	0	0	0	0	0	0	0	0	0	0	0	0	0	0	0	0	0	0	0	0	0	0	0	0	0	0
IPR008634	13	5	4	3	0	4	3	5	4	0	3	0	0	0	0	0	0	0	0	0	0	0	0	0	0	0	0	0	0	0	0	0	0	0	0	2	0	0	0	0	0	0	0	0	0	0	0	0
IPR016827	16	11	1	0	0	0	2	2	2	0	0	0	0	0	0	0	0	1	0	0	0	0	0	1	0	0	2	0	0	0	0	0	0	0	0	0	0	0	0	0	3	0	0	0	0	0	0	0
IPR016828	34	34	10	18	38	2	28	20	20	4	26	30	0	0	0	0	0	0	0	0	0	2	0	0	0	0	0	0	0	0	0	2	2	1	2	18	327	16	7	2	0	0	0	0	0	0	0	0
IPR016830	19	15	17	9	9	3	0	2	4	0	4	8	0	0	0	0	1	1	0	0	0	0	0	0	0	0	0	0	1	0	0	0	4	0	2	0	30	0	0	0	0	0	0	0	0	0	2	0
IPR000447	170	311	223	132	249	56	101	135	180	27	172	78	1	0	5	0	0	0	0	7	5	0	5	2	7	0	2	2	2	2	2	3	60	20	14	11	280	29	12	7	2	4	1	9	6	6	2	4
IPR041408	8	19	8	0	8	0	7	1	7	4	6	0	0	0	0	0	0	0	0	0	0	0	0	0	0	1	0	0	0	0	0	0	6	5	13	12	251	24	22	1	1	2	0	0	6	2	0	4
IPR000453	132	287	157	66	213	28	115	78	153	26	112	65	7	0	0	0	7	2	0	4	4	4	3	0	5	1	1	2	10	0	4	2	111	31	45	53	765	106	39	1	3	6	6	5	6	19	12	14
IPR000454	92	105	67	31	102	22	48	63	61	22	58	29	5	2	0	0	2	0	0	0	0	0	0	2	0	0	0	0	0	1	0	0	102	21	12	24	252	33	20	0	0	0	5	0	15	0	7	7
IPR000456	120	193	131	62	170	45	65	75	119	40	118	61	6	0	1	0	1	1	2	1	3	2	3	0	1	2	2	0	2	7	3	2	38	13	19	39	372	47	26	4	4	6	2	0	8	3	0	6
IPR000462	505	673	456	157	616	125	301	335	379	92	409	179	3	0	2	0	7	7	13	10	8	6	10	7	5	13	4	8	9	5	4	8	396	51	153	91	1279	166	52	0	9	7	7	0	19	21	6	22
IPR016846	3	24	23	4	21	0	8	6	4	4	7	0	0	0	0	0	0	0	0	0	0	0	0	0	0	0	0	0	0	0	0	0	2	0	0	2	15	0	0	0	2	0	0	0	2	0	2	3
IPR033230	3	2	0	0	2	0	0	0	0	0	0	0	0	0	0	0	0	0	0	0	0	0	0	0	0	0	0	0	0	0	0	0	0	0	0	0	1	0	0	0	0	0	0	0	0	0	0	0
IPR008656	3	5	0	0	13	0	4	2	2	0	0	1	0	0	1	0	0	0	2	0	0	0	0	2	1	0	0	0	0	0	0	0	0	0	0	0	0	0	0	0	0	0	0	0	0	0	0	0
IPR000465	5	2	0	0	0	0	0	1	0	0	0	0	0	0	0	0	0	0	0	0	0	0	0	0	0	0	2	0	0	0	0	0	2	0	0	0	14	0	0	0	0	0	0	0	0	0	0	0
IPR033235	2	2	1	0	4	1	2	5	3	3	0	0	0	0	2	0	0	1	0	0	0	0	0	0	1	0	0	0	0	0	0	0	0	0	0	0	0	0	0	1	0	0	0	0	0	0	2	0
IPR000473	114	139	94	39	121	32	71	56	76	19	63	38	2	0	0	0	0	1	0	4	4	2	3	2	2	0	0	2	1	2	2	4	10	11	6	11	190	12	17	4	6	12	2	0	8	4	2	2
IPR000475	60	100	73	26	67	11	32	36	56	22	41	10	5	118	13	42	6	3	4	1	2	0	0	8	26	11	8	0	6	5	9	7	98	20	9	43	201	63	14	10	7	6	2	7	17	15	2	21
IPR008670	14	48	18	20	39	7	16	15	28	9	22	14	0	0	0	0	1	0	0	1	0	0	0	0	0	0	0	0	0	0	0	0	7	5	0	2	305	15	3	0	1	0	0	0	1	0	2	2
IPR033247	269	381	255	100	347	66	129	224	194	75	152	79	5	0	1	0	3	3	4	2	6	4	7	0	9	6	3	2	9	1	8	0	39	25	37	61	648	74	50	7	14	6	5	1	3	8	3	11
IPR016865	2	17	2	8	4	0	0	1	4	0	4	1	0	0	0	0	0	0	0	0	2	0	4	2	0	0	0	0	0	0	0	0	6	2	8	6	136	12	8	1	0	0	0	2	0	0	0	0
IPR008673	2	2	2	2	4	0	0	0	2	4	2	0	0	0	0	0	0	0	0	0	0	0	0	0	0	0	0	0	0	0	0	0	0	0	0	0	0	0	0	0	0	0	0	0	0	0	0	0
IPR016867	70	97	44	22	133	23	30	38	46	10	46	19	2	0	0	0	0	0	0	0	0	0	1	0	0	0	0	0	0	0	0	0	0	0	0	0	25	1	0	0	0	0	4	2	1	0	0	0
IPR000484	82	131	128	44	150	11	54	57	87	23	82	30	36	688	29	414	13	10	31	18	25	0	16	14	33	33	9	6	14	20	14	9	151	18	22	47	283	27	10	4	17	15	14	17	11	16	11	11
IPR008676	3	8	11	5	6	4	0	0	4	0	3	4	0	0	0	0	0	0	0	0	0	0	0	0	0	2	0	0	0	0	0	0	0	0	0	0	0	0	0	0	0	0	0	0	0	0	0	0
IPR000490	30	36	19	2	12	4	0	5	4	4	18	1	0	0	0	0	0	0	0	2	0	0	0	0	1	0	1	1	0	1	0	0	2	7	6	5	39	0	2	1	0	0	2	0	0	1	1	2
IPR016874	21	16	12	9	19	9	9	7	19	9	11	7	0	0	0	0	0	0	0	0	0	0	2	0	0	0	0	0	0	0	0	0	8	0	0	0	130	0	0	0	0	0	0	0	1	0	3	0
IPR008685	9	6	0	0	8	0	0	2	9	2	5	0	0	0	1	0	0	0	0	0	0	0	0	0	0	0	0	0	0	0	0	0	0	0	0	0	0	0	0	0	1	0	0	0	0	0	0	0
IPR033264	1	0	0	0	0	0	0	0	0	0	0	2	0	0	0	0	0	0	0	0	0	0	0	0	0	0	0	0	0	0	0	0	0	0	0	0	0	0	0	0	0	0	0	0	0	0	0	0
IPR008689	7	23	7	10	8	2	7	2	7	1	3	0	0	0	0	0	0	0	0	0	0	0	0	0	0	0	0	0	0	0	0	1	6	3	7	18	3	0	3	4	0	0	0	2	5	0	0	0
IPR008691	6	18	6	2	8	1	2	2	4	0	0	3	2	0	0	0	0	0	0	1	0	0	0	0	0	0	0	0	0	0	0	0	1	0	10	2	140	43	7	0	0	0	0	0	0	0	0	0
IPR000500	16	15	9	2	8	3	0	5	5	0	6	2	0	0	0	0	2	0	0	0	0	0	4	0	0	2	0	0	0	0	0	0	0	0	1	2	39	0	0	0	2	0	0	0	0	0	0	0
IPR016886	8	4	0	1	0	0	2	0	2	0	5	4	0	0	0	0	0	0	0	0	0	0	0	0	0	0	0	0	0	0	0	0	10	0	0	2	64	12	2	0	0	0	1	0	0	0	0	0
IPR016887	2	13	3	5	5	0	2	4	7	0	7	5	0	0	0	0	0	0	0	0	0	0	0	0	0	0	0	0	0	0	0	0	5	0	0	1	10	9	0	0	0	0	0	2	0	1	0	0
IPR000509	3	0	0	0	2	0	0	0	3	0	0	0	0	0	0	0	0	0	0	0	0	0	0	0	0	0	0	0	0	0	0	0	1	0	2	0	1	0	0	2	0	0	0	0	0	0	0	0
IPR008703	34	138	85	26	96	20	46	33	54	13	57	13	0	0	0	0	0	2	0	0	0	0	0	2	0	0	0	1	0	1	0	0	4	13	9	9	182	33	8	0	0	2	0	2	0	0	0	0
IPR016897	3	8	0	2	5	0	0	0	2	0	0	1	0	0	0	0	6	2	0	0	0	0	0	0	2	0	2	0	1	0	0	0	0	0	0	0	1	0	0	0	2	1	0	0	0	0	0	0
IPR008705	3	3	0	0	0	0	2	1	4	0	0	0	0	0	0	0	0	0	0	0	0	0	0	0	0	0	0	0	0	0	0	0	0	0	0	0	0	0	0	0	1	0	0	0	0	0	0	0
IPR000514	39	46	42	18	28	8	11	12	32	1	20	9	0	0	0	0	0	2	1	3	3	0	1	2	0	3	0	0	0	2	3	0	1	9	3	7	67	22	10	3	2	0	0	0	2	4	0	0
IPR016898	38	75	37	0	58	0	29	0	0	0	0	0	0	0	0	0	0	0	0	0	0	0	0	0	0	0	0	0	0	1	0	0	0	0	0	5	224	20	0	0	0	0	0	0	0	0	0	0
IPR033283	3	0	0	0	0	0	0	0	2	0	0	0	0	0	0	0	2	0	0	0	0	0	1	0	0	0	0	0	0	0	0	0	0	0	0	0	2	0	0	0	0	0	0	0	0	0	0	0
IPR000516	28	33	29	25	37	8	15	28	18	4	17	13	0	0	0	0	2	0	0	0	0	0	1	0	0	0	0	0	0	0	0	0	2	4	2	1	95	4	2	0	0	0	4	1	2	3	0	0
IPR000518	10	2	1	2	4	0	2	3	8	2	0	2	0	0	1	0	0	0	0	0	0	0	0	0	0	0	0	0	0	0	0	0	0	0	0	0	3	0	0	0	0	0	0	0	0	0	0	0
IPR016902	4	0	0	0	0	0	0	0	0	0	0	0	0	0	0	0	0	0	0	2	0	0	2	0	0	0	2	0	0	0	0	0	0	0	0	0	6	0	0	0	0	0	1	0	0	0	0	0
IPR033289	7	17	24	2	0	3	9	8	11	0	4	13	0	0	0	0	0	0	0	0	0	0	0	0	0	0	0	0	0	0	0	0	0	0	0	0	0	0	2	0	0	0	0	0	0	0	6	0
IPR000522	966	1734	1035	420	1444	231	550	649	804	95	797	296	8	0	11	6	4	7	8	8	10	2	9	14	13	7	3	5	4	7	5	0	755	109	92	1110	1490	186	117	16	13	10	13	19	26	19	25	57
IPR016907	18	27	15	2	13	2	4	4	4	0	11	2	0	0	0	0	0	0	0	0	0	0	0	0	2	2	0	0	0	0	0	0	4	0	2	8	109	39	7	0	0	1	0	0	0	4	0	0
IPR008715	42	43	14	9	34	6	10	19	31	4	29	9	0	0	1	0	0	2	0	2	0	0	0	0	0	4	0	0	0	0	0	0	0	1	0	1	9	0	1	2	0	0	0	0	1	1	0	0
IPR033292	1	0	0	0	0	0	1	0	0	0	0	1	0	0	0	0	0	0	0	0	0	0	0	0	0	0	0	0	0	0	0	0	0	0	0	0	0	0	0	0	0	0	0	0	0	0	0	0
IPR016909	21	44	40	29	30	3	20	19	20	7	28	11	0	0	1	0	2	0	0	0	0	0	0	0	2	2	0	4	0	0	0	2	15	2	9	11	306	34	8	2	0	0	0	3	0	3	0	2
IPR033293	6	0	2	2	2	0	1	0	0	0	1	0	0	0	0	0	0	0	0	0	0	0	0	0	0	0	0	0	0	0	0	0	0	0	0	0	4	0	0	1	0	0	0	0	0	0	0	0
IPR008718	8	5	7	4	13	0	0	3	0	0	2	2	0	0	1	0	0	0	0	0	0	0	0	0	0	0	0	0	0	0	2	0	0	0	0	0	0	0	0	0	0	0	0	0	0	0	0	0
IPR000527	60	72	53	56	98	16	23	33	78	6	41	23	0	0	1	0	1	0	0	0	0	0	0	0	5	0	0	0	1	2	0	0	1	2	0	3	49	2	0	2	0	0	4	2	0	0	2	0
IPR025103	39	87	70	18	47	30	34	44	53	10	44	20	0	0	6	0	0	0	2	0	0	0	1	2	3	1	0	0	0	0	0	2	3	6	0	0	178	22	1	1	0	0	2	0	0	2	1	8
IPR016912	8	7	3	3	7	2	4	4	6	0	5	3	0	0	0	0	1	0	0	1	4	0	2	0	4	0	0	0	2	0	2	0	14	4	9	9	129	10	14	20	2	21	3	1	20	5	3	1
IPR000529	80	0	96	37	97	30	48	0	0	0	86	22	0	0	0	0	0	0	0	0	0	1	0	0	0	0	0	0	0	0	0	0	223	0	0	0	408	0	0	0	0	0	0	0	0	6	0	0
IPR000530	6	16	6	2	6	0	0	10	10	4	1	3	0	0	2	0	0	0	0	0	0	0	0	3	2	0	1	0	4	2	0	0	0	0	0	0	26	0	0	0	0	3	0	0	0	0	0	0
IPR016914	50	92	62	19	92	16	55	33	35	11	56	24	0	0	1	0	0	2	2	2	0	0	1	0	4	2	0	0	0	7	5	0	14	8	11	8	284	14	4	6	7	2	1	4	3	13	7	7
IPR016916	4	7	6	0	8	2	4	8	2	0	4	6	0	0	0	0	0	0	0	0	0	0	0	0	0	0	0	0	0	0	0	0	0	0	0	0	0	0	0	0	0	0	0	0	0	0	0	0
IPR041492	1254	2297	1490	607	1731	346	705	885	1197	238	1088	497	27	1	17	13	19	22	26	18	8	7	26	28	22	32	13	6	13	28	25	25	506	157	171	506	5279	595	219	41	39	36	32	27	51	70	37	49
IPR016920	101	233	146	56	215	32	57	44	111	14	95	37	0	0	0	0	0	0	0	0	0	0	0	0	0	0	3	0	1	0	2	0	2	0	0	2	3	0	0	0	0	0	0	0	4	0	0	0
IPR008728	2	0	0	0	0	0	6	0	0	0	0	0	0	0	0	0	0	0	0	0	0	0	0	0	0	0	0	0	2	0	0	0	0	0	0	0	6	2	0	0	0	0	0	0	2	0	0	0
IPR000537	430	854	438	202	598	100	264	321	316	74	381	150	5	0	0	0	0	4	0	0	0	1	4	0	19	19	0	0	7	8	5	0	601	55	0	99	1101	122	39	14	12	11	0	0	66	28	0	0
IPR008729	3	22	18	8	6	0	6	10	12	6	2	0	0	0	0	0	1	0	0	1	0	0	0	0	0	0	0	0	2	0	0	0	3	5	3	2	12	0	0	0	0	0	0	0	1	0	0	1
IPR033308	1	1	0	0	2	0	0	2	2	2	0	2	0	0	0	0	1	0	0	2	0	0	0	0	0	0	0	0	0	0	0	0	0	0	0	0	0	0	4	2	0	0	0	0	0	0	0	0
IPR000542	37	63	26	4	21	11	8	26	37	2	32	26	0	0	0	0	0	2	0	0	0	0	4	0	0	5	1	2	0	1	2	1	54	22	16	92	12	1	2	0	4	1	1	4	2	11	0	2
IPR000544	93	141	87	48	88	23	39	39	68	8	35	36	4	0	0	2	2	4	8	0	1	0	2	5	1	2	0	2	2	2	4	4	2	8	6	32	357	45	9	0	5	1	5	2	3	4	8	5
IPR016928	6	9	8	4	10	1	5	8	6	4	4	2	0	0	0	0	0	0	0	0	0	0	0	0	0	0	0	0	0	0	0	0	0	0	0	0	4	0	0	0	0	0	0	0	0	0	1	2
IPR033314	2	0	4	0	4	2	2	12	0	5	4	0	3	0	0	0	0	0	0	0	0	0	0	0	1	2	0	1	0	1	0	0	2	0	0	0	0	0	0	9	0	0	2	0	2	0	0	2
IPR033315	46	113	74	28	138	8	43	21	51	10	73	39	0	0	0	0	1	0	0	0	0	0	0	0	0	0	0	0	0	0	0	0	0	2	1	2	8	0	0	0	0	0	0	0	0	0	0	0
IPR016932	4	2	2	0	0	2	3	0	4	0	0	2	0	0	0	0	0	0	0	0	2	0	0	0	0	2	0	0	0	0	0	0	0	0	5	1	9	3	0	2	0	0	0	2	0	0	0	0
IPR033316	4	2	0	0	2	0	0	2	2	2	1	0	0	0	0	1	0	0	0	0	0	0	0	0	0	0	0	0	0	0	0	0	0	0	0	0	0	0	0	0	0	0	0	0	0	0	0	0
IPR000552	8	16	12	3	9	0	4	9	8	5	1	7	0	0	0	0	0	0	2	0	1	0	0	0	0	2	0	0	0	0	5	0	1	2	0	0	4	2	0	3	0	0	0	0	0	2	0	3
IPR000554	9	10	3	0	10	0	2	4	10	2	0	0	0	0	0	0	0	0	2	0	1	0	0	0	0	0	0	2	0	0	0	0	0	0	5	0	0	0	0	0	0	0	0	0	2	3	0	0
IPR016938	28	67	51	21	65	11	30	27	49	14	48	10	0	0	1	0	0	0	0	0	0	0	4	0	4	0	0	0	1	2	0	2	7	2	0	2	68	3	4	0	0	0	3	0	0	1	0	2
IPR000556	9	22	2	11	2	2	0	7	0	6	6	0	0	0	0	0	0	0	0	2	2	0	0	0	1	0	1	0	0	0	0	0	1	0	1	8	30	10	2	0	2	0	0	2	0	1	0	0
IPR016940	2	16	0	4	13	2	4	8	2	2	8	0	0	0	0	0	0	0	0	0	0	0	0	0	0	0	0	0	0	0	0	0	0	0	0	0	28	0	0	0	0	0	0	0	0	0	4	0
IPR000558	11	18	22	2	15	3	6	6	15	0	26	0	1	0	4	2	1	0	0	1	1	3	2	0	5	0	5	0	2	0	2	0	4	0	4	0	6	0	0	2	0	1	1	1	0	3	0	0
IPR000559	54	127	102	9	90	15	43	29	66	23	80	19	0	0	0	0	0	2	2	0	0	1	1	2	0	4	0	0	0	0	0	2	35	31	29	93	523	69	29	4	0	1	3	2	6	2	6	5
IPR000560	22	54	32	9	36	9	14	18	19	8	30	8	0	0	0	0	0	0	0	0	2	0	0	0	1	3	0	0	0	2	0	0	8	27	7	39	317	34	21	6	0	1	0	0	9	2	0	0
IPR000563	22	50	30	15	27	4	14	23	18	4	7	0	0	0	0	0	0	0	0	0	2	0	2	0	0	0	0	0	0	0	0	0	0	1	3	4	34	6	8	0	0	0	0	0	0	4	2	2
IPR000565	141	361	286	99	228	27	109	147	181	48	152	55	0	507	0	315	12	0	0	1	3	0	0	0	0	0	2	1	0	0	0	0	98	0	0	59	755	107	0	0	12	0	10	19	0	15	0	36
IPR033334	2	0	0	0	4	0	2	0	6	0	0	0	0	0	0	0	0	0	0	0	0	0	0	0	0	0	0	0	0	0	0	0	0	0	0	0	6	3	0	0	2	0	0	0	0	0	0	0
IPR008758	2	15	0	2	10	2	0	3	3	4	2	2	0	0	0	0	1	0	0	0	0	0	0	1	4	0	0	2	0	0	0	0	4	0	0	5	16	0	0	2	0	0	0	1	0	0	1	1
IPR000568	360	679	481	205	545	109	253	292	324	104	305	136	20	18663	23	13374	45	25	27	14	16	9	14	9	20	40	29	15	22	19	17	39	554	108	336	219	1443	227	109	42	48	40	34	54	62	55	32	65
IPR033336	2	2	2	0	0	0	0	0	0	0	0	0	0	0	0	0	0	0	0	0	0	0	0	0	0	0	0	0	0	0	0	0	0	0	0	0	0	0	0	0	0	0	0	0	0	0	0	0
IPR016956	2	2	5	2	8	2	0	2	6	0	2	0	0	0	2	0	0	0	0	0	0	0	0	0	0	0	0	0	0	0	0	0	2	0	0	2	8	0	0	0	0	0	0	0	0	0	0	0
IPR008766	50	62	24	19	56	2	28	9	49	10	20	14	26	352	20	345	11	16	16	22	12	16	2	2	1	2	0	0	2	4	0	0	4	6	5	6	50	10	4	4	9	3	6	1	2	1	0	1
IPR000576	7	9	7	3	17	2	6	2	6	2	3	1	2	0	0	0	0	0	0	0	0	0	0	0	0	2	0	0	0	0	0	0	8	2	0	8	93	6	5	4	0	0	2	0	1	1	2	16
IPR008768	10	6	0	0	0	2	8	2	2	0	0	0	0	0	0	0	0	0	0	0	0	0	0	0	0	0	0	0	0	2	0	0	13	9	0	30	11	0	0	0	2	0	0	0	4	0	4	22
IPR000577	536	963	692	315	738	148	334	475	488	81	392	237	0	608	8	13	6	0	0	7	5	0	11	8	8	0	0	2	6	11	4	5	437	78	92	279	1208	158	59	26	19	28	11	16	26	22	5	33
IPR008772	68	104	58	33	79	8	39	32	29	12	37	23	0	0	0	0	0	2	0	0	0	0	0	0	2	0	0	0	0	0	0	0	4	0	0	7	3	5	0	0	0	0	0	2	0	0	0	0
IPR000581	486	706	492	161	556	118	234	311	295	76	445	167	0	0	6	0	6	1	0	0	0	0	3	7	9	8	5	0	0	0	0	0	236	42	50	102	1013	86	44	0	8	8	10	7	18	12	0	9
IPR016965	2	10	8	0	4	2	8	6	3	0	0	1	0	0	0	1	0	1	0	0	0	2	0	2	1	0	0	0	0	0	2	0	0	0	2	5	13	1	4	0	2	0	0	0	0	0	0	0
IPR008773	44	74	61	39	119	8	38	28	65	15	49	11	0	0	0	0	0	2	2	2	2	2	0	2	4	0	2	0	2	0	0	0	57	3	0	5	9	5	0	0	2	0	0	0	2	3	4	1
IPR008775	192	311	150	90	242	42	82	113	141	20	110	62	4	0	1	0	2	5	8	5	2	2	6	2	10	16	2	2	15	11	6	7	38	15	23	29	198	15	11	7	19	1	9	10	8	19	12	16
IPR033355	2	0	0	0	0	0	0	0	0	0	0	0	0	0	0	0	0	0	0	0	0	0	0	0	0	0	0	0	0	0	0	0	0	0	0	0	0	0	0	0	0	0	0	0	0	2	0	1
IPR016975	1	5	0	0	2	0	0	2	0	0	2	0	0	0	0	0	0	0	0	0	0	0	0	0	0	0	0	0	2	0	0	0	0	0	0	1	11	1	0	0	0	0	0	0	0	0	0	1
IPR000592	9	2	8	0	10	0	0	0	4	0	0	0	4	0	0	0	2	0	0	0	0	0	0	0	0	0	0	0	0	0	0	0	0	0	0	1	0	0	0	0	1	0	1	0	0	1	1	0
IPR016976	10	8	2	7	18	2	2	6	2	0	1	2	0	0	0	2	0	0	0	0	0	0	0	0	0	0	0	0	0	0	0	0	6	0	0	0	28	0	0	0	0	0	0	0	2	4	0	0
IPR008785	12	16	11	18	26	4	12	12	12	2	23	2	0	0	0	0	0	0	0	0	0	0	0	0	0	0	0	0	0	0	0	0	0	0	0	0	0	0	0	0	0	0	0	0	0	0	0	0
IPR000597	93	283	0	55	174	0	79	0	0	0	0	0	0	0	0	0	0	3	4	0	0	0	0	7	4	0	2	0	2	0	5	0	0	31	37	23	549	98	0	0	7	0	5	0	12	0	0	14
IPR000600	414	885	545	271	593	109	250	398	353	74	413	173	8	0	8	7	1	7	19	16	5	1	11	8	16	8	9	5	4	6	8	4	244	79	181	118	2725	219	62	24	15	19	19	25	16	21	16	22
IPR008792	69	71	71	16	74	0	24	31	35	9	20	10	1	0	0	0	0	2	0	2	0	0	4	2	1	2	2	0	2	0	5	0	22	24	2	32	255	30	3	0	2	0	0	0	6	2	1	5
IPR000604	4	12	10	7	6	0	6	5	0	0	1	1	2	0	0	0	0	0	0	2	0	0	0	0	0	0	0	0	4	0	0	5	0	2	6	5	2	3	0	0	6	0	4	0	8	4	0	0
IPR008797	2	0	0	0	2	0	0	4	0	0	0	2	0	0	0	0	0	0	0	0	0	0	0	0	2	0	0	0	0	0	0	0	0	0	0	0	2	0	0	0	0	0	0	0	0	0	0	0
IPR025182	25	49	27	25	21	13	20	26	13	2	35	4	0	0	0	0	0	0	2	0	0	0	1	0	0	0	0	1	0	0	0	0	6	2	0	8	99	12	3	4	1	0	2	0	2	0	0	0
IPR016991	4	0	0	0	0	2	0	2	0	0	0	0	0	0	0	0	0	0	0	0	0	0	0	0	0	0	0	0	0	0	0	0	0	0	0	0	0	0	0	0	0	0	0	0	0	0	0	0
IPR000612	45	40	21	16	35	2	26	23	25	7	14	2	2	0	4	0	0	2	1	1	0	0	0	0	1	0	0	0	0	0	0	0	0	4	2	2	53	0	5	1	0	2	0	2	2	2	0	2
IPR016998	4	0	0	2	4	4	4	0	8	0	20	0	0	0	0	0	0	0	0	0	0	0	0	0	0	0	0	0	0	0	0	0	0	0	3	3	0	0	0	0	0	0	0	0	0	0	0	0
IPR008807	36	43	37	47	51	10	30	18	51	4	18	11	1	0	0	2	2	1	1	0	2	0	2	0	4	16	0	4	2	0	0	0	2	0	1	4	64	1	0	3	3	2	0	0	0	4	0	0
IPR000618	1	17	6	2	8	0	3	2	5	4	4	4	0	0	0	0	0	0	0	0	0	0	0	0	0	0	2	4	0	0	0	0	1	0	1	5	67	5	2	2	3	0	0	0	0	0	0	0
IPR000625	58	96	76	39	65	12	27	38	21	30	40	23	5	21	6	19	15	7	4	9	5	2	11	6	8	18	11	4	8	12	2	3	76	30	16	25	175	32	18	6	29	6	9	7	13	9	9	35
IPR000630	136	251	156	65	215	45	46	104	132	68	145	59	2	0	3	1	4	1	2	9	6	3	6	2	4	45	2	8	5	6	6	0	33	19	41	57	436	64	17	11	3	10	12	8	13	15	6	12
IPR008822	33	64	34	5	50	9	29	29	22	7	41	26	9	0	2	4	7	3	3	4	0	0	2	0	7	2	2	3	3	2	0	2	203	12	121	150	118	13	4	3	7	3	17	15	3	11	1	134
IPR000631	155	210	125	51	134	15	66	92	74	40	117	41	0	0	0	0	5	0	0	6	4	0	0	0	3	0	1	0	0	0	0	0	36	16	28	24	654	60	31	10	0	5	6	11	6	6	0	10
IPR033399	10	24	12	5	13	0	2	1	10	0	5	1	1	0	0	0	1	0	2	0	0	1	0	1	0	2	2	3	0	0	0	0	66	8	14	3	42	10	5	0	0	1	0	0	0	1	1	1
IPR008826	4	4	2	0	4	0	3	0	0	0	2	2	0	0	2	0	0	0	0	0	2	0	0	0	0	0	0	0	0	0	0	2	5	5	2	0	7	0	1	0	0	0	0	0	2	0	0	0
IPR000635	3	13	1	0	2	0	3	0	0	0	0	0	0	0	0	0	0	0	0	0	0	0	0	0	0	0	0	0	0	0	0	0	15	0	0	1	1	0	0	0	0	0	2	0	1	0	0	0
IPR008828	8	12	6	0	6	2	4	2	9	19	0	4	2	0	1	0	0	3	0	0	0	0	0	0	1	0	0	0	0	0	0	0	1	1	0	0	3	0	1	12	0	2	5	1	2	4	0	5
IPR000638	24	27	52	6	35	7	19	13	33	20	21	10	0	0	6	0	2	0	0	0	0	0	0	6	0	0	0	0	2	0	1	4	2	0	2	2	57	6	2	0	0	0	0	2	2	0	0	0
IPR000639	658	1271	722	376	756	212	348	529	646	90	526	239	11	0	14	2	2	9	7	8	1	9	19	11	34	7	5	11	5	4	6	4	99	46	44	103	834	112	50	10	18	13	5	11	28	34	7	24
IPR008831	1	0	0	0	0	0	0	0	0	0	0	0	0	0	0	0	0	0	0	0	0	0	0	0	0	0	0	0	0	0	0	0	20	0	0	1	0	0	0	0	0	0	0	0	0	0	0	0
IPR000641	53	56	68	5	35	12	23	42	18	12	55	16	0	0	1	2	0	0	2	0	2	2	0	2	7	4	1	0	0	2	8	0	4	4	10	21	153	33	14	4	0	2	2	0	4	0	0	4
IPR000647	1	8	0	0	6	0	2	0	6	0	0	0	0	0	0	0	0	0	0	0	0	0	0	0	0	1	0	0	0	0	0	0	0	0	0	0	1	0	0	0	1	0	0	0	0	0	0	0
IPR000648	50	81	38	9	21	5	24	25	33	8	19	15	5	0	1	0	0	3	4	1	0	2	2	0	0	0	3	0	0	3	1	3	4	3	5	17	24	4	7	3	0	3	2	1	1	0	3	3
IPR000649	112	222	199	59	199	34	76	103	95	22	78	46	4	0	0	0	0	0	0	0	0	0	0	4	0	0	0	0	0	0	0	3	0	0	3	0	216	7	0	4	2	0	0	0	3	0	0	0
IPR000650	28	48	26	8	31	2	8	23	19	0	25	13	0	0	2	0	1	6	2	0	1	0	4	2	5	3	2	0	2	0	0	2	146	78	4	7	135	23	4	0	6	3	2	3	10	2	2	8
IPR017034	4	4	0	1	2	0	3	4	4	0	0	0	2	0	0	0	0	0	2	0	0	0	0	0	0	0	0	0	0	0	0	0	2	0	0	2	7	2	0	0	2	0	0	0	0	0	0	0
IPR000652	221	514	327	160	310	73	150	209	264	57	192	108	13	0	12	0	7	8	9	5	3	3	0	8	7	6	4	0	7	8	5	4	61	28	46	40	605	54	26	20	8	8	17	9	11	13	9	14
IPR008844	24	35	27	1	31	2	21	30	19	10	14	9	0	0	0	0	0	1	2	2	0	0	0	0	1	0	0	0	0	2	0	0	10	2	3	1	49	4	1	0	0	0	1	0	1	1	1	0
IPR000653	280	415	264	127	345	62	122	266	230	52	221	111	15	0	18	5	15	17	24	18	29	9	10	20	27	20	14	8	13	8	7	18	193	51	71	131	1365	182	83	11	27	32	17	27	38	35	18	32
IPR000655	10	17	0	5	18	2	7	12	2	0	6	1	0	0	0	0	0	0	0	0	0	0	0	0	0	0	0	0	0	0	0	0	0	0	0	4	27	0	0	0	0	0	0	0	0	0	0	0
IPR017039	282	613	328	157	337	61	162	198	250	42	251	92	5	0	1	2	5	5	2	5	3	2	10	3	10	1	6	0	7	2	5	0	29	26	11	26	540	87	22	25	8	4	3	2	8	7	0	2
IPR017040	42	93	49	17	88	10	35	33	49	6	56	12	0	0	0	0	0	0	0	0	0	0	0	0	0	0	0	0	0	0	0	0	0	0	0	0	16	0	0	0	0	0	0	0	0	0	0	0
IPR000657	22	26	12	7	31	7	10	9	14	8	26	2	45	146884	4	68899	1	4	11	3	4	1	2	10	3	2	12	0	5	9	0	0	20	16	3	5	189	283	13	4	1	2	4	4	15	4	2	4
IPR000659	130	247	173	65	179	30	90	110	94	20	110	42	0	0	2	0	0	4	0	7	0	0	6	1	10	0	0	0	3	1	2	3	27	8	6	12	222	19	9	1	8	5	0	0	6	6	3	3
IPR008851	8	5	11	0	14	1	4	4	5	2	2	3	0	0	0	0	0	0	0	0	0	0	0	0	0	0	0	0	0	0	0	0	2	0	0	1	5	0	0	0	0	0	1	0	0	0	0	0
IPR000662	7	19	6	4	2	0	7	4	3	0	3	2	15	40	1	29	34	0	20	18	0	4	24	25	29	21	43	0	2	0	22	38	13	0	0	0	58	18	2	0	0	0	0	0	0	0	0	0
IPR008854	37	95	55	22	63	12	27	32	44	10	46	15	0	0	0	0	0	0	0	0	3	0	1	0	0	0	0	0	0	0	0	2	2	1	0	1	9	4	0	0	0	0	1	4	8	1	0	0
IPR017048	1	0	0	0	0	0	0	2	0	0	0	0	0	0	0	0	0	0	0	0	0	0	0	0	0	0	0	0	0	0	0	0	0	0	0	0	2	0	0	0	0	0	0	0	0	0	0	0
IPR008856	2	5	10	4	8	0	5	2	4	0	0	0	0	0	0	0	0	0	0	0	1	0	0	0	0	0	0	0	0	0	0	0	0	0	0	1	4	0	0	0	0	0	0	0	0	0	0	0
IPR000665	24	15	22	16	15	0	0	17	19	0	0	0	9	0	7	17	19	2	6	26	0	6	22	25	19	118	43	0	3	4	10	7	0	0	3	11	32	0	0	0	1	0	6	2	3	0	4	0
IPR000667	75	167	56	29	76	25	39	77	76	6	70	16	8	0	2	0	1	2	2	4	4	1	4	3	7	2	0	0	2	7	3	0	10	6	14	33	501	61	33	3	4	1	3	2	0	9	9	7
IPR000669	83	239	114	52	131	26	51	29	81	13	45	46	1	0	1	3	0	3	0	3	0	0	0	0	5	4	4	0	1	1	0	1	10	6	17	10	212	26	5	3	1	0	1	2	0	9	5	6
IPR000670	2	0	10	0	1	2	0	0	4	0	0	0	0	0	0	0	0	0	0	0	0	0	0	0	0	0	0	0	0	0	0	0	0	0	0	0	0	0	0	0	0	0	0	0	0	0	0	0
IPR000671	24	36	13	33	34	0	22	20	21	2	15	6	3	0	0	0	0	1	0	0	0	0	0	0	4	0	0	0	0	0	0	0	2	3	0	3	71	3	8	4	5	0	1	0	0	0	0	0
IPR000672	210	404	239	118	344	41	125	162	172	35	176	82	4	2	6	0	6	2	1	3	2	0	14	0	9	8	1	7	3	2	5	2	35	27	26	80	658	90	49	6	10	3	11	2	10	11	4	16
IPR008865	13	19	20	6	16	0	5	12	8	4	5	5	0	0	0	0	0	0	0	1	0	0	0	0	1	0	0	0	2	0	0	0	0	0	2	0	14	3	0	0	0	0	0	0	0	0	0	0
IPR008866	41	71	63	24	44	6	25	46	32	11	46	20	3	0	3	5	11	13	12	3	5	5	10	4	27	4	2	5	11	13	6	6	209	67	105	441	106	5	24	6	18	7	25	17	10	17	12	25
IPR000675	53	57	56	23	64	13	14	19	25	0	64	19	0	0	0	0	1	0	0	1	0	0	0	0	7	0	0	0	2	0	0	1	0	2	5	11	29	6	0	1	0	0	0	0	0	4	0	6
IPR008867	88	188	102	49	120	32	87	102	97	16	61	37	0	2	3	4	4	2	2	4	3	3	0	0	0	3	2	4	4	4	2	4	11	6	17	15	367	60	23	3	3	9	2	0	4	2	2	5
IPR008869	26	58	47	25	36	5	23	30	34	8	18	13	0	0	2	0	0	0	0	6	0	0	0	0	4	0	0	1	0	0	0	0	34	17	3	12	171	9	2	0	4	0	2	0	2	0	0	6
IPR008873	35	69	38	6	73	4	41	28	41	2	40	27	0	0	0	0	0	3	0	0	0	0	0	2	0	0	0	0	0	0	0	0	0	0	0	0	18	0	0	0	0	0	0	0	1	0	1	0
IPR000682	89	225	149	65	209	44	78	129	77	24	123	45	0	90	3	31	3	2	0	4	2	4	2	2	2	1	2	2	1	7	6	3	103	6	2	11	100	15	6	0	5	0	5	4	3	7	1	3
IPR008875	36	72	22	16	65	6	32	18	27	2	35	13	2	0	0	0	0	0	0	0	0	0	1	0	2	6	0	2	0	2	2	0	3	3	1	13	202	8	4	0	3	0	3	1	2	11	2	3
IPR008876	2	4	4	10	2	0	1	4	6	0	9	0	0	0	0	0	0	0	0	0	0	0	0	0	0	0	0	0	0	0	0	0	0	0	0	0	4	0	0	1	0	0	0	0	0	0	0	0
IPR017069	14	24	20	2	14	7	6	4	4	0	6	5	0	0	0	0	0	0	0	0	0	0	0	0	2	1	0	0	0	0	0	0	0	0	0	0	40	3	0	0	2	0	0	0	0	0	0	0
IPR000686	1	2	10	0	0	0	5	0	0	0	0	4	0	0	0	0	0	0	0	0	0	0	0	0	0	0	0	0	0	0	0	0	0	0	0	0	0	0	0	0	0	0	0	0	0	0	0	0
IPR008879	11	10	11	1	0	0	1	3	6	0	4	3	46	0	5	15	67	2	59	63	0	8	32	112	174	91	193	0	40	0	83	155	0	0	2	0	6	0	0	0	0	1	0	0	0	0	2	0
IPR000688	23	27	14	25	20	0	11	10	18	0	29	11	1	0	0	0	2	0	2	2	0	0	1	2	0	0	0	0	0	1	0	0	4	2	0	3	118	10	3	0	0	0	0	0	0	4	0	0
IPR017072	1	2	0	2	6	0	2	9	8	0	0	0	0	0	0	0	0	0	0	0	0	0	2	0	4	0	0	0	0	0	0	0	0	0	0	0	1	1	0	2	0	0	2	0	0	0	0	3
IPR017074	2	4	0	0	0	0	0	2	0	0	0	1	0	0	0	0	0	0	0	0	0	0	0	0	0	0	0	0	0	0	0	0	0	0	0	0	0	0	0	0	0	0	0	0	0	0	0	0
IPR000691	4	0	2	0	3	0	2	0	0	0	0	0	0	0	0	2	0	0	0	0	0	0	0	0	0	0	0	0	0	0	0	0	1	4	0	0	7	0	0	0	0	0	0	0	3	0	0	0
IPR000692	2	8	2	0	1	0	0	0	5	2	2	2	0	0	0	0	0	0	0	0	0	0	0	0	0	0	0	0	2	0	0	0	0	0	2	0	12	4	0	1	1	0	0	1	0	0	0	0
IPR008886	31	43	19	19	58	13	29	22	32	6	31	9	0	0	0	2	0	2	0	2	0	0	0	0	0	0	0	0	0	0	2	0	14	11	3	10	138	14	2	6	4	0	0	3	0	2	1	1
IPR000701	109	155	102	83	158	37	93	110	136	45	98	56	0	0	0	0	0	0	16	6	0	2	11	0	2	0	0	0	0	0	0	0	107	0	0	0	675	0	0	9	12	0	0	0	25	0	11	22
IPR000702	168	282	140	61	0	40	0	74	126	0	0	0	4	0	0	0	0	0	0	0	0	0	6	0	10	5	0	0	0	0	0	0	0	0	0	0	0	60	0	0	0	9	14	0	18	7	0	0
IPR017087	39	45	21	18	51	4	4	10	13	2	14	16	0	0	0	0	2	0	0	0	0	0	0	2	0	0	0	0	0	1	0	0	207	5	5	8	64	2	0	0	2	0	0	0	0	1	0	0
IPR008896	75	168	67	41	113	18	47	76	64	28	65	37	0	0	4	2	6	2	2	6	3	4	4	14	5	10	0	5	11	6	2	1	350	10	35	48	407	53	18	7	5	4	6	3	14	7	5	5
IPR000705	27	0	19	11	0	0	8	0	0	0	14	0	2	0	0	0	0	0	0	0	0	0	0	0	0	0	0	0	0	0	0	0	0	3	0	0	94	0	0	0	0	0	0	0	2	1	0	0
IPR017089	2	0	0	0	0	0	0	0	0	0	0	0	0	0	0	0	0	0	0	0	0	0	0	0	0	0	0	0	0	0	0	0	0	0	0	0	0	0	0	0	0	0	0	0	0	0	0	0
IPR000706	73	101	83	48	117	14	57	63	59	34	57	25	1	0	0	4	0	0	0	0	2	0	1	4	2	0	0	1	0	0	1	0	28	26	2	19	294	47	27	21	2	4	3	4	1	10	2	3
IPR000709	210	396	273	117	365	71	122	164	227	34	242	100	0	0	2	0	3	6	6	5	0	0	6	4	4	1	5	0	8	3	9	2	56	7	50	35	451	26	9	10	2	3	6	8	10	9	9	3
IPR008901	18	49	22	16	54	9	24	28	31	2	24	5	0	0	0	0	0	0	3	0	0	0	0	0	1	0	0	0	0	0	0	0	0	0	2	0	2	0	0	0	0	0	0	0	0	0	0	0
IPR000710	22	19	24	3	7	0	4	9	16	4	12	2	0	0	1	0	0	0	0	0	0	0	0	0	1	0	0	0	0	0	0	0	2	0	0	2	67	0	0	0	2	0	0	0	0	2	1	4
IPR000711	143	230	168	101	150	50	102	114	118	31	122	38	1	0	2	0	2	8	8	0	3	0	2	1	13	5	0	0	3	2	2	0	315	9	59	35	487	56	19	7	9	3	4	14	12	21	7	13
IPR017096	34	59	30	19	24	23	16	40	78	0	27	29	4	0	0	0	0	0	0	0	0	3	0	0	1	0	0	0	0	0	2	0	8	0	0	0	153	17	13	1	0	4	0	5	0	6	0	0
IPR000715	287	517	342	113	386	117	179	216	255	62	253	121	0	0	4	0	5	2	8	5	15	14	6	10	18	20	7	5	6	0	8	3	128	55	45	122	1429	218	75	9	6	16	6	7	30	16	9	20
IPR000718	122	253	162	67	164	49	99	115	149	34	120	47	4	0	4	0	2	0	12	5	2	3	2	4	6	3	3	0	9	3	3	2	39	31	13	33	495	76	39	2	9	1	5	5	7	10	7	7
IPR017104	1	4	1	0	0	0	0	0	2	0	2	2	0	0	0	0	0	0	0	2	0	0	0	0	0	0	0	0	0	0	1	0	0	0	4	2	0	0	0	0	0	0	0	0	0	0	6	0
IPR008912	159	211	139	69	157	21	40	71	106	18	121	30	3	0	0	0	2	0	0	6	0	1	4	2	2	2	6	0	0	2	2	2	6	1	2	24	221	6	1	3	3	1	3	0	4	6	4	4
IPR008914	150	168	117	39	171	19	69	47	63	46	63	40	4	0	1	0	0	4	3	0	0	6	5	3	0	0	0	2	2	3	0	8	25	7	12	3	125	9	8	0	6	6	6	5	9	0	2	6
IPR017107	2	14	0	3	5	0	2	0	10	2	1	4	3	0	0	0	0	0	2	0	0	2	0	0	0	0	2	0	0	0	4	4	4	2	0	0	0	0	0	4	0	2	8	0	2	1	0	0
IPR000725	275	246	254	662	145	54	78	797	1041	116	144	72	765	15	453	218	746	638	585	600	835	175	806	933	944	953	845	190	672	760	883	1001	321	302	340	345	526	413	314	353	394	439	421	410	501	314	353	368
IPR000730	6	8	14	4	7	2	6	8	10	0	10	2	2	0	0	0	0	0	0	2	0	0	2	3	10	1	0	0	2	0	0	4	8	2	1	4	33	4	8	0	4	0	5	2	0	1	0	0
IPR000732	15	21	6	6	7	1	5	14	10	21	2	4	5	0	0	2	0	2	0	0	1	0	2	0	0	12	2	0	2	0	0	0	3	1	3	2	11	2	0	12	1	0	5	0	3	0	1	6
IPR000734	2	2	0	0	0	0	2	2	4	0	1	0	0	0	0	0	0	0	1	7	0	0	2	0	4	2	0	0	0	0	0	0	0	0	0	1	13	0	4	0	0	4	9	0	0	4	1	0
IPR033504	1	8	2	0	2	0	0	17	4	2	3	0	0	0	0	0	0	0	0	0	0	0	0	0	0	0	0	0	0	0	0	0	0	0	0	0	0	0	0	0	0	0	0	0	0	0	0	0
IPR017121	159	334	210	83	245	51	112	206	198	25	184	98	0	0	0	0	3	0	1	2	0	2	2	5	0	1	0	0	0	2	0	2	23	2	5	6	47	6	8	1	0	0	0	0	0	2	0	2
IPR000740	123	230	96	25	127	22	70	103	97	34	92	40	7	0	5	0	5	6	5	6	2	2	6	5	11	7	6	1	8	1	2	2	34	20	17	25	477	58	19	8	3	9	5	5	14	5	2	26
IPR000741	22	64	44	10	42	15	17	20	13	2	37	21	1	0	0	0	1	3	0	2	0	0	3	0	2	1	0	1	0	6	1	1	6	6	2	6	70	15	8	1	0	3	2	1	0	2	0	3
IPR000743	159	219	218	77	259	53	119	113	157	68	125	66	0	0	3	2	3	9	9	1	4	0	1	7	0	1	2	3	1	0	1	2	86	69	79	129	2196	392	189	8	6	0	4	6	4	15	7	5
IPR017127	34	61	44	9	46	6	23	12	34	13	18	12	0	0	0	0	4	0	1	0	0	0	0	0	3	0	0	0	0	0	0	0	6	0	0	5	22	5	2	1	6	0	2	2	1	0	0	2
IPR033513	2	0	0	0	0	0	0	0	0	0	0	0	0	0	0	0	0	0	0	2	0	0	0	0	0	0	0	0	0	0	0	0	0	0	0	0	0	0	0	0	0	0	0	0	0	0	0	0
IPR008937	42	52	32	16	30	6	21	20	36	23	36	2	2	0	0	2	0	10	0	1	1	0	0	6	1	2	2	0	4	0	5	0	8	0	2	0	27	2	0	15	0	0	7	0	0	0	2	9
IPR000748	287	530	394	150	303	73	188	217	281	81	261	107	4	119	2	2609	3	6	11	6	6	3	8	5	22	8	0	0	8	4	4	2	280	36	241	91	835	119	37	11	4	7	23	9	16	8	8	10
IPR041708	2	0	0	0	1	0	0	1	2	0	0	0	0	0	0	0	0	0	0	0	0	0	0	0	0	2	0	0	0	0	0	0	0	0	0	0	0	0	0	0	0	0	0	0	0	0	0	0
IPR000749	25	76	55	27	61	11	22	23	44	7	17	24	1	10	4	32	4	0	2	2	6	4	0	1	10	1	2	0	2	7	1	2	1648	13	19	72	63	14	0	2	4	4	4	5	0	16	5	1
IPR017133	2	0	0	0	0	0	0	0	0	0	2	0	0	0	0	0	0	0	0	0	0	0	0	0	0	0	0	0	0	0	0	2	0	0	0	0	0	0	0	0	0	0	0	0	0	0	0	0
IPR000753	1	1	4	0	1	0	0	0	0	0	6	0	0	0	0	0	0	0	0	0	0	0	0	0	0	0	0	0	0	0	0	0	0	0	0	0	0	0	0	0	0	0	0	0	0	0	0	0
IPR000755	23	43	36	13	31	3	15	9	15	4	20	3	4	0	2	0	1	0	1	3	5	0	0	4	1	2	1	0	1	0	0	0	8	9	11	16	290	29	10	4	4	1	0	4	3	8	1	6
IPR017141	8	9	6	1	5	2	7	1	0	2	1	1	0	0	0	0	0	0	0	0	0	0	0	0	0	0	0	0	0	0	0	0	0	0	0	0	0	0	0	0	0	0	0	0	0	0	0	0
IPR000758	12	25	1	6	24	4	7	6	10	5	12	6	0	0	0	0	0	0	0	0	0	0	0	0	0	0	2	0	0	2	0	2	2	7	0	6	180	10	0	3	0	0	0	0	0	0	2	7
IPR017142	17	10	5	0	12	0	8	9	4	0	6	3	0	0	0	0	0	0	0	0	2	0	2	0	0	0	0	0	0	0	0	0	0	0	0	0	30	0	0	0	0	0	0	0	4	0	1	0
IPR041719	30	47	13	26	20	8	18	28	26	4	20	9	0	0	0	0	0	2	2	2	0	0	0	0	3	0	0	1	0	0	1	2	15	90	71	53	302	48	14	2	2	6	1	5	0	0	2	7
IPR000760	492	1017	664	257	732	152	305	388	442	88	410	187	1	0	6	14	11	2	6	6	10	0	6	10	16	11	3	0	7	8	0	2	93	41	41	52	1145	114	95	34	12	18	32	23	37	31	39	16
IPR041720	44	64	26	13	21	10	24	10	26	6	21	21	0	0	0	0	9	0	2	1	0	3	1	0	6	0	2	4	0	0	8	0	8	6	5	31	392	58	23	2	1	3	0	2	5	2	0	0
IPR025337	12	17	17	1	4	1	7	14	1	0	6	2	0	0	0	0	0	0	0	0	0	0	0	0	2	0	0	0	0	0	0	0	0	0	0	0	0	0	0	0	0	0	0	0	0	0	0	0
IPR000762	5	0	0	0	0	0	0	0	0	0	0	0	0	0	0	0	0	2	0	0	0	0	0	0	0	0	0	0	0	0	0	0	0	0	0	0	0	0	0	0	2	2	0	0	1	0	0	0
IPR017146	2	1	2	2	0	0	3	5	2	2	2	4	0	0	0	0	0	0	0	1	0	0	0	0	0	0	0	0	0	0	0	0	0	0	0	3	8	2	0	0	0	0	0	2	0	0	0	0
IPR041722	23	4	6	10	2	1	3	0	13	0	2	6	0	0	0	0	2	0	2	0	0	0	0	0	0	0	0	0	0	0	2	0	2	0	0	0	31	2	0	0	0	0	0	0	3	0	0	0
IPR000763	182	376	292	72	309	58	97	125	202	27	175	43	5	0	1	0	0	1	7	3	1	4	1	3	0	0	0	0	2	3	0	1	10	9	10	7	78	18	8	2	4	7	1	4	9	3	2	0
IPR000764	40	50	19	9	48	0	22	14	37	21	40	13	0	0	0	0	0	0	0	2	2	2	0	0	0	2	0	0	0	2	0	6	0	6	4	7	218	46	24	11	0	0	2	0	0	1	0	8
IPR017149	2	9	2	0	2	0	0	0	0	0	0	0	0	0	0	0	0	0	0	0	0	0	0	0	0	0	0	0	0	0	0	0	0	0	0	0	2	2	0	0	0	0	0	0	0	0	0	0
IPR041725	22	79	76	34	64	10	21	27	50	24	36	15	37	0	17	13	54	30	33	37	41	22	31	42	36	33	20	35	38	24	43	43	115	64	121	70	580	124	58	58	79	59	67	64	104	61	53	64
IPR000766	1	0	0	4	8	1	2	2	7	0	16	0	0	0	0	0	0	0	0	0	0	0	0	0	0	0	0	2	0	0	0	0	132	4	9	10	140	2	2	2	1	2	0	0	0	1	0	0
IPR017150	113	111	116	33	129	17	53	57	85	10	78	34	2	0	0	0	0	3	1	0	5	0	2	0	0	2	0	2	0	4	0	0	2	0	5	7	32	7	2	0	1	2	2	3	4	0	4	1
IPR033535	6	7	5	1	3	0	3	0	0	0	0	1	0	0	0	0	0	0	0	0	0	0	0	0	0	0	0	0	0	0	0	0	0	0	0	0	0	0	0	0	0	0	0	0	0	0	0	0
IPR041727	75	214	134	63	103	21	66	115	93	23	92	23	4	0	0	0	2	1	0	0	0	0	0	2	3	2	0	0	0	15	0	0	3	13	74	13	158	10	6	6	0	1	3	2	2	0	3	0
IPR000771	114	137	106	45	113	25	50	73	60	26	54	34	4	0	0	0	7	2	1	9	0	2	0	4	2	4	0	0	0	2	2	0	17	8	16	30	623	38	6	12	10	3	0	5	7	10	0	5
IPR041731	2	6	1	0	0	0	0	1	0	0	2	0	0	0	0	1	0	0	0	0	0	0	0	0	0	0	0	0	0	0	0	0	9	0	0	0	5	0	0	0	0	0	0	4	0	0	0	0
IPR000776	37	70	46	29	31	6	23	23	26	8	26	15	46	87	37	184	90	6	30	132	2	14	44	83	76	292	205	13	51	7	78	119	447	18	289	54	108	2	20	12	2	3	26	2	9	12	32	93
IPR033544	2	5	2	0	1	1	0	2	6	0	3	0	0	0	0	0	0	2	0	0	0	0	0	0	0	0	0	0	0	0	0	0	0	0	0	0	3	0	1	2	0	0	0	0	0	1	0	0
IPR000778	5	8	4	0	6	0	6	0	0	4	5	0	0	0	0	0	3	0	0	2	0	0	0	2	0	0	0	0	0	0	2	0	0	2	0	0	7	2	0	0	0	0	2	0	0	1	0	0
IPR000784	14	42	16	7	16	14	12	9	15	2	13	4	0	0	2	0	0	2	0	0	0	0	0	0	2	6	0	0	0	0	0	0	0	2	0	1	62	8	0	0	0	0	0	0	3	0	0	0
IPR017168	2	0	0	0	0	0	8	2	0	0	0	2	0	0	0	0	0	0	0	0	0	0	0	0	0	0	0	0	0	0	0	0	0	0	0	0	1	0	0	0	0	0	0	0	0	0	0	0
IPR017170	41	113	111	0	109	20	36	65	69	0	58	31	0	0	0	0	0	0	0	0	0	0	2	0	6	0	0	0	0	0	0	0	0	0	0	0	94	6	0	0	0	2	0	0	3	0	0	0
IPR000787	33	50	37	11	29	10	23	21	34	4	18	8	2	0	0	0	1	1	4	0	0	0	0	2	0	1	0	1	0	0	2	0	94	0	10	14	87	7	2	0	0	0	2	2	5	1	0	8
IPR017172	13	42	14	4	14	9	4	8	10	2	25	4	0	0	0	0	0	0	0	0	0	0	0	0	0	0	0	2	0	0	0	0	1	0	0	0	0	0	0	0	0	0	0	0	0	0	0	0
IPR033558	2	0	2	0	0	1	0	0	0	0	0	0	0	0	0	0	0	0	0	0	0	0	0	0	0	0	0	0	0	0	0	0	0	0	0	0	0	0	0	0	0	0	0	0	0	0	0	0
IPR000791	64	78	42	17	45	9	24	32	43	10	20	11	0	0	0	1	0	0	0	0	0	0	0	0	0	0	1	0	1	0	0	0	0	0	3	5	87	8	0	1	0	2	2	0	0	0	0	0
IPR000794	373	646	429	202	432	99	219	252	276	77	264	117	17	696	9	60	18	6	5	17	4	3	9	10	23	14	1	0	6	15	23	15	99	42	52	211	1410	191	87	20	18	13	29	11	32	21	14	25
IPR017178	7	13	11	10	8	2	8	0	6	8	6	0	0	0	2	0	0	0	0	2	1	0	0	0	0	0	0	0	0	0	0	0	18	10	1	18	447	48	15	0	4	6	0	0	2	4	0	0
IPR033562	2	5	0	0	0	0	4	3	0	1	4	0	0	0	0	0	0	0	2	0	0	0	0	0	0	0	0	0	0	2	0	0	0	0	0	0	0	2	0	2	0	0	0	0	0	0	0	0
IPR008987	8	0	11	0	0	1	0	10	0	0	6	0	0	0	0	0	0	1	0	0	0	0	0	2	0	0	0	2	4	0	0	0	1	0	0	0	0	8	1	0	0	0	0	0	0	0	0	0
IPR000796	145	250	169	95	195	17	91	90	112	32	121	78	8	0	0	0	4	6	1	7	2	2	0	3	10	3	2	1	2	4	5	3	11	8	4	10	253	10	14	8	6	3	6	1	9	7	2	6
IPR041756	17	23	19	2	19	5	3	10	9	0	15	3	0	0	0	0	0	0	0	0	0	0	0	0	0	0	0	0	0	0	0	0	0	0	0	0	0	0	0	0	0	0	0	0	1	0	0	0
IPR000798	9	19	6	5	8	2	12	11	11	0	10	6	2	0	0	0	0	0	0	0	3	0	2	2	0	3	0	0	0	0	0	10	5	2	4	0	0	0	8	4	0	2	0	0	2	0	0	0
IPR017183	4	24	4	1	20	6	5	19	8	4	20	3	0	0	0	0	0	0	0	0	2	1	0	0	1	0	0	0	0	0	0	0	6	0	0	0	7	2	0	0	0	0	0	0	0	0	0	6
IPR000801	391	641	381	184	421	98	196	300	257	65	292	85	4	0	3	0	5	9	10	6	0	4	8	0	2	6	5	4	9	1	12	3	55	55	63	114	1793	277	131	7	9	8	10	14	22	18	32	15
IPR000802	92	157	106	47	101	22	32	62	55	8	61	35	4	0	2	0	2	1	0	2	2	0	2	3	0	3	5	0	2	3	2	0	3	0	5	4	166	6	3	1	4	6	6	1	8	4	0	9
IPR000805	25	27	21	8	18	3	4	12	18	2	7	16	1	0	2	0	0	1	2	0	0	0	1	1	1	1	0	0	0	0	0	0	10	8	12	12	376	36	36	4	0	0	0	0	0	8	1	0
IPR000807	119	153	98	68	115	21	42	60	78	31	100	43	235	0	6	3	22	0	123	0	2	2	5	85	31	335	220	0	4	4	8	472	21	11	40	77	571	32	10	7	0	3	5	2	3	8	2	5
IPR000811	197	263	174	69	198	46	97	110	156	0	145	45	0	0	0	0	0	0	0	0	0	0	0	0	0	0	0	0	0	0	0	0	38	46	0	42	932	0	23	0	0	0	0	0	10	19	0	9
IPR000812	27	22	15	15	18	7	5	18	0	4	10	4	1	0	0	0	0	0	0	3	2	0	5	0	0	0	0	1	1	0	0	4	19	0	0	5	52	4	0	1	0	0	1	4	2	0	2	0
IPR017196	2	0	0	1	0	0	0	0	0	0	0	0	0	0	0	0	0	0	0	0	0	0	0	0	0	0	0	0	0	0	0	0	0	0	0	0	0	0	0	0	0	0	0	0	0	0	0	0
IPR000813	180	268	220	62	237	39	91	162	112	11	129	64	1	0	2	0	0	0	0	0	4	2	0	1	6	0	1	2	0	2	0	0	16	14	5	14	189	22	11	0	3	3	5	4	3	0	1	7
IPR000814	2	12	4	2	9	0	5	6	8	0	0	0	0	0	0	0	2	0	0	0	0	0	0	0	0	0	0	0	0	0	0	0	2	0	3	5	32	4	2	0	0	0	0	2	1	2	0	0
IPR017200	58	131	112	52	87	32	35	76	85	10	50	36	0	0	2	0	0	0	2	0	0	0	0	0	2	0	0	0	0	0	2	0	29	14	17	6	212	40	15	7	2	0	0	11	9	3	18	7
IPR017202	14	24	11	8	27	4	8	19	18	2	38	4	0	0	0	0	1	0	0	0	0	0	0	0	0	0	0	0	0	0	0	0	0	0	1	0	7	0	0	0	0	0	0	0	0	0	0	0
IPR000821	159	335	233	79	281	40	89	120	215	66	161	85	7	0	1	0	0	0	4	10	5	2	2	2	7	68	2	0	0	7	2	10	195	61	49	31	826	52	30	11	6	4	6	5	8	22	7	9
IPR000823	15	32	16	8	17	5	6	7	2	2	19	4	2	3	2	4	5	4	1	3	2	0	0	0	0	2	0	0	0	0	2	0	5	5	0	0	9	7	1	2	0	0	0	0	1	6	0	4
IPR000825	197	234	240	90	227	35	105	137	179	32	162	66	0	0	2	0	6	0	0	0	0	0	0	0	0	11	7	4	0	0	0	0	0	0	0	90	1470	186	0	0	0	12	0	8	0	0	15	0
IPR000826	2	4	0	0	0	0	0	0	2	0	0	2	0	0	0	0	0	0	0	0	0	0	3	0	0	0	0	0	0	0	0	0	0	0	0	0	0	0	0	0	0	0	0	0	0	0	0	0
IPR017213	2	0	0	0	0	0	0	1	2	0	0	0	0	0	0	0	0	0	0	0	0	0	0	0	0	0	0	0	0	0	0	0	0	0	0	0	0	0	0	0	0	0	0	0	0	0	0	0
IPR033599	3	0	2	0	0	0	2	4	2	0	0	0	5	0	1	0	0	0	0	1	2	0	2	0	0	0	2	0	1	0	2	4	0	0	1	0	8	1	0	0	2	0	3	1	1	0	0	1
IPR000832	38	20	13	0	10	0	11	0	7	0	13	8	0	0	0	0	0	0	0	0	7	0	0	0	0	4	0	0	0	0	0	3	0	2	0	0	0	0	0	4	0	3	0	3	3	0	0	0
IPR000833	3	4	0	0	2	0	0	0	2	2	2	0	0	0	0	0	0	0	0	0	0	0	0	0	0	0	0	0	0	0	0	0	0	0	0	0	0	0	0	0	0	0	0	0	0	0	0	0
IPR000837	5	0	5	2	2	0	0	3	4	0	0	0	7	0	2	0	53	0	1	44	0	0	6	29	11	2	7	0	25	0	28	42	0	0	0	0	3	0	0	0	0	0	0	0	0	0	0	0
IPR017221	57	19	34	12	31	10	20	25	26	6	35	11	0	1	0	0	0	0	0	0	0	1	0	2	0	5	2	0	0	0	2	0	30	8	8	34	251	16	17	0	0	7	0	0	1	0	0	0
IPR017224	28	78	44	14	51	9	35	41	33	23	45	14	1	0	0	0	1	0	0	0	0	0	0	0	0	0	2	0	1	0	3	0	4	1	0	1	32	2	0	0	0	0	2	0	0	2	0	0
IPR017225	32	29	20	10	38	6	22	9	4	4	14	10	0	0	0	0	0	0	0	0	0	0	0	0	0	0	0	0	0	0	0	0	7	2	8	0	65	0	2	0	1	0	0	0	1	0	0	0
IPR017226	32	101	40	16	55	15	19	35	22	4	35	15	0	0	1	0	0	1	2	0	2	0	0	0	0	0	0	0	0	0	2	0	8	1	2	5	75	5	0	2	4	0	0	1	0	3	0	6
IPR000850	197	218	145	70	151	32	63	123	104	28	70	40	28	16721	0	364	9	4	15	0	0	0	2	13	7	3	5	0	6	0	1	1	57	23	19	39	578	153	37	11	10	5	0	5	12	17	8	13
IPR017234	3	3	20	0	0	0	4	2	0	2	5	2	0	0	0	0	0	0	0	0	0	0	0	0	1	0	0	0	0	0	2	1	5	0	0	0	0	2	0	0	0	0	1	1	0	0	0	0
IPR000851	166	300	0	85	231	0	90	0	189	0	0	0	0	0	0	2	0	5	0	0	5	0	5	5	0	5	2	0	0	0	0	4	0	0	30	66	0	60	0	0	0	7	11	0	0	6	7	14
IPR017235	4	0	0	1	4	0	5	0	2	0	0	0	0	0	0	0	0	0	0	0	0	0	0	0	0	0	0	0	0	0	0	0	2	0	0	2	0	0	0	0	0	0	0	0	0	0	0	0
IPR017237	23	43	38	10	39	5	13	11	22	6	38	18	2	0	0	0	1	0	1	0	2	0	0	0	0	0	0	0	0	0	1	0	24	2	9	26	37	2	0	0	2	0	4	2	0	0	2	4
IPR033621	9	4	2	0	1	0	7	4	4	1	3	3	0	0	0	0	0	2	0	0	0	0	0	0	0	0	0	0	0	0	0	1	0	0	0	0	3	0	0	2	0	0	0	0	0	0	0	1
IPR000855	2	0	0	0	0	0	1	0	0	0	0	0	0	0	0	0	0	0	0	0	0	0	0	0	0	0	0	0	0	0	0	0	0	0	0	0	0	0	0	0	0	0	0	0	0	0	0	0
IPR000856	4	0	2	0	2	2	0	0	0	0	0	0	0	0	0	0	0	0	0	0	0	0	0	0	0	0	0	0	0	0	0	0	0	0	15	1	0	0	0	0	0	0	0	0	0	0	0	0
IPR017241	6	12	10	14	17	0	8	19	25	0	21	0	0	76	0	49	0	0	0	0	0	0	0	0	0	0	0	0	0	0	0	0	19	0	6	16	20	10	0	0	5	0	0	0	0	0	1	0
IPR009049	157	316	175	73	199	33	85	105	137	29	96	54	10	0	2	2	8	4	7	5	6	1	3	5	8	5	6	0	15	2	3	2	47	19	31	97	684	105	27	10	11	2	8	5	10	9	8	4
IPR000860	138	274	123	88	209	41	88	104	141	13	130	46	4	0	2	0	2	1	2	0	0	0	10	2	10	7	8	2	0	0	1	6	31	26	10	29	209	21	6	3	9	0	6	3	9	8	0	6
IPR017244	55	95	71	8	104	7	41	44	59	24	35	16	0	0	0	0	0	0	0	0	0	0	0	3	0	0	0	0	0	0	0	1	1	0	0	2	37	1	2	3	1	0	2	0	4	0	1	0
IPR041822	6	4	2	0	0	0	0	0	4	0	2	1	0	0	0	0	0	0	0	0	0	0	0	1	0	0	0	0	0	0	0	0	0	0	0	0	0	0	0	0	0	0	0	0	0	0	0	0
IPR000864	5	9	10	0	0	2	0	4	6	1	2	2	0	0	0	0	0	0	0	0	0	0	0	0	0	0	6	0	0	0	0	0	0	0	0	3	0	0	0	0	0	0	0	0	0	0	0	0
IPR033636	3	2	6	0	1	2	0	0	2	0	0	2	0	0	0	0	0	0	0	0	0	0	0	0	0	0	0	0	0	0	0	0	0	0	0	0	0	2	0	0	0	0	0	0	0	0	0	0
IPR017253	8	11	6	0	0	0	2	5	6	0	0	0	0	0	0	1	4	2	0	2	5	0	8	2	5	3	0	0	3	1	5	0	28	22	7	18	223	76	43	0	0	0	0	1	0	0	2	3
IPR000870	31	82	68	8	57	22	40	35	44	17	27	16	2	0	0	1	0	1	0	2	0	0	0	2	3	2	6	0	3	1	2	0	33	38	29	201	236	9	10	3	6	1	6	0	1	10	3	14
IPR000871	297	541	320	151	481	55	216	231	356	214	271	123	3	0	6	0	10	0	5	4	4	0	4	0	6	17	1	2	0	5	2	5	28	17	55	43	417	61	18	15	10	3	8	2	9	3	5	8
IPR033641	21	19	7	8	14	2	0	7	11	8	0	3	0	0	0	0	0	2	0	0	0	2	0	0	0	0	0	0	0	0	0	1	0	0	0	0	32	0	0	0	0	0	0	0	0	0	0	0
IPR041835	5	0	13	0	0	0	0	2	0	0	6	0	0	0	1	0	0	0	0	0	0	0	0	0	0	0	0	0	0	0	0	0	0	0	0	0	0	0	0	0	0	0	0	0	0	0	0	0
IPR000876	2	7	4	8	2	0	4	7	2	0	3	0	4	0	0	0	0	3	0	2	0	0	0	2	4	0	0	0	1	0	0	0	3	1	0	0	0	1	0	0	3	0	0	12	5	0	0	0
IPR041836	10	0	0	0	0	0	0	7	0	0	0	0	0	0	0	0	0	0	0	0	0	0	0	0	0	0	0	0	0	0	0	0	0	0	0	0	0	0	0	0	0	0	0	0	0	0	0	0
IPR017261	72	164	93	54	137	27	68	104	83	30	87	22	7	0	0	0	4	2	4	11	6	7	3	5	6	6	4	5	5	2	1	8	53	23	38	58	804	96	51	10	4	3	4	4	22	16	5	20
IPR041837	44	86	30	21	89	10	23	15	33	8	10	8	0	0	0	0	0	0	0	0	0	0	0	0	0	0	0	0	2	0	0	0	0	0	2	0	3	4	0	0	0	0	0	0	0	0	0	0
IPR017264	2	0	0	0	0	0	0	2	0	0	0	0	0	0	0	0	0	0	0	0	0	0	0	0	0	0	0	0	0	0	0	0	0	0	0	0	0	0	0	0	0	0	0	0	0	0	0	0
IPR000883	5015	9085	5966	2812	6745	1548	2984	4142	4974	1919	4997	1849	1277	303188	909	286424	1175	908	1073	1065	1073	362	1113	1520	1606	1889	1496	559	1164	821	1342	1250	15707	4061	3801	8998	26211	4999	1937	1489	1456	1226	1462	1444	2106	1264	1016	2627
IPR033653	10	7	16	16	27	1	12	13	15	2	12	3	0	0	2	1	2	0	0	3	11	0	0	0	7	0	0	1	1	0	2	0	54	3	0	34	17	4	0	10	1	0	2	0	23	2	0	3
IPR000887	182	221	132	52	206	37	90	113	126	30	146	36	2	0	1	0	1	0	4	2	0	2	9	0	9	0	0	0	3	0	3	1	126	14	15	12	347	34	13	2	5	9	3	2	6	1	5	3
IPR000888	186	339	178	95	214	72	90	190	217	42	144	72	8	0	2	5	8	12	17	7	12	3	2	6	10	16	8	7	7	1	8	22	49	56	64	78	897	144	58	23	14	12	15	16	33	18	18	26
IPR000889	182	337	214	86	234	49	110	136	175	54	152	64	2	0	2	0	2	4	2	4	2	0	6	0	4	5	0	0	0	3	9	3	96	17	11	63	449	60	21	6	2	6	5	5	10	10	1	11
IPR017273	18	28	52	8	47	6	18	14	28	6	22	4	0	0	0	0	0	0	0	0	0	0	0	0	0	0	0	0	0	0	0	0	0	0	0	0	0	0	0	0	0	0	0	0	0	0	0	0
IPR000890	136	0	0	0	196	0	82	0	115	45	0	0	0	0	0	0	0	0	0	0	0	0	0	0	0	0	1	0	0	0	0	0	0	0	0	583	1013	0	50	0	0	0	0	0	0	0	0	22
IPR017275	6	1	2	4	6	2	4	2	2	2	0	3	0	0	0	0	0	0	0	0	0	0	0	0	0	0	0	0	0	0	0	0	2	0	1	0	53	7	4	0	1	0	0	0	0	0	0	0
IPR017276	2	6	3	5	4	1	3	15	11	7	5	0	20	2	8	3	31	49	21	14	26	16	27	46	31	28	19	16	22	34	31	40	37	41	35	43	27	36	24	62	59	46	40	30	67	50	43	44
IPR033660	35	54	38	9	31	3	14	26	41	23	32	12	9	0	2	0	1	4	0	0	0	1	4	2	3	0	0	0	1	5	1	8	3	0	3	0	2	7	0	18	0	0	2	0	0	0	0	3
IPR017277	27	0	33	0	5	8	10	0	4	0	8	6	0	0	0	0	1	0	0	0	0	0	0	0	0	0	0	0	0	0	0	0	0	0	0	0	1	0	0	0	0	0	0	0	0	0	0	0
IPR033661	2	4	4	0	4	0	5	0	0	0	2	0	0	0	0	0	0	0	0	0	0	0	0	1	0	0	0	0	0	2	0	0	0	0	0	0	0	0	0	0	0	0	0	0	0	0	0	0
IPR033663	2	0	0	0	6	0	6	4	0	0	2	0	0	0	0	0	0	0	0	0	0	0	0	1	0	0	0	0	0	0	0	0	0	10	2	8	22	8	16	0	0	0	2	0	0	0	2	0
IPR033664	27	47	21	2	34	4	9	20	7	5	22	0	2	0	0	0	0	0	0	0	0	0	0	0	0	0	0	0	0	0	0	1	4	0	0	4	11	0	0	0	0	0	0	0	0	0	0	0
IPR017281	1	0	0	2	0	0	0	3	2	0	0	0	0	0	0	0	0	0	0	0	0	0	2	0	0	0	0	0	0	0	0	0	0	0	0	0	0	0	0	0	0	1	2	0	0	0	0	0
IPR000898	11	10	2	4	8	0	5	0	0	4	0	4	3	0	0	0	2	0	1	2	0	0	0	0	0	4	0	0	3	0	0	2	0	2	3	2	2	0	0	0	0	0	0	0	0	1	0	0
IPR017282	6	0	0	0	0	0	2	0	1	0	0	0	0	0	0	0	0	0	0	0	0	0	0	0	0	0	0	0	0	0	0	0	0	0	0	0	0	0	0	0	0	0	0	0	0	0	0	0
IPR017283	29	18	12	0	4	2	2	11	21	0	12	4	0	0	0	0	0	2	0	0	0	0	4	0	0	0	0	0	0	0	0	0	0	1	1	2	5	0	0	0	0	0	0	0	0	0	0	0
IPR033667	2	0	6	1	0	0	1	0	0	0	1	0	0	0	0	0	0	0	0	0	0	0	1	0	0	0	0	0	0	0	0	0	0	0	0	0	2	0	0	0	0	0	0	0	0	0	0	0
IPR017284	2	9	2	2	2	0	0	2	0	0	1	0	0	0	0	0	0	0	0	0	0	0	0	0	0	0	0	0	0	0	0	0	0	0	0	0	7	1	0	0	0	2	0	0	0	0	0	0
IPR033668	11	20	6	1	14	1	1	5	2	0	10	8	0	596	1	379	0	0	0	0	0	0	0	3	0	0	2	0	2	1	0	2	4	3	0	2	50	0	0	0	0	0	0	0	0	3	1	1
IPR033669	54	55	30	27	11	5	21	33	39	4	29	17	0	0	0	0	0	0	1	0	1	0	0	1	1	0	0	0	2	0	0	0	1	3	0	6	10	1	2	0	1	0	0	0	2	3	0	0
IPR000903	2	2	0	0	0	0	0	0	2	0	1	0	0	0	0	0	0	0	0	0	0	0	0	2	0	1	0	0	0	2	0	0	4	0	2	2	29	7	0	0	4	2	0	0	0	0	0	0
IPR033671	10	26	11	10	6	7	4	17	8	2	14	4	0	0	0	2	0	1	0	0	0	0	0	1	4	0	0	2	2	4	0	0	8	2	0	2	77	10	1	0	2	0	4	0	0	0	0	8
IPR000907	9	32	4	3	20	6	21	6	13	1	14	0	0	0	2	0	0	0	0	0	0	0	0	0	0	0	0	0	0	0	0	0	0	0	0	0	6	0	0	0	0	0	0	4	0	0	3	0
IPR017292	2	0	0	0	0	0	0	0	0	0	0	0	0	0	0	0	0	0	0	0	0	0	0	0	0	0	0	0	0	0	0	0	0	0	0	0	1	0	0	0	0	0	0	0	0	0	0	0
IPR033676	1	4	7	1	0	0	0	0	0	4	0	2	0	0	0	0	0	0	0	0	0	0	0	0	0	0	0	0	0	0	0	0	1	0	5	0	30	0	1	0	0	0	0	0	0	0	0	0
IPR000911	112	114	91	61	98	25	39	55	119	0	68	38	0	0	0	0	0	0	4	0	0	0	0	0	0	8	0	6	0	14	0	0	0	13	0	0	486	41	16	0	0	0	0	5	0	0	0	23
IPR017295	2	0	0	0	0	0	0	4	0	0	0	0	1	0	0	0	0	0	0	0	0	0	0	0	0	0	0	0	0	0	0	1	0	0	0	0	5	0	0	0	1	0	0	0	2	0	0	0
IPR000912	6	0	2	0	0	0	0	0	2	0	4	0	0	0	0	0	0	0	0	0	0	0	0	0	0	0	0	0	0	0	0	0	83	17	18	59	0	0	0	0	0	0	0	0	1	0	1	3
IPR033685	2	2	1	4	2	2	0	0	0	0	0	0	0	0	0	0	0	0	4	0	0	0	0	0	0	0	0	0	0	0	0	0	2	8	0	18	67	16	8	0	0	0	0	0	0	0	0	2
IPR041878	2	1	0	0	0	0	0	2	2	0	1	0	0	0	2	0	0	0	0	0	0	0	0	0	0	0	0	0	0	2	0	0	0	0	0	0	0	0	0	2	0	0	0	0	0	0	0	0
IPR033687	8	10	14	3	18	8	10	9	7	0	8	6	0	0	0	0	0	0	0	0	0	0	0	0	0	0	0	0	0	0	0	0	1	0	0	0	0	0	0	0	0	0	0	0	0	0	0	0
IPR033689	1	10	9	2	2	2	2	4	2	0	0	0	0	0	0	0	0	0	0	0	0	0	0	2	2	0	0	0	0	0	0	0	5	0	0	7	2	0	0	0	0	2	0	0	0	0	0	0
IPR009113	1	0	0	0	0	0	0	0	0	0	0	0	0	0	0	0	0	0	0	0	0	0	0	0	0	0	0	0	0	0	0	0	28	0	0	20	58	0	0	0	0	0	0	0	0	0	0	0
IPR017306	2	0	0	0	0	0	0	0	0	0	0	0	0	0	0	0	0	0	0	0	0	0	0	0	0	0	0	0	0	0	0	0	0	0	0	0	0	0	0	0	0	0	0	0	0	0	0	0
IPR000924	267	555	378	152	446	63	185	228	297	66	326	125	0	0	0	0	0	8	9	12	0	0	13	7	0	5	5	9	0	0	10	0	202	0	0	181	1342	0	52	26	19	13	0	0	0	24	0	31
IPR009116	10	71	31	1	6	12	12	14	12	0	4	11	0	0	0	0	0	0	0	0	0	0	0	0	0	0	0	0	0	0	0	0	0	0	0	0	0	0	0	0	0	0	0	0	0	0	0	0
IPR000925	106	167	101	107	85	29	47	121	149	19	47	25	119	20427	48	7913	129	52	95	82	69	40	117	111	141	140	187	37	84	91	139	160	112	48	42	64	258	171	55	34	38	54	51	40	87	39	31	26
IPR025501	53	106	37	28	31	8	28	42	51	7	33	11	0	0	0	1	1	0	3	2	0	1	2	0	4	2	0	0	2	0	5	5	166	26	14	132	179	12	3	3	2	7	13	1	13	8	2	27
IPR000926	76	135	64	33	79	8	21	33	45	8	37	22	2	0	2	1	6	2	0	0	2	0	7	3	0	0	0	0	0	6	1	0	10	0	0	11	47	5	6	2	0	1	0	2	1	2	4	2
IPR009118	4	6	12	0	10	0	2	2	8	10	2	2	0	0	0	0	0	0	0	0	0	0	0	0	0	0	0	0	0	0	0	0	0	0	0	0	2	0	0	0	0	0	0	0	0	0	0	0
IPR033697	6	15	14	2	9	0	0	5	5	4	9	0	0	0	0	2	0	2	1	0	0	0	0	0	0	0	0	0	0	0	0	0	0	1	4	1	3	0	0	0	1	0	0	0	0	2	2	1
IPR000931	2	0	0	0	0	0	0	2	1	0	0	0	12	377	0	67	39	0	11	35	0	0	66	50	36	101	108	0	5	5	33	108	22	9	3	6	103	9	5	0	0	0	0	0	0	0	0	1
IPR009123	4	0	2	0	0	0	0	0	0	0	0	0	0	0	0	0	0	0	0	0	0	0	0	0	0	2	0	2	2	0	0	0	0	0	0	0	1	0	0	0	0	0	0	0	0	0	3	0
IPR041891	73	172	80	43	94	23	42	53	46	8	42	20	0	0	0	0	4	1	0	0	0	0	0	0	0	3	1	0	0	0	1	0	0	5	0	1	23	6	0	0	2	2	2	0	1	4	4	6
IPR000932	137	308	158	53	150	40	0	0	121	24	117	45	16	0	5	0	3	1	14	7	14	5	0	15	17	23	4	5	0	0	0	5	223	28	14	45	228	14	68	47	12	15	0	17	99	0	0	88
IPR000933	69	69	51	22	37	15	25	44	29	14	28	19	2	0	2	0	7	0	5	0	0	0	4	2	0	0	0	0	0	0	0	0	655	62	115	128	2013	376	145	17	0	0	9	4	0	0	0	0
IPR017317	2	2	6	0	0	4	3	0	4	0	0	1	0	0	0	0	4	0	0	0	0	0	0	0	0	0	0	0	0	0	0	0	16	9	10	8	221	40	18	0	0	0	0	2	0	0	0	0
IPR009126	1	0	0	0	0	0	1	0	2	0	3	0	0	0	0	0	0	0	2	1	0	0	0	0	0	0	0	0	0	0	0	0	0	1	0	2	1	0	1	0	0	0	0	0	0	0	0	0
IPR000936	24	68	27	16	22	6	15	29	12	4	18	18	22	44853	1	25383	17	4	21	13	3	8	18	90	35	57	85	0	10	2	19	72	1	3	4	3	6	155	0	0	0	1	0	1	2	0	0	0
IPR000940	4	8	3	0	0	0	5	2	1	0	0	4	0	0	0	0	0	0	0	2	1	0	0	0	1	0	0	0	0	0	0	0	0	0	0	0	12	0	0	0	0	0	0	0	0	0	0	0
IPR009132	15	25	3	11	11	2	13	6	27	15	8	4	4	0	0	0	2	0	0	0	2	0	1	3	0	2	0	0	4	0	1	5	0	1	4	7	3	0	0	4	1	0	0	2	0	6	0	4
IPR000941	150	303	202	75	220	63	109	173	186	73	150	79	13	0	13	3	2	3	12	4	4	2	8	9	18	17	7	0	4	9	7	2	151	50	58	118	840	125	36	16	18	7	10	17	10	7	5	43
IPR017325	12	7	8	0	2	1	0	13	10	13	2	5	7	0	4	0	0	6	6	0	1	4	2	10	0	4	1	0	0	0	0	4	0	0	0	3	4	3	1	14	0	2	3	0	0	4	2	5
IPR000942	28	39	24	29	35	6	17	19	32	4	22	5	0	1	2	0	0	0	0	0	3	1	2	0	2	5	1	1	1	0	0	0	84	1	8	9	65	7	1	1	0	0	4	0	1	3	0	2
IPR033711	1	8	0	0	1	0	2	2	4	0	0	0	0	24	0	41	0	0	0	0	0	0	0	0	0	0	0	0	0	0	0	0	0	1	0	1	2	0	0	0	0	0	0	0	0	0	0	0
IPR000944	228	559	255	146	374	77	143	199	243	46	222	82	5	0	3	0	13	2	6	0	6	2	6	0	3	4	10	1	5	0	2	3	194	29	57	146	541	73	28	3	9	6	7	8	18	12	9	27
IPR033713	39	139	97	45	103	16	55	67	118	16	50	17	0	0	2	0	0	1	1	0	0	0	0	2	2	0	0	0	0	0	0	0	0	2	0	0	7	2	0	0	2	0	0	0	2	2	0	0
IPR017331	2	7	0	2	10	0	2	4	2	0	1	2	0	0	0	0	0	0	0	0	0	0	0	0	0	0	0	0	0	0	0	1	0	0	0	0	4	0	0	2	0	0	0	0	0	0	0	0
IPR033715	10	12	8	0	22	3	8	10	4	0	2	2	0	0	0	0	0	0	0	0	0	0	0	0	0	0	0	0	2	1	0	0	0	0	0	0	9	0	0	0	0	0	0	0	0	0	0	0
IPR033717	41	55	10	3	30	9	14	21	16	3	11	8	1	0	0	0	3	0	1	0	0	0	0	0	0	0	0	0	1	0	0	0	2	4	0	10	138	11	6	2	1	1	0	0	5	0	1	4
IPR033718	30	52	40	25	33	7	21	34	16	18	18	10	1	0	7	0	0	3	2	0	0	0	1	0	2	2	0	2	3	0	0	4	13	0	8	0	54	0	0	1	2	0	2	0	6	8	2	7
IPR000951	177	397	233	93	229	65	129	129	178	29	124	77	0	0	2	0	0	0	0	2	1	2	2	2	2	3	0	2	2	2	0	0	14	5	6	12	154	7	3	3	5	1	3	0	8	0	0	4
IPR017336	2	6	0	0	1	0	0	0	0	0	1	2	0	0	0	0	0	0	0	0	0	0	0	0	0	0	0	0	0	0	0	0	0	0	0	2	0	0	0	0	0	0	0	0	0	0	0	0
IPR009146	20	16	2	10	2	6	0	22	8	0	4	2	0	0	0	0	0	0	0	0	0	0	0	0	0	2	0	0	0	0	1	0	0	0	0	1	8	0	2	0	1	1	0	0	0	0	0	0
IPR025532	41	51	72	34	44	7	39	22	32	4	20	27	0	0	1	0	0	0	0	0	0	0	2	4	1	0	1	0	0	0	0	0	0	0	0	6	50	0	2	2	2	0	4	1	0	3	2	3
IPR000960	21	28	16	3	5	8	3	10	0	0	34	11	0	0	0	0	0	0	0	0	0	0	0	0	0	1	0	0	0	0	0	1	0	0	0	4	6	0	2	0	0	0	0	0	2	0	0	0
IPR009152	21	48	28	10	25	8	8	10	17	8	13	1	0	0	0	0	0	4	0	2	2	2	1	0	6	0	2	0	0	4	0	2	3	0	1	1	4	2	0	2	1	0	0	1	0	0	0	2
IPR009153	4	3	6	0	4	0	2	2	2	0	2	0	0	0	0	0	0	0	0	0	0	0	0	0	0	0	2	0	0	0	0	0	0	0	0	0	0	0	0	0	0	0	0	0	0	0	0	0
IPR009154	10	15	15	4	15	6	0	8	2	6	8	1	0	0	0	0	0	0	0	0	0	0	0	0	2	0	0	0	0	0	0	0	0	8	0	0	3	0	0	0	0	0	0	0	0	0	0	0
IPR009155	4	2	2	2	12	0	3	4	2	1	5	4	0	0	2	0	0	0	0	2	0	0	0	0	0	0	0	0	0	0	0	0	2	0	0	2	12	0	0	0	0	0	1	0	0	0	0	4
IPR017348	1	0	0	1	0	2	0	1	0	0	0	0	0	0	0	0	0	0	0	0	1	0	0	0	0	0	1	0	0	0	0	0	0	0	0	0	0	0	0	0	0	0	2	0	0	0	4	0
IPR017349	2	0	0	0	0	0	0	0	0	0	0	0	0	0	0	0	0	0	0	0	0	0	0	0	0	0	0	0	0	0	0	0	0	0	0	0	0	2	0	0	0	0	0	0	0	0	0	0
IPR025541	9	1	4	4	0	1	0	0	8	0	0	0	0	0	0	0	0	2	0	0	0	0	0	0	0	0	0	0	0	0	0	0	0	0	0	1	7	0	0	0	0	0	0	0	0	0	0	0
IPR009158	15	8	14	4	13	1	2	2	16	4	6	6	0	0	0	0	0	0	1	0	0	0	0	0	0	0	1	0	0	0	0	0	3	37	0	1	13	2	0	0	0	0	0	4	12	4	0	2
IPR000968	40	55	45	4	56	5	24	31	45	7	26	14	5	309	2	308	1	2	3	5	3	1	0	2	27	35	7	0	7	6	2	11	56	19	20	6	136	10	19	15	6	4	6	5	15	9	4	14
IPR000972	15	44	18	10	10	0	4	25	10	0	6	6	0	0	0	0	0	0	0	0	0	0	0	0	0	0	0	0	0	0	0	0	0	0	0	0	1	0	0	0	0	0	0	0	0	0	0	0
IPR017356	2	0	0	0	0	0	0	0	2	5	0	0	0	0	0	0	0	0	0	0	0	0	0	0	0	1	2	0	0	0	0	0	0	0	0	0	0	0	0	1	0	0	1	0	0	0	0	0
IPR009164	5	16	5	4	12	2	4	1	6	4	9	12	0	0	0	0	0	0	0	0	0	0	0	0	0	0	0	0	0	0	0	0	27	9	6	49	308	41	14	0	0	2	8	3	0	2	0	6
IPR009165	17	33	9	7	24	0	8	9	8	1	0	5	0	0	0	0	0	0	0	0	0	0	0	2	0	0	0	0	0	0	0	0	0	0	2	5	32	0	0	2	0	0	0	0	0	0	0	0
IPR000975	30	44	26	6	28	0	8	3	18	8	25	8	0	0	0	0	0	0	0	0	0	0	0	0	0	0	0	0	0	0	0	0	0	0	0	8	0	0	0	0	0	0	0	0	0	0	0	0
IPR000977	17	47	43	13	17	4	10	32	36	0	25	14	0	460	0	0	4	0	0	0	0	0	0	0	0	0	0	0	2	0	0	0	12	0	0	5	39	4	0	6	0	0	0	0	0	0	0	0
IPR017361	2	9	2	2	7	2	5	2	11	5	4	0	1	0	1	0	0	3	0	0	0	0	0	0	0	0	0	0	0	0	0	0	0	1	1	0	0	0	2	4	0	0	0	0	0	0	0	1
IPR009169	2	3	6	2	3	0	0	2	0	0	2	0	0	0	0	0	0	0	0	0	0	0	0	0	0	0	0	0	0	0	0	0	0	0	0	0	0	0	0	0	0	0	0	0	0	0	2	0
IPR033746	9	22	4	2	13	1	0	13	5	0	3	7	0	0	0	0	0	0	0	0	0	0	0	0	0	0	0	0	0	0	0	0	0	0	0	0	13	0	1	0	0	0	0	0	0	0	0	0
IPR000979	38	68	72	22	50	10	25	12	42	8	18	38	0	0	0	0	0	1	1	0	0	0	0	0	2	0	0	0	0	0	0	0	12	11	8	14	503	57	24	8	2	6	2	0	1	4	5	6
IPR033748	5	4	7	4	10	0	9	2	4	2	9	4	0	0	0	0	0	0	0	0	0	0	0	0	0	0	0	0	2	0	0	0	2	0	0	4	1	0	0	0	0	0	0	0	0	0	0	0
IPR000982	14	37	17	12	30	0	11	25	18	2	19	2	2	3455	0	2366	2	0	0	0	2	2	1	0	0	2	3	0	1	0	6	4	80	6	0	0	14	6	4	3	0	0	2	0	0	2	0	0
IPR017366	1	6	2	2	1	0	0	2	5	2	0	0	0	0	0	0	0	0	0	0	0	0	0	0	0	0	0	0	0	0	0	0	0	0	0	0	0	0	0	4	0	0	0	0	4	0	0	1
IPR000983	125	192	129	67	153	32	72	105	100	0	88	32	0	0	0	0	6	3	4	4	0	0	4	0	0	0	0	4	0	1	0	0	20	0	0	0	266	23	15	46	5	30	0	0	0	11	10	17
IPR033752	23	33	22	22	27	5	22	17	18	6	27	9	0	0	0	0	1	0	2	2	0	0	0	0	2	0	0	0	0	0	0	0	8	11	4	2	306	42	7	0	0	3	2	2	4	2	2	1
IPR033753	160	295	167	80	182	58	119	125	152	35	121	52	3	1	1	1	1	1	5	4	4	2	6	6	13	3	1	2	11	4	2	0	20	3	8	14	794	68	29	4	15	4	1	7	10	9	3	16
IPR009179	1	10	2	0	6	0	0	2	2	4	5	0	0	0	0	0	0	0	0	0	0	0	0	0	0	0	0	0	0	0	0	0	11	0	0	28	2	0	0	0	0	0	0	18	0	2	0	0
IPR033756	201	342	223	86	253	52	124	137	131	46	163	98	7	0	0	0	0	0	0	0	0	0	0	7	7	0	0	4	0	0	0	0	522	18	37	55	657	119	46	0	6	2	0	1	20	7	0	8
IPR000989	36	29	33	7	29	14	0	22	27	2	33	10	0	1	0	0	0	0	2	0	0	0	0	0	0	0	0	0	0	0	0	0	4	1	8	0	257	10	2	0	0	0	2	0	0	0	0	0
IPR033757	35	7	34	13	2	14	13	12	31	0	16	14	0	0	0	0	0	0	0	0	1	0	0	0	0	0	0	0	0	0	0	0	0	0	0	0	0	0	0	0	4	0	0	0	0	0	1	0
IPR000990	2	14	4	0	0	0	0	2	0	2	2	0	0	0	0	0	0	0	0	0	0	1	0	0	0	0	0	0	0	0	0	0	0	0	0	0	2	0	0	0	0	0	0	0	0	0	1	0
IPR017375	2	0	0	0	2	1	2	2	2	0	2	0	0	0	0	0	0	0	0	0	0	0	0	0	0	0	0	0	0	0	0	0	0	0	0	0	0	0	0	0	0	0	0	0	0	0	0	0
IPR017380	6	4	9	6	19	2	2	6	7	2	6	4	0	0	0	0	0	2	0	0	0	0	4	0	0	0	0	0	2	0	0	0	0	0	1	0	41	0	0	8	0	0	0	0	0	0	0	2
IPR009188	25	37	2	14	22	5	14	21	10	0	18	9	0	0	0	0	0	0	0	0	0	0	0	0	0	0	0	0	0	0	0	0	0	0	0	0	0	0	0	0	0	0	0	0	0	0	0	0
IPR000997	29	39	16	3	18	2	13	19	15	14	10	3	0	0	0	0	0	2	1	2	0	0	0	0	2	3	0	0	0	0	0	3	4	0	0	2	19	4	0	3	0	2	1	0	0	3	0	0
IPR017383	5	2	0	0	8	0	0	1	7	4	0	0	0	0	0	0	1	0	0	0	1	0	0	0	22	0	0	2	2	0	0	0	0	0	0	2	0	0	0	0	0	0	1	0	2	0	0	0
IPR001001	153	335	216	54	178	48	103	129	121	64	106	40	6	0	4	1	5	5	0	3	3	0	2	2	1	4	4	1	2	10	5	4	291	163	16	75	630	58	37	10	29	13	6	6	20	14	14	16
IPR009194	6	6	12	6	19	4	7	15	2	2	14	0	0	0	0	0	0	0	0	0	0	0	0	0	0	0	0	0	2	0	0	0	1	0	0	0	62	0	0	0	0	0	0	0	0	0	0	0
IPR001009	120	296	174	68	179	52	95	160	157	64	97	55	13	74	16	50	0	14	0	20	10	14	15	61	82	122	0	16	14	15	25	120	482	366	73	151	1181	99	67	42	42	24	36	23	42	29	36	32
IPR001011	32	45	35	13	48	9	18	22	25	1	12	6	2	0	0	0	0	0	0	0	0	0	0	2	1	2	0	0	0	0	0	2	5	4	12	0	78	36	10	0	2	0	1	0	4	2	0	0
IPR017395	2	2	2	0	6	2	2	0	2	0	0	7	0	0	0	0	0	0	0	0	0	0	0	0	0	0	0	0	0	0	0	0	2	0	0	0	0	0	0	0	0	0	0	0	0	1	0	0
IPR001015	118	197	141	46	97	36	49	79	68	22	62	43	1	0	0	1	0	4	0	0	3	0	1	5	9	1	2	0	2	6	2	3	22	11	15	16	277	61	10	2	1	2	4	0	3	2	2	5
IPR017401	3	3	0	0	1	0	0	3	4	0	2	1	2	0	0	0	2	0	0	0	3	0	0	0	0	0	0	0	0	0	0	0	0	0	0	0	2	1	2	0	0	0	4	0	0	0	0	0
IPR001019	7	13	12	8	10	0	7	13	20	8	8	2	5	0	6	0	2	2	0	0	4	1	0	1	2	4	2	0	2	6	8	2	9	2	0	1	50	1	0	1	0	2	4	0	10	4	0	1
IPR009212	6	35	4	2	13	4	7	2	6	2	6	1	8	2646	1	79344	0	3	6	4	2	1	0	0	1	2	0	0	0	0	0	0	2	6	0	1	13	7	0	2	0	0	2	0	0	0	0	3
IPR017407	4	2	3	0	0	0	0	7	0	2	2	0	0	0	0	0	0	0	0	0	0	0	0	0	0	0	0	0	0	0	0	0	2	0	0	0	14	0	0	0	0	0	0	0	0	0	0	0
IPR009219	2	3	2	2	8	0	2	0	2	0	1	0	0	0	0	0	0	0	0	0	0	0	0	0	0	0	0	0	0	0	0	3	0	0	0	1	10	0	0	0	0	0	0	0	0	0	0	0
IPR025603	6	28	28	8	19	0	14	3	12	0	4	1	0	0	0	0	0	0	0	0	0	0	0	0	0	0	0	0	0	0	0	0	0	0	0	0	12	3	0	0	0	0	0	0	0	2	0	0
IPR033797	6	11	4	0	6	2	3	2	4	0	6	1	0	0	0	0	0	0	0	0	0	0	0	0	0	0	0	0	0	0	0	0	0	0	0	0	1	0	0	0	0	0	0	0	0	0	0	0
IPR001032	4	2	6	2	8	2	1	12	2	0	8	2	0	0	0	0	0	4	0	0	0	0	0	0	0	0	0	0	0	0	5	0	0	0	0	0	0	0	0	0	0	0	0	0	0	0	0	0
IPR009225	21	48	40	11	73	12	19	30	20	10	23	9	0	0	0	0	0	0	0	0	2	0	0	0	0	0	0	0	0	0	0	0	16	2	1	8	27	3	0	0	0	0	0	0	2	0	0	0
IPR001036	1347	2740	1647	626	2308	517	941	1056	1330	357	1174	458	29	1584	35	850	16	14	27	34	14	20	25	29	80	36	11	12	20	27	38	30	505	203	208	409	6838	854	278	48	74	44	53	50	46	62	20	66
IPR009228	20	63	65	13	57	3	11	34	26	10	31	6	0	0	0	0	2	0	1	1	0	0	0	1	0	0	0	0	2	0	0	0	0	2	0	8	18	4	1	0	3	0	0	0	0	0	1	0
IPR009230	1	0	4	2	0	0	0	0	0	0	3	1	0	0	0	0	0	0	0	0	0	0	0	0	0	0	0	0	0	0	0	0	0	2	0	0	5	0	0	0	0	0	0	0	0	0	0	0
IPR017423	2	10	0	0	4	2	10	2	18	0	10	2	0	0	0	0	0	0	0	0	1	0	0	0	0	0	2	0	0	0	0	1	0	0	0	0	9	0	0	0	0	0	0	0	0	0	0	0
IPR041999	2	15	0	0	9	0	2	3	1	0	0	1	0	0	0	0	1	0	0	2	0	0	0	0	2	0	0	0	0	2	0	0	0	2	0	0	29	0	0	0	0	0	0	0	0	2	0	0
IPR001040	10	9	6	2	6	4	5	0	8	0	4	2	1	0	0	0	0	1	0	0	0	0	0	0	2	0	0	0	0	1	2	0	47	0	2	101	25	4	4	6	5	3	0	2	2	0	2	1
IPR042000	4	16	15	4	4	0	2	4	2	0	14	4	0	0	0	0	0	0	0	0	0	0	0	0	0	0	0	0	0	0	0	0	4	0	9	8	60	10	10	0	2	0	0	0	0	2	2	8
IPR033809	2	14	10	2	11	0	0	4	2	0	4	0	0	0	0	0	0	0	2	0	0	0	0	0	0	0	0	0	0	0	0	0	0	7	0	0	7	2	0	0	0	0	0	0	0	0	0	0
IPR042001	96	120	139	55	106	17	34	70	63	12	96	48	1	0	0	2	2	0	1	0	1	0	0	1	0	2	0	0	0	1	0	0	2	5	8	3	66	23	8	10	2	2	2	1	4	5	0	22
IPR042002	50	67	30	14	34	14	25	10	37	2	13	23	0	0	0	0	0	0	0	0	0	0	0	0	0	0	2	0	0	0	2	0	7	2	3	17	286	42	8	0	0	1	0	1	4	0	0	3
IPR042003	31	63	29	12	46	10	23	15	34	4	25	10	0	0	0	0	0	0	0	1	1	0	0	0	1	0	2	0	2	0	0	0	3	3	1	7	149	21	7	0	0	1	0	0	2	2	1	0
IPR033812	6	20	10	0	8	2	2	14	0	4	4	2	0	0	0	0	0	0	0	0	0	0	4	0	3	0	0	0	0	0	0	0	0	0	0	0	0	0	0	0	0	0	0	0	0	0	0	0
IPR001045	75	81	45	22	63	17	26	26	73	5	45	16	0	0	0	1	0	0	4	2	0	0	5	0	2	4	0	0	1	0	2	0	6	9	125	20	195	11	4	0	3	2	0	2	4	0	2	4
IPR001046	234	396	226	84	254	64	122	124	161	35	162	82	2	32	0	7	23	2	1	6	2	2	72	3	5	7	8	0	14	4	34	2	28	13	22	19	466	40	22	10	6	4	11	7	6	16	3	1
IPR042007	2	12	13	6	5	0	5	4	8	6	4	0	0	0	0	0	0	0	2	0	0	0	0	0	0	2	0	0	0	0	0	0	55	0	0	20	47	7	0	0	0	0	0	0	1	0	0	0
IPR009241	74	80	68	20	88	18	32	57	64	24	62	29	1	0	0	0	2	0	0	0	2	2	9	2	0	0	0	6	0	2	2	8	25	12	14	36	308	36	8	4	0	0	0	2	2	11	5	4
IPR009246	19	20	39	19	41	2	15	34	27	2	26	12	2	0	0	0	0	1	2	0	0	0	0	0	0	1	0	1	0	0	0	1	0	0	33	1	25	0	0	2	0	0	0	0	1	0	1	0
IPR001055	84	161	129	44	126	20	75	84	78	16	89	36	10	0	0	0	0	0	0	2	7	0	2	6	3	0	0	0	0	0	3	0	4	4	6	1	72	4	0	0	2	4	2	0	1	0	0	3
IPR017439	313	418	353	178	368	66	118	185	269	46	214	98	3	0	8	5	1	7	7	7	7	7	0	3	26	6	5	8	4	7	3	0	128	159	23	127	937	45	33	7	9	9	6	5	16	10	11	11
IPR001056	22	21	13	6	21	8	14	19	14	16	21	4	0	0	0	0	2	0	0	2	0	0	2	0	0	0	0	6	0	0	0	0	3	2	7	12	21	0	0	0	0	0	1	0	3	6	4	0
IPR033824	2	2	4	0	2	0	2	2	0	0	2	0	0	0	0	0	0	0	0	0	0	0	0	0	0	0	0	0	0	0	0	0	0	0	0	0	0	0	0	0	0	0	0	0	0	0	0	0
IPR009248	11	9	24	10	14	3	4	6	26	6	10	4	0	0	0	0	0	0	0	0	0	0	0	0	0	0	0	0	0	0	0	0	0	0	0	0	8	0	0	0	3	0	0	2	0	0	0	0
IPR042024	6	2	2	0	0	2	1	0	3	0	2	0	0	0	0	0	0	0	0	0	0	0	0	0	0	1	0	0	0	0	0	0	0	2	0	2	1	0	0	0	0	0	0	0	0	0	0	0
IPR001067	12	6	4	6	2	2	8	7	0	2	0	4	0	0	0	0	0	0	0	0	0	0	0	0	0	0	0	0	2	0	1	0	0	1	0	2	4	4	4	0	0	1	2	0	0	0	0	4
IPR009262	1	10	2	0	3	0	4	5	5	0	0	2	0	0	0	0	0	0	0	0	0	0	0	2	0	0	0	0	0	0	0	0	0	0	0	1	1	0	0	1	2	0	0	0	0	0	1	0
IPR025650	1	4	0	2	0	1	0	0	0	0	0	0	0	0	0	0	0	10	0	0	0	0	0	0	0	2	0	0	0	2	0	2	0	0	0	0	0	0	0	0	0	0	0	0	0	0	6	0
IPR033845	1	0	0	0	0	0	0	0	0	0	0	0	0	0	0	0	0	0	0	0	0	0	0	0	0	0	0	0	0	0	0	0	0	0	0	0	2	0	0	0	1	0	0	0	0	0	0	0
IPR017462	12	38	19	8	30	5	12	14	22	2	15	4	1	0	0	0	0	0	2	0	0	0	0	0	0	0	0	0	0	2	0	0	25	1	2	0	22	3	0	0	2	0	3	0	17	8	0	0
IPR017463	32	47	21	13	34	0	9	18	18	2	10	6	0	0	2	0	0	0	1	0	2	0	3	0	0	0	0	0	0	0	0	0	0	0	0	1	99	4	0	1	0	3	2	2	6	0	0	0
IPR025655	1	0	0	0	0	1	0	6	10	0	8	0	0	0	0	0	0	0	0	0	0	0	0	0	0	0	0	0	0	0	0	0	2	2	2	0	0	0	0	0	0	0	0	0	0	0	0	0
IPR001080	48	86	45	11	42	10	24	37	33	9	41	17	0	0	0	0	0	1	4	0	0	3	1	2	4	0	0	0	0	2	0	0	4	5	8	13	114	7	2	2	1	0	0	0	0	0	0	2
IPR001082	39	55	22	21	42	6	20	36	27	10	11	10	0	0	0	0	0	0	2	0	0	0	4	0	1	0	0	0	2	0	0	0	142	1	5	2	58	2	2	0	0	0	0	2	1	3	0	1
IPR009274	1	0	0	0	0	0	0	1	0	0	0	0	0	0	0	0	0	0	0	0	0	0	0	0	0	0	0	0	0	0	0	0	0	0	0	0	3	0	0	0	0	0	0	0	0	0	0	0
IPR001085	340	623	338	137	431	84	191	236	236	78	273	127	12	834	6	14387	9	3	6	6	5	5	4	4	16	0	4	2	2	12	5	3	25	12	18	51	1018	43	13	12	7	3	10	11	8	6	4	12
IPR017469	4	6	4	0	8	0	9	0	7	0	15	3	0	0	0	0	0	0	0	0	0	0	0	0	0	0	0	0	0	2	0	0	0	0	0	0	3	0	0	0	0	0	0	0	0	0	2	0
IPR001088	115	122	90	42	119	24	31	55	44	18	63	24	1	0	0	0	0	0	0	2	0	0	0	0	5	2	2	0	2	0	0	2	1	8	13	3	181	19	4	10	0	2	7	0	6	2	4	1
IPR033856	52	95	73	35	97	10	40	35	53	9	43	19	0	0	4	0	0	1	2	2	7	0	0	2	5	0	2	0	0	0	0	0	6	5	0	14	375	14	12	0	1	4	6	2	4	5	0	0
IPR025664	3	6	8	0	6	0	0	4	14	3	7	4	2	0	2	0	0	0	4	0	0	0	0	0	0	0	0	0	0	0	0	0	8	1	6	18	188	19	6	3	0	0	0	0	1	0	0	0
IPR001089	17	24	17	4	15	2	10	10	28	10	11	0	3	10	2	6	3	4	1	0	5	0	4	1	0	2	0	0	0	0	0	2	0	1	1	13	6	2	0	6	1	1	0	2	0	0	2	1
IPR001091	261	369	232	131	332	34	133	195	226	32	151	90	50	0	42	14	64	63	63	74	36	35	54	56	111	78	56	47	50	57	53	32	420	176	211	369	956	167	63	63	112	67	102	73	146	123	54	280
IPR017475	189	371	262	74	216	47	94	168	154	45	113	65	0	0	3	0	1	5	3	1	2	0	6	4	1	6	2	0	0	9	2	1	50	22	22	78	997	133	64	2	7	8	7	8	6	11	0	8
IPR033859	5	0	0	2	3	0	2	0	8	0	4	0	0	0	0	0	0	0	0	0	0	0	0	0	0	0	0	0	0	0	0	0	2	0	0	0	0	0	0	0	0	0	0	0	0	2	0	0
IPR009283	6	0	0	0	0	0	0	0	4	0	1	2	0	0	0	0	0	0	0	0	0	2	2	0	0	0	0	0	0	0	2	0	4	0	0	4	6	4	0	2	0	0	0	0	2	0	0	0
IPR042051	38	59	33	9	49	8	22	12	20	8	32	20	2	0	0	0	0	0	0	0	0	0	0	0	0	3	0	0	0	0	0	0	18	3	4	18	103	10	3	3	2	1	0	0	1	0	0	0
IPR009286	1	3	2	1	1	0	0	0	0	0	3	0	0	0	0	0	0	0	0	0	0	0	0	0	0	0	0	0	0	2	0	0	0	0	0	0	3	0	0	0	0	0	1	0	0	0	0	0
IPR042054	48	134	83	24	145	19	56	25	94	28	59	10	4	0	0	0	0	0	0	0	1	2	0	6	1	0	0	2	1	0	0	2	0	0	0	3	36	2	0	2	0	0	0	0	2	0	1	4
IPR001095	111	198	95	52	150	37	58	74	71	30	70	28	6	0	9	1	2	0	2	2	1	0	3	6	5	0	0	0	0	1	2	2	13	21	12	5	263	40	6	12	2	2	10	2	7	8	7	0
IPR009287	6	0	0	0	2	0	0	0	2	0	0	0	2	0	0	0	0	0	0	1	0	0	0	2	0	0	0	0	0	0	0	0	0	0	0	0	0	0	0	0	0	0	0	1	0	0	7	1
IPR001096	36	71	42	25	81	9	35	31	38	11	32	25	2	0	0	0	0	0	2	0	0	0	2	0	2	1	0	2	4	0	0	0	3	0	0	5	73	9	0	0	0	3	0	2	1	6	0	0
IPR001100	725	1390	817	352	971	227	444	555	578	137	636	316	9	0	0	6	0	14	0	9	8	0	11	12	23	8	0	0	0	5	0	0	71	49	38	115	1635	171	52	9	14	19	14	16	8	28	17	16
IPR017484	23	45	26	8	36	6	24	14	13	2	32	14	0	0	0	0	0	0	0	0	0	0	0	0	2	1	0	0	0	0	0	0	0	0	0	0	4	0	0	0	0	0	0	0	0	0	2	0
IPR017485	52	106	86	17	80	13	45	32	48	8	85	30	0	0	0	0	0	0	0	0	0	0	0	0	0	0	0	3	0	0	0	0	0	4	1	9	10	0	0	0	0	0	0	0	0	2	0	2
IPR017486	84	205	115	28	71	30	55	100	90	4	80	34	10	1	2	0	2	0	11	3	6	3	6	6	10	4	2	2	0	3	4	3	25	19	2	25	107	8	60	43	2	11	11	15	88	38	25	53
IPR001103	7	11	14	3	12	0	4	6	8	0	10	0	0	0	0	0	0	0	0	0	0	0	0	0	0	0	0	0	0	0	0	0	0	2	0	0	3	0	0	0	0	0	0	0	0	0	0	0
IPR001106	139	162	150	76	135	33	56	92	104	32	86	47	2	0	0	1	0	0	0	0	2	2	0	0	0	0	6	0	1	0	0	0	35	6	22	34	524	89	26	0	0	5	8	53	14	13	8	16
IPR017491	4	5	2	0	2	0	0	0	0	0	0	0	0	0	0	2	0	0	0	0	0	0	0	0	0	0	0	0	2	0	0	0	0	0	0	0	9	0	0	1	0	2	2	0	2	2	0	0
IPR033877	12	4	19	11	13	9	4	7	24	16	15	6	1	0	0	0	2	0	0	0	0	0	0	4	0	3	0	0	1	2	0	0	13	9	9	15	334	51	16	0	0	3	3	2	0	0	0	0
IPR001112	6	4	2	1	2	0	0	0	4	0	6	0	0	0	0	0	0	0	0	0	0	0	0	0	0	0	0	0	0	0	0	0	3	0	0	2	0	0	0	0	0	0	0	0	0	0	0	0
IPR001114	168	274	145	51	210	44	102	143	180	44	130	60	5	0	8	2	16	7	2	10	7	3	5	7	11	6	11	4	3	5	3	5	121	75	22	102	661	72	16	9	16	18	8	4	17	11	13	22
IPR009307	7	4	8	9	4	4	0	22	9	0	1	2	0	0	0	0	0	0	0	1	0	0	0	0	0	0	0	0	0	0	0	0	0	0	0	1	31	0	0	0	0	0	0	0	0	0	2	0
IPR009308	19	50	32	20	41	11	10	16	21	8	30	8	0	0	1	0	0	0	3	0	0	0	2	0	0	2	0	0	0	0	0	4	7	2	10	9	188	22	4	0	0	0	0	2	0	2	0	0
IPR033885	63	105	76	25	79	25	31	44	51	5	85	13	13	14186	1	8581	8	0	3	6	0	1	3	9	19	4	17	0	2	0	9	5	2	0	3	38	48	28	2	3	4	0	0	1	1	0	0	3
IPR033886	38	65	52	10	98	14	36	12	35	6	58	26	0	0	0	0	0	0	0	0	0	0	0	0	0	0	0	0	0	0	0	0	0	0	0	0	6	1	0	0	0	2	2	0	0	0	0	0
IPR033888	25	101	51	28	55	6	21	16	50	8	32	9	3	0	1	0	0	0	2	0	0	0	4	0	2	0	0	2	1	0	1	0	14	10	22	27	444	81	42	0	6	4	6	1	6	5	2	0
IPR009312	5	11	15	2	2	0	2	8	10	0	6	0	0	0	0	0	0	0	0	0	0	0	0	0	0	0	0	0	0	0	0	0	45	0	0	0	18	1	0	2	0	0	0	0	0	0	0	0
IPR033889	5	6	1	0	0	2	2	5	1	0	10	2	0	0	0	0	0	0	0	0	0	0	0	0	0	0	0	0	0	0	0	0	0	0	0	0	3	8	0	0	0	0	0	0	0	0	0	0
IPR001123	851	1350	950	477	1074	205	506	664	723	135	765	255	11	4	11	4	10	7	8	11	5	1	19	11	15	7	3	7	10	9	7	8	427	59	51	297	757	101	33	10	21	12	19	14	25	14	18	25
IPR033892	45	119	73	30	96	9	31	52	48	21	42	11	1	0	0	0	0	0	0	0	0	0	1	1	0	0	0	1	4	0	0	0	4	6	4	18	124	21	2	2	0	0	2	0	4	0	0	0
IPR009316	3	5	2	0	0	0	0	0	0	0	0	0	0	0	0	0	1	0	0	0	0	0	0	0	0	2	2	0	0	0	0	0	0	0	0	0	2	0	0	0	0	0	0	0	0	0	0	0
IPR025700	85	128	145	38	118	26	52	70	76	24	56	34	5	0	0	0	5	0	1	4	1	1	6	3	0	0	0	2	0	0	0	1	16	0	3	0	102	1	0	1	1	0	0	4	2	2	1	0
IPR017510	5	6	10	2	8	2	2	4	3	0	5	2	0	0	0	0	2	0	0	0	0	0	0	0	0	0	0	0	0	0	0	0	5	0	0	0	9	2	0	1	0	0	0	0	0	0	4	0
IPR017511	139	334	152	102	311	48	120	107	173	54	128	45	1	0	0	0	1	0	2	2	0	2	0	0	3	0	0	0	0	9	0	0	7	6	4	12	112	19	2	1	4	3	2	0	4	0	1	5
IPR033895	10	12	0	0	0	0	2	1	2	0	0	0	2	0	0	0	0	0	0	4	0	0	0	0	0	4	0	0	0	0	1	0	0	0	0	1	8	0	0	0	0	1	0	0	0	1	0	0
IPR009319	12	1	8	0	8	0	0	5	3	2	4	0	0	0	0	0	0	0	0	0	0	0	0	0	0	0	0	0	0	0	0	0	420	21	81	72	48	4	0	0	0	0	0	0	1	0	0	1
IPR025703	135	191	137	67	146	31	100	114	107	34	124	37	0	0	0	6	13	0	5	2	5	2	7	6	0	9	0	2	2	4	2	0	11	29	15	25	380	70	29	5	5	2	14	6	4	4	0	3
IPR001128	971	1444	989	370	818	224	453	606	698	148	650	331	0	0	0	19	41	0	0	0	0	0	0	0	0	0	39	0	0	27	0	0	424	152	57	199	1090	0	70	39	0	0	0	0	0	48	40	87
IPR017512	71	165	57	26	121	34	50	69	58	9	71	19	0	0	1	0	0	1	2	2	0	0	0	0	0	4	0	0	0	0	0	0	5	1	0	0	15	0	0	0	0	0	2	0	0	0	0	1
IPR009320	16	2	12	2	19	2	6	4	6	4	6	6	0	0	0	0	0	0	0	0	0	0	0	0	0	0	0	0	0	0	0	0	1	0	0	0	17	6	2	0	0	2	3	1	0	0	0	3
IPR001129	105	197	149	75	180	14	74	69	96	53	114	36	15	0	16	4	26	13	14	10	14	20	13	16	28	18	6	21	6	15	16	25	22	16	21	30	74	19	23	9	22	15	27	24	38	15	16	18
IPR025705	53	96	41	37	103	26	48	32	62	35	79	24	3	0	4	0	0	5	1	1	3	2	3	1	4	2	3	0	6	2	3	0	173	137	139	243	3888	568	265	8	0	6	9	0	9	15	15	12
IPR001130	206	414	285	159	334	44	159	202	265	78	227	110	0	0	4	0	0	0	0	0	7	2	12	10	0	9	3	10	0	10	0	5	165	25	40	81	962	133	37	4	10	12	10	8	12	12	6	10
IPR025708	101	184	80	61	159	15	50	91	99	24	89	29	0	0	2	0	0	0	2	0	0	0	0	0	1	0	0	0	0	0	0	0	15	6	24	19	333	52	38	2	4	4	4	3	0	0	0	0
IPR017517	172	399	221	69	191	41	120	139	222	26	136	60	16	0	1	2	0	0	0	7	2	0	14	13	77	15	0	0	2	0	0	40	18	6	11	3	101	10	3	0	1	6	8	0	0	5	0	0
IPR033901	2	6	0	3	3	0	0	0	0	0	2	2	0	0	1	0	0	0	0	0	0	0	0	0	0	0	0	0	0	0	0	0	0	0	2	0	16	0	0	0	0	0	0	0	0	0	0	2
IPR017518	13	13	6	8	4	3	10	14	4	0	5	5	0	0	0	0	0	0	0	0	0	0	0	0	0	0	0	0	0	0	0	0	6	0	1	0	8	3	0	0	0	0	0	0	0	0	0	2
IPR025710	8	24	6	0	11	4	4	0	9	0	8	4	0	0	0	0	1	0	2	0	0	0	0	0	2	0	0	0	0	0	0	0	0	1	1	0	17	0	0	0	0	2	1	0	0	0	0	0
IPR017519	16	47	34	11	25	2	9	21	39	5	11	9	0	0	0	0	0	0	0	0	0	4	0	0	0	0	0	0	0	0	0	0	1	0	1	1	2	0	0	2	0	0	2	1	2	0	0	0
IPR001136	2	0	0	0	0	0	0	0	0	0	0	0	0	0	0	0	0	0	0	0	0	0	0	0	0	3	0	0	0	0	0	0	0	0	0	0	3	0	0	0	0	0	0	0	0	2	0	1
IPR017520	35	98	38	14	28	7	32	31	26	6	31	5	14	1	0	1	8	0	47	5	0	13	13	12	76	13	79	0	1	0	13	38	0	5	4	0	60	5	1	0	0	2	0	0	0	0	2	1
IPR001137	4	14	2	0	3	4	2	0	6	0	3	0	0	0	0	0	0	0	0	0	0	0	1	0	1	0	0	0	0	0	0	0	47	3	5	7	0	2	0	2	0	0	0	0	0	1	2	0
IPR001139	8	48	24	19	32	13	17	17	23	5	30	8	0	0	2	0	0	0	0	0	0	1	0	0	0	2	0	2	0	0	0	0	31	10	17	43	669	42	17	6	7	1	3	0	0	4	0	2
IPR033908	4	4	2	0	4	3	2	0	2	0	7	3	0	0	0	0	0	0	0	0	0	0	0	0	0	0	0	0	0	0	0	0	0	0	0	0	0	0	0	0	0	0	0	0	0	0	0	0
IPR009332	3	3	3	0	0	0	2	5	7	0	0	0	0	0	0	0	0	0	0	0	3	0	0	0	0	0	0	0	0	0	0	0	0	0	0	2	0	0	2	0	2	0	1	0	0	0	0	0
IPR001141	4	4	0	0	4	0	0	0	0	0	7	0	0	0	0	1	0	0	0	0	3	0	0	0	0	0	0	1	1	0	1	0	0	0	0	5	6	0	0	0	0	0	0	0	0	0	0	0
IPR017525	1	1	0	0	2	0	2	0	0	2	0	0	0	0	0	0	0	0	0	0	0	0	0	0	0	0	0	0	0	0	0	0	0	0	0	0	4	0	0	0	0	0	0	0	0	0	0	0
IPR033909	94	205	166	66	148	22	56	83	101	34	134	49	6	0	11	2	8	7	6	9	25	10	11	9	25	10	3	9	5	9	11	12	1010	88	77	208	631	106	30	19	27	23	23	8	48	26	18	26
IPR025720	13	38	17	12	13	1	4	13	12	2	17	4	0	0	0	0	0	0	6	0	0	0	0	2	0	0	0	0	0	0	0	2	5	0	5	12	127	11	5	0	2	1	4	2	0	0	0	0
IPR017535	57	118	71	57	112	19	26	67	48	14	62	11	0	0	0	0	0	0	3	0	0	0	0	2	0	0	0	0	10	0	1	0	0	0	0	0	10	0	0	0	0	0	0	0	0	0	0	0
IPR033919	78	156	93	41	187	28	53	82	80	20	68	53	0	0	2	0	4	0	0	1	1	0	0	0	4	84	0	0	0	0	0	0	136	47	62	131	226	19	13	0	0	0	4	0	3	1	0	7
IPR017537	35	86	50	17	69	10	31	28	21	8	17	20	0	0	0	0	0	0	0	0	0	0	0	0	0	0	0	0	0	0	0	0	0	0	0	0	0	0	0	0	0	0	0	0	0	0	0	0
IPR001154	1	8	0	0	0	0	0	2	0	0	0	0	1	0	0	0	0	0	0	0	4	0	0	0	0	3	1	0	3	0	1	0	0	2	1	2	4	0	0	0	0	0	7	3	4	0	0	6
IPR017538	3	14	6	0	6	0	0	0	2	0	2	0	0	0	0	0	0	0	0	0	0	0	0	0	0	0	0	0	0	0	0	0	1	0	0	0	4	4	0	1	0	0	0	0	0	0	0	0
IPR017539	5	7	0	6	12	2	2	15	14	0	6	2	0	0	0	0	0	0	0	0	0	0	0	0	0	0	0	0	0	0	1	0	0	0	2	0	7	0	0	0	0	0	0	0	0	0	0	0
IPR001161	5	8	0	2	14	4	6	2	6	2	20	0	0	0	0	0	0	0	0	0	0	0	0	0	0	0	0	0	0	0	0	0	3	0	0	0	0	0	0	0	0	0	0	0	1	0	0	0
IPR033934	38	43	43	10	53	13	21	14	34	11	31	12	1	0	2	0	1	0	3	2	0	2	0	0	1	0	0	0	0	0	0	0	21	5	3	1	134	30	5	2	0	0	1	0	5	3	0	0
IPR017551	4	4	7	4	16	0	6	8	12	0	5	2	0	0	0	0	0	0	0	0	0	0	0	1	0	0	0	0	0	0	0	0	18	6	0	1	69	0	4	0	0	0	8	9	2	0	0	4
IPR009359	63	46	50	12	31	8	16	28	35	5	22	18	0	0	0	0	0	2	8	0	0	0	0	2	1	0	0	0	1	2	1	0	0	1	0	0	13	7	1	0	0	2	0	0	1	1	0	0
IPR017552	42	58	40	10	49	6	31	30	31	6	36	4	4	0	5	4	6	0	2	4	1	0	3	2	3	2	2	0	5	3	5	3	34	8	12	67	99	10	19	22	2	9	9	9	18	8	3	4
IPR009360	4	10	0	0	16	6	0	0	1	4	2	0	0	0	0	0	0	0	0	0	0	0	0	0	0	0	0	0	0	0	0	2	1	0	0	0	6	0	0	0	0	0	0	0	0	0	0	0
IPR001171	2	7	8	8	4	3	10	0	5	2	1	2	0	0	0	0	1	0	0	0	0	0	0	0	2	0	0	0	4	1	0	0	0	0	0	0	16	2	0	0	0	0	0	0	0	1	0	0
IPR017555	18	31	31	14	44	10	18	17	13	8	27	4	0	0	0	0	1	0	0	0	0	0	0	0	2	0	0	0	0	0	0	0	0	0	0	5	22	0	3	0	2	0	0	0	7	0	0	0
IPR033939	154	269	171	92	193	53	86	124	142	19	135	65	5	0	1	0	15	0	2	0	2	0	3	7	2	8	4	5	0	7	6	4	50	30	13	51	746	93	38	3	8	2	6	9	6	15	4	12
IPR001172	57	88	94	53	105	21	52	55	54	0	76	20	0	0	0	0	0	0	0	0	0	0	0	0	0	0	0	0	0	0	0	3	0	4	0	4	111	19	0	0	4	3	0	0	0	8	0	0
IPR017556	32	69	33	18	62	13	23	52	42	12	35	10	4	0	0	0	0	0	0	0	0	0	0	0	0	0	0	0	0	1	2	0	0	2	2	0	17	0	0	0	0	0	0	0	0	0	0	2
IPR017557	16	47	37	18	74	8	17	62	39	12	25	16	0	0	0	0	0	0	0	0	0	0	0	0	0	0	0	0	0	0	1	0	6	0	0	0	13	0	0	0	0	0	0	0	0	0	0	0
IPR001174	9	25	4	12	20	6	16	0	10	0	9	15	0	0	0	0	5	0	0	0	0	0	4	0	0	0	0	0	0	0	0	0	18	17	8	35	532	71	32	0	4	0	0	6	0	0	0	6
IPR033942	147	282	226	66	162	42	80	115	127	42	123	48	0	0	0	10	1	0	0	0	0	2	2	2	8	3	0	0	1	2	1	0	47	18	25	29	662	65	57	8	4	4	9	2	4	2	2	2
IPR009366	13	8	7	4	2	0	8	0	0	2	4	0	0	0	0	0	0	0	0	0	0	0	2	0	0	0	2	0	0	0	0	0	0	0	4	0	56	5	3	2	0	0	0	0	0	0	0	0
IPR017562	217	406	242	83	287	74	137	153	223	42	207	96	9	0	6	2	4	5	4	2	10	1	8	2	8	8	4	4	2	3	0	4	33	3	2	26	126	23	8	4	17	4	5	3	8	3	6	5
IPR017563	8	0	0	1	0	2	0	2	0	0	1	0	2	0	0	0	0	0	0	0	0	0	0	0	0	0	0	0	0	0	0	0	0	0	0	0	0	0	0	0	0	0	0	0	0	0	0	0
IPR001182	264	438	271	140	300	64	146	225	251	47	209	97	7	0	0	0	0	7	4	0	0	0	0	0	16	2	0	3	12	12	0	0	95	24	45	111	1283	179	49	12	18	8	10	14	32	32	6	29
IPR017566	6	4	15	2	12	0	6	2	10	0	2	4	0	0	0	0	0	0	0	0	0	0	0	0	0	0	0	0	0	0	0	0	0	0	0	0	10	0	0	0	0	0	0	0	0	0	0	1
IPR017568	171	307	163	94	176	22	77	90	119	45	104	51	7	0	0	0	9	2	2	3	2	2	3	2	9	3	0	0	0	7	7	2	27	7	27	70	433	44	24	6	6	4	6	1	9	11	3	8
IPR017570	3	11	0	0	16	2	0	2	2	0	10	6	0	0	0	0	0	0	0	0	2	0	0	0	0	1	0	0	4	0	0	0	3	5	6	4	140	4	8	0	0	0	0	0	0	0	0	1
IPR009379	2	7	4	0	2	0	0	0	6	0	0	0	0	0	0	0	0	0	0	0	0	0	0	0	0	0	0	0	0	0	0	0	0	0	0	0	0	0	0	0	0	0	0	0	0	0	0	0
IPR001188	8	10	14	5	10	1	9	14	6	4	6	3	1	0	0	0	0	0	0	0	0	0	0	0	0	0	0	0	0	0	0	0	7	8	8	16	9	0	0	0	0	0	1	2	0	0	0	0
IPR033956	2	0	6	0	8	2	2	2	0	0	4	0	0	0	0	0	0	0	0	0	0	0	0	0	0	0	0	0	0	0	0	0	0	0	0	0	0	0	0	0	0	0	0	4	0	0	2	8
IPR001189	191	291	166	75	191	43	68	139	118	30	76	56	13	10	2	18	18	9	1	15	11	4	11	6	23	8	13	4	11	22	12	12	196	20	27	33	283	58	31	7	9	12	9	16	21	17	13	33
IPR042150	14	15	15	2	16	6	12	10	13	7	11	5	0	0	0	0	0	0	0	0	0	0	0	0	0	0	2	0	0	2	0	0	1	3	4	2	34	4	1	3	4	0	0	0	0	2	1	2
IPR001191	58	40	32	0	33	0	0	20	60	0	0	21	0	0	0	0	0	0	0	0	0	0	0	0	0	0	9	0	0	0	0	0	9	25	22	50	404	0	0	0	9	5	0	0	0	10	0	5
IPR001192	7	16	17	15	10	4	0	14	13	4	18	6	3	0	0	0	2	2	0	1	0	0	2	0	2	0	3	2	3	0	0	0	2	5	0	2	26	7	0	5	0	1	8	4	7	6	0	0
IPR033960	2	4	0	0	0	0	0	2	1	0	0	1	0	0	0	0	0	0	0	1	0	0	0	0	0	0	0	0	0	0	0	0	0	2	0	0	0	0	0	0	0	0	0	1	4	0	0	0
IPR042152	9	20	8	2	5	0	4	4	7	4	10	2	0	0	0	0	0	0	0	0	0	0	0	0	0	0	0	0	0	2	0	0	0	0	0	0	0	0	0	0	0	0	0	0	0	0	0	2
IPR001193	14	18	10	11	17	1	12	10	5	6	6	1	0	0	0	2	2	0	0	0	0	0	0	0	0	0	0	0	0	2	0	1	0	0	0	1	6	0	0	0	0	1	0	0	3	0	0	0
IPR017578	2	15	11	0	6	1	4	0	9	2	2	0	0	0	0	0	0	0	2	2	0	0	0	0	0	0	0	0	0	0	0	0	1	2	8	0	77	16	2	0	0	0	2	2	0	0	0	0
IPR025770	1	9	10	2	5	2	6	4	6	2	0	0	0	0	0	0	0	0	0	0	0	0	0	0	0	0	0	0	0	0	0	0	0	0	0	0	0	0	0	0	0	0	0	2	0	0	0	0
IPR001197	1	12	5	0	0	0	0	5	11	1	5	6	0	0	1	0	0	0	0	2	0	1	0	2	5	2	4	0	4	8	0	0	2	0	4	1	6	0	2	1	0	2	0	5	0	5	0	0
IPR042157	30	47	10	18	4	12	8	11	8	0	7	0	0	0	0	0	0	0	0	0	0	0	0	0	1	0	0	0	0	0	0	0	0	0	3	0	6	1	0	0	0	0	0	0	0	0	0	0
IPR017582	31	119	96	32	77	23	42	34	70	12	53	12	1	0	2	2	2	0	0	1	0	0	0	5	1	0	0	0	0	1	1	2	13	7	5	8	170	9	11	1	3	0	1	2	2	4	0	0
IPR033966	561	993	658	313	747	138	322	473	524	115	451	197	193	124804	155	83060	100	85	120	94	53	50	108	183	227	214	339	222	111	53	126	206	539	240	203	581	3417	925	226	333	111	106	137	91	280	189	193	832
IPR009390	8	8	4	0	6	2	1	2	2	0	0	4	0	0	0	0	0	0	0	0	0	0	0	2	4	0	0	1	0	0	0	0	2	0	0	2	2	0	0	0	0	0	0	0	0	0	0	0
IPR025774	6	10	0	2	2	2	0	0	8	0	2	4	0	0	0	0	0	0	0	0	0	2	0	0	0	0	0	0	0	0	0	0	0	0	0	2	6	4	0	0	0	0	0	0	0	0	0	0
IPR017583	69	167	65	30	82	10	49	41	44	12	47	43	0	0	0	2	0	0	4	0	0	0	2	2	0	4	0	0	0	4	0	0	92	12	18	35	371	39	32	3	4	0	11	7	2	5	5	27
IPR001200	8	14	6	0	19	4	0	0	6	2	6	2	2	0	1	2	0	7	0	2	2	0	0	1	0	1	0	0	0	0	2	2	130	4	4	47	83	0	1	0	2	10	0	2	0	1	0	1
IPR001204	184	284	221	71	259	52	109	123	130	27	154	43	2	0	2	0	2	1	0	1	2	0	6	2	4	1	2	3	4	3	4	0	131	49	33	91	1000	151	36	5	1	10	8	28	6	9	3	26
IPR017588	102	179	120	52	154	35	57	70	87	40	79	56	1	2	0	0	0	1	1	0	2	0	0	0	6	0	4	0	4	0	1	0	221	11	19	50	454	25	14	2	1	2	0	0	19	1	0	4
IPR017590	2	4	0	0	0	0	0	2	6	0	0	0	0	0	0	0	0	0	0	0	0	0	0	0	0	0	0	0	0	0	0	0	0	0	0	0	8	0	0	0	0	0	0	1	0	0	0	0
IPR001207	257	613	308	185	330	102	204	229	283	50	267	115	0	0	3	0	11	5	11	6	8	1	5	0	12	37	27	7	6	1	2	4	54	36	36	32	1184	95	25	15	8	7	12	9	15	13	4	11
IPR017591	3	0	0	0	0	0	0	0	2	0	0	4	0	0	0	0	0	0	0	0	0	2	0	0	0	0	0	0	0	0	0	0	0	0	0	0	0	0	0	0	0	0	0	0	0	0	0	0
IPR009400	2	0	0	0	0	0	2	0	0	0	0	0	0	0	0	0	0	0	0	0	0	0	0	0	0	0	0	0	0	0	0	0	1	0	0	0	0	0	0	0	0	0	0	0	0	0	0	0
IPR001209	198	312	183	89	225	64	120	0	173	0	0	0	5	0	0	0	0	0	0	11	0	0	0	5	0	0	8	4	0	0	1	0	31	0	0	85	369	23	13	0	0	12	2	0	11	10	9	0
IPR017593	22	4	30	4	12	4	12	24	16	0	12	5	0	0	0	0	0	0	0	1	0	0	0	0	0	2	0	0	0	1	0	0	16	0	1	0	67	2	0	0	2	1	0	0	0	0	3	0
IPR001210	2	13	4	0	0	0	0	4	2	2	2	0	0	2	0	0	0	0	0	4	0	0	0	0	0	0	0	0	0	0	2	0	0	0	0	0	4	0	0	0	0	0	0	0	0	0	2	0
IPR033978	9	18	23	7	11	2	15	2	14	4	14	0	0	0	0	0	0	0	0	0	0	0	0	0	0	0	0	0	0	0	0	0	0	0	6	3	10	0	0	0	0	1	0	0	0	0	0	0
IPR001211	2	7	6	4	4	0	0	8	4	0	3	1	1	0	0	1	2	0	0	0	1	0	0	0	0	0	0	0	0	0	2	0	0	0	0	2	1	0	0	1	1	0	1	0	0	0	0	0
IPR017597	50	108	107	12	71	18	34	41	41	14	46	10	1	0	0	0	0	0	0	3	1	0	0	0	0	0	1	0	0	0	0	0	9	0	7	14	37	11	4	0	0	0	2	4	2	1	0	2
IPR017600	14	50	26	25	28	0	28	30	30	0	14	15	0	0	0	0	0	0	0	2	0	0	0	0	0	0	0	0	0	0	0	0	0	0	0	0	2	2	0	0	2	0	0	0	0	0	0	0
IPR001218	13	0	0	0	17	0	0	9	8	4	7	4	0	1	0	2	4	2	0	4	0	0	0	0	6	2	4	0	3	0	0	3	33	11	0	0	13	0	0	0	0	0	0	2	0	2	6	0
IPR025799	43	66	44	16	46	10	27	45	69	45	39	10	3	0	1	0	4	7	3	6	0	0	9	4	2	1	7	2	4	2	2	0	213	5	8	12	39	8	2	22	3	3	3	4	7	2	7	18
IPR001233	108	216	129	49	172	11	79	64	90	23	108	36	5	0	3	2	4	2	7	3	4	3	1	4	2	1	0	3	4	3	2	2	29	4	20	37	362	23	12	8	10	6	4	5	16	6	8	7
IPR034005	117	230	95	35	136	22	57	58	98	18	66	33	0	0	3	2	6	0	3	6	1	2	3	1	4	2	0	4	1	5	2	1	115	26	66	82	967	185	68	7	2	3	5	2	14	3	5	3
IPR001238	255	421	246	124	315	71	142	197	214	57	162	83	2	0	2	0	5	5	1	2	0	0	6	4	6	2	1	0	2	4	5	0	61	22	30	41	745	94	36	11	7	3	5	5	8	3	3	19
IPR034006	10	7	4	3	6	0	1	2	8	2	6	4	2	0	2	0	0	0	0	0	0	0	0	0	0	0	0	0	0	0	0	0	2	0	0	6	29	1	0	2	2	0	0	0	0	0	0	0
IPR009430	10	18	19	4	12	4	1	5	12	2	12	3	0	0	0	0	0	0	0	0	0	0	0	0	2	0	1	0	1	4	0	0	0	0	0	4	19	2	0	0	2	0	1	0	1	0	1	0
IPR009431	2	0	2	0	2	0	0	2	0	0	0	0	1	0	0	0	0	0	0	0	0	0	1	0	0	0	0	0	0	0	1	0	0	4	0	0	0	0	0	0	0	0	0	0	0	0	0	2
IPR017624	29	9	13	21	17	2	10	19	20	0	19	11	0	0	0	0	0	0	0	0	0	0	0	0	0	0	0	0	0	0	0	0	5	3	2	23	2	0	0	0	0	2	0	0	0	0	0	0
IPR001241	403	898	657	236	539	95	300	433	449	148	408	164	14	0	18	316	16	10	8	9	15	4	12	11	24	19	9	7	11	9	11	11	163	44	64	147	1766	223	111	37	20	13	38	32	38	35	19	57
IPR034009	3	6	0	6	7	0	8	0	8	1	4	0	0	0	0	0	0	0	0	0	0	0	0	0	0	0	0	0	0	0	0	0	0	0	0	0	6	4	3	0	1	0	0	0	1	2	2	0
IPR017626	8	11	10	1	12	0	5	6	2	1	14	2	0	0	0	0	0	0	0	0	0	0	0	0	0	0	0	0	0	0	0	0	0	0	0	0	1	0	0	0	0	0	0	0	0	0	0	0
IPR009434	1	6	2	0	2	0	0	0	0	0	0	0	0	0	0	0	0	0	0	0	0	0	0	0	0	0	0	0	0	0	0	0	0	0	0	0	0	0	0	0	0	0	0	0	0	0	0	0
IPR017628	8	5	8	37	10	2	2	67	20	0	4	2	0	0	0	0	0	0	0	0	0	0	0	0	0	0	0	0	0	3	0	0	0	0	0	0	6	0	0	0	0	0	0	0	0	0	1	0
IPR017629	36	58	58	24	57	6	25	48	64	7	45	14	0	0	1	0	0	0	4	2	0	2	0	2	0	0	0	0	2	0	0	2	0	2	0	38	14	0	2	0	1	0	0	0	0	0	2	0
IPR001246	4	5	0	0	6	4	8	0	5	0	5	2	0	0	0	0	0	0	0	0	0	0	0	0	0	0	0	0	0	0	0	0	12	0	3	85	1	1	0	0	2	0	0	0	0	0	0	0
IPR034015	22	30	8	4	21	5	6	11	13	6	22	7	0	0	2	0	2	0	5	0	3	0	0	0	2	1	0	0	2	0	2	0	0	0	0	6	15	20	0	4	3	4	2	0	4	2	0	6
IPR009439	10	0	3	2	0	0	8	3	2	0	3	0	0	0	0	0	0	0	0	0	0	0	0	0	0	0	0	0	0	0	0	0	0	2	0	2	0	0	0	0	0	0	0	0	0	0	0	0
IPR025823	2	1	0	0	0	0	0	0	2	0	0	0	0	0	0	0	0	0	0	0	0	0	0	0	0	0	0	0	0	0	0	0	0	0	0	0	0	0	0	0	0	0	0	0	0	0	0	0
IPR001248	281	484	321	138	369	59	157	211	287	54	207	80	9	0	6	0	0	0	4	0	0	0	0	0	10	0	0	0	0	0	0	3	110	14	0	0	173	25	0	0	0	8	7	0	13	4	3	33
IPR034016	34	47	51	18	70	8	25	23	21	6	38	7	1	0	4	0	2	3	0	1	0	2	0	0	2	1	1	3	1	2	2	1	12	3	1	7	49	12	4	1	4	1	0	0	1	2	2	2
IPR001249	182	325	158	77	254	39	86	100	128	27	102	57	1	0	0	0	0	1	3	0	4	2	2	6	9	7	4	3	3	3	3	0	82	20	35	32	274	47	8	2	2	9	2	3	6	3	2	8
IPR017633	22	25	18	7	10	4	11	7	10	4	13	8	0	0	0	0	0	0	0	0	0	0	0	0	0	0	0	0	0	0	0	0	0	0	0	0	2	0	0	0	0	0	0	0	0	0	0	0
IPR017636	3	30	9	12	16	0	4	15	10	0	4	2	0	0	0	0	0	0	0	0	0	0	0	0	0	0	0	0	0	0	0	0	0	1	0	0	0	0	0	0	0	0	0	0	0	0	0	0
IPR009444	8	30	11	10	9	6	7	10	12	0	13	5	0	0	1	0	0	6	0	0	0	0	0	0	0	0	0	0	0	1	2	0	3	0	1	0	11	6	5	0	6	0	2	2	0	0	0	0
IPR001253	13	34	31	6	27	6	26	18	32	18	25	4	0	0	0	0	0	0	0	0	0	0	0	0	0	0	0	2	2	0	0	0	4	0	0	0	3	2	0	0	0	0	0	0	0	0	0	0
IPR017638	6	46	4	7	12	0	2	4	10	2	4	4	0	0	0	0	0	0	0	0	0	0	0	0	0	0	0	0	0	0	0	0	0	0	0	1	0	0	0	0	0	0	0	0	0	0	0	0
IPR017639	6	5	4	0	12	0	8	7	12	0	10	2	0	0	0	0	0	0	1	0	0	0	0	0	0	0	0	0	0	0	0	0	1	0	0	0	2	0	0	0	0	0	0	0	8	0	0	0
IPR009447	1	5	0	0	2	0	2	2	0	0	0	0	0	0	0	0	1	0	0	0	0	0	0	0	0	0	0	0	0	0	0	0	0	0	0	0	0	1	6	0	0	0	0	0	0	0	0	1
IPR017640	9	0	4	0	1	0	0	1	0	0	7	2	0	0	0	0	0	0	0	0	0	0	0	0	0	0	0	0	0	0	0	0	0	2	0	0	1	0	0	0	0	0	0	0	0	0	0	0
IPR009448	2	10	11	6	28	4	10	6	10	6	16	0	0	0	0	0	0	0	0	0	0	0	2	0	0	4	1	0	0	0	0	0	0	0	0	0	2	1	3	0	0	2	0	0	0	0	0	0
IPR017641	12	17	16	3	14	1	16	16	10	0	13	4	0	1	0	0	0	0	1	0	0	0	0	0	2	0	0	0	0	0	0	0	0	0	0	0	2	0	0	0	0	0	0	0	0	0	0	0
IPR017642	15	30	27	6	20	2	12	23	20	8	16	5	0	0	0	0	0	0	0	0	0	0	0	0	0	0	0	1	0	0	0	0	0	2	4	0	24	5	6	1	0	0	2	1	1	0	2	0
IPR009450	2	13	13	0	13	0	4	3	4	8	6	3	0	0	0	0	0	0	0	1	0	0	0	0	2	2	2	0	0	0	0	0	4	0	0	0	0	2	0	0	0	0	0	0	2	0	0	0
IPR025835	21	55	26	10	36	4	17	19	31	8	14	7	0	0	0	0	3	0	2	0	0	0	0	0	0	1	0	0	0	0	0	0	0	0	0	0	6	1	0	0	0	1	0	0	3	0	1	1
IPR001260	89	137	96	45	97	23	59	67	82	26	82	26	0	0	4	0	0	0	2	6	0	0	0	2	6	3	0	0	0	0	1	0	2725	2	4	9	123	3	0	1	0	2	0	0	4	0	1	0
IPR009452	4	0	0	4	0	0	4	2	0	2	0	0	0	0	0	0	0	0	0	0	0	0	0	0	0	0	0	0	0	0	0	0	0	0	0	0	1	0	0	0	0	0	0	0	0	0	0	0
IPR017648	5	64	38	14	45	4	9	6	33	2	7	8	0	0	0	0	0	0	0	0	0	0	0	0	0	0	0	0	0	0	0	0	0	0	0	2	4	2	0	0	0	0	1	0	0	0	0	0
IPR017649	36	69	50	16	62	10	32	41	55	17	25	18	0	0	2	0	4	0	0	1	0	0	0	2	3	0	0	0	0	0	0	0	39	1	2	2	26	0	3	2	0	0	0	0	0	3	0	2
IPR001266	6	8	10	2	4	0	0	2	4	0	0	2	0	0	0	0	0	0	0	0	0	0	4	1	0	1	0	0	0	2	0	0	0	0	3	1	43	0	0	0	0	1	0	0	0	0	0	0
IPR017650	7	40	13	5	45	6	14	21	17	12	16	4	0	0	4	0	0	0	0	0	0	0	0	0	4	0	0	0	0	0	0	0	1	0	1	4	13	3	0	0	0	0	0	0	0	0	0	0
IPR001267	106	210	187	92	199	44	67	91	159	41	147	41	0	0	2	0	2	0	9	2	0	0	0	2	3	4	8	0	0	0	2	2	161	65	12	19	375	71	28	9	1	0	5	1	0	4	8	24
IPR017651	2	26	24	2	11	6	6	7	17	1	13	1	0	0	0	0	0	0	0	0	0	0	2	0	0	0	0	0	0	0	0	0	6	0	0	0	0	0	1	0	0	0	0	0	0	0	0	0
IPR017652	71	100	38	25	109	21	30	48	54	16	50	34	0	0	1	0	0	0	1	2	0	0	0	0	0	0	0	0	0	0	0	0	3	2	0	2	21	0	0	0	0	0	0	0	1	0	2	0
IPR001269	323	523	264	143	436	108	184	193	248	56	258	124	3	0	0	0	2	2	4	5	5	1	7	5	18	5	0	0	3	0	8	0	190	126	76	281	1410	194	71	3	11	4	7	8	15	0	0	19
IPR001270	517	980	570	252	651	107	264	417	499	124	425	179	55	0	35	13	66	64	38	35	56	39	50	60	64	63	58	47	42	55	87	78	406	147	269	222	1966	293	160	102	97	60	120	102	124	87	113	107
IPR017654	16	29	20	6	25	8	4	2	5	0	26	6	0	0	0	4	0	0	0	0	0	0	0	0	0	0	0	0	0	0	0	0	0	0	0	2	21	0	0	0	2	0	0	0	0	0	0	0
IPR017655	87	206	86	28	125	29	55	48	94	17	69	26	0	0	0	0	1	0	0	0	0	2	1	0	0	0	0	0	0	1	0	2	8	4	0	2	30	6	0	0	0	0	0	0	0	1	0	0
IPR001272	70	158	123	30	135	28	57	48	96	14	61	23	0	0	0	0	2	3	2	12	0	1	0	1	9	6	3	1	6	0	2	0	46	16	19	15	247	24	9	3	2	0	1	0	2	7	0	2
IPR001273	45	67	0	24	46	12	34	19	33	0	41	17	0	0	0	0	0	2	0	2	4	0	0	0	2	5	0	0	2	0	0	0	723	57	104	74	29	0	7	0	4	1	1	0	5	4	0	13
IPR017657	2	16	16	6	0	2	0	0	2	0	0	0	0	0	0	0	0	0	0	0	4	0	0	0	0	0	0	0	0	0	0	0	4	4	0	0	31	4	0	0	0	0	1	0	0	0	1	0
IPR017659	12	11	8	0	10	1	2	3	4	4	2	8	0	0	1	0	0	0	0	0	0	0	1	0	0	2	0	0	0	0	0	0	4	0	2	6	44	7	3	0	2	0	0	0	0	3	0	0
IPR017660	1	0	3	1	6	8	0	14	0	0	2	0	0	0	2	0	0	0	0	0	0	0	0	0	0	0	0	0	0	0	0	0	0	0	0	0	24	0	0	0	0	0	0	0	2	0	0	0
IPR001277	4	20	12	10	10	4	4	4	8	2	13	3	0	0	2	0	0	0	1	0	0	0	1	0	0	0	0	0	0	0	0	0	32	15	14	22	207	51	14	0	2	0	2	1	0	4	2	0
IPR017661	8	0	0	0	0	0	2	0	0	0	0	0	0	0	0	0	0	0	0	0	0	0	0	0	0	0	0	0	0	0	0	0	0	0	0	0	4	2	0	0	0	0	0	0	0	0	0	0
IPR042237	3	0	2	0	3	2	1	2	0	0	0	0	0	0	0	0	0	0	0	0	0	0	0	0	0	0	0	0	0	0	0	0	0	0	0	0	3	0	0	0	0	4	0	0	0	0	0	0
IPR001278	216	318	209	103	192	18	116	137	143	49	179	69	362	6	44	114	726	2	272	618	13	110	479	935	655	742	1903	0	248	8	553	896	118	25	32	81	677	102	32	8	9	15	4	5	28	17	12	13
IPR009472	4	0	5	3	4	0	8	4	3	0	4	0	0	0	0	0	0	0	0	0	0	0	0	0	0	0	0	0	0	0	0	0	5	0	0	0	2	0	0	0	0	0	0	0	0	2	0	0
IPR017665	123	179	74	61	90	31	50	91	71	34	63	21	4	0	0	1	2	4	5	1	3	3	5	4	5	2	0	2	3	6	2	0	20	20	24	26	497	69	23	7	4	9	17	2	9	10	3	0
IPR001282	254	431	252	131	311	71	171	182	214	33	224	115	7	0	2	2	7	3	5	1	12	2	6	6	23	9	12	3	12	13	8	7	44	18	16	29	573	73	40	19	12	16	12	1	18	32	16	9
IPR017666	23	31	18	9	14	4	14	11	17	0	2	8	0	0	0	0	0	0	0	0	0	0	0	0	2	0	0	0	0	2	0	0	1	1	0	0	9	1	0	3	0	0	0	0	0	0	0	0
IPR001283	11	26	10	0	16	6	0	8	23	6	0	4	0	0	0	0	7	0	0	0	2	0	2	6	0	4	4	2	0	0	1	0	108	2	6	1	19	6	1	3	2	2	5	0	6	5	0	6
IPR001285	2	2	0	0	0	0	0	2	0	0	0	0	0	0	0	0	0	0	0	2	0	0	0	0	0	0	0	0	0	0	0	2	0	0	0	0	0	0	0	0	0	0	0	0	0	0	0	0
IPR001287	19	40	36	7	30	8	12	15	24	0	21	12	1	0	1	0	0	0	0	0	0	0	0	1	0	0	0	4	0	0	0	0	3	6	3	0	60	11	2	1	0	0	0	0	0	0	0	0
IPR001288	77	183	114	39	124	22	64	102	61	16	52	44	6	0	4	1	10	0	4	16	2	0	7	3	4	5	8	0	6	1	6	1	65	37	53	44	270	26	16	6	7	8	11	6	15	13	13	6
IPR001294	56	135	76	33	90	18	59	43	52	12	47	13	2	0	0	3	2	0	10	3	0	0	3	0	0	0	6	1	0	0	1	0	49	14	7	47	470	97	18	7	4	6	3	2	0	0	4	1
IPR009486	43	58	34	23	61	17	37	12	41	12	30	16	0	0	0	0	0	0	0	0	2	0	0	0	0	0	0	0	0	0	0	0	0	2	0	0	64	2	4	0	0	0	0	0	0	0	0	0
IPR017684	12	4	6	2	4	0	2	4	4	0	0	0	0	0	0	0	0	0	0	0	0	0	0	0	0	0	0	0	0	0	1	0	0	0	0	0	60	2	2	0	0	0	0	0	0	0	0	0
IPR001301	52	36	30	15	29	14	27	18	54	6	43	19	2	0	3	6	3	2	0	0	0	3	0	17	18	7	8	9	2	1	7	2	6	17	18	24	359	66	17	4	7	4	6	1	5	6	9	4
IPR017685	64	86	48	42	51	22	48	57	72	6	33	31	0	0	0	0	0	0	0	0	0	0	0	0	0	0	0	0	0	0	0	0	8	4	0	0	29	2	0	2	1	0	0	2	3	0	2	0
IPR001302	8	15	6	2	15	4	9	9	6	0	18	4	1	0	2	0	2	0	0	0	0	0	0	0	0	2	0	0	0	0	1	0	17	0	20	8	14	3	0	0	0	0	0	0	5	5	0	0
IPR017691	11	32	6	2	14	0	3	11	6	2	11	2	0	0	0	0	0	0	0	0	0	0	0	0	0	0	0	0	0	0	0	0	0	0	0	0	0	0	0	0	1	0	0	0	0	0	0	0
IPR001308	147	293	194	96	211	58	92	133	120	35	102	53	111	19	25	21	56	72	74	221	57	43	92	308	100	126	232	42	157	78	234	119	84	127	106	166	857	152	89	93	99	83	129	101	116	88	98	94
IPR017693	25	12	8	2	24	0	4	1	6	0	6	2	0	0	0	0	4	0	0	0	0	0	0	0	0	0	0	0	0	0	0	2	0	2	0	0	35	0	0	0	0	0	1	0	0	8	0	0
IPR001310	203	471	202	131	315	64	165	202	218	62	180	82	2	0	3	2	3	0	0	8	4	3	5	10	7	4	6	10	4	5	0	5	74	27	20	41	651	103	32	7	23	0	8	2	10	27	7	15
IPR034078	5	2	0	0	4	0	0	0	0	0	0	0	0	0	0	0	0	0	1	0	0	0	0	0	0	0	0	0	0	0	1	0	0	0	0	0	4	0	0	0	0	0	2	2	2	0	0	0
IPR009502	4	0	0	0	2	0	0	2	0	0	0	0	0	0	0	0	0	0	0	0	0	0	0	0	0	0	0	0	0	0	0	0	1	0	0	0	0	0	0	0	0	0	0	0	0	0	0	0
IPR001312	3	18	0	2	7	7	5	2	15	0	4	2	2	0	0	0	0	0	0	0	2	0	1	0	2	0	0	2	0	0	0	0	69	2	8	15	225	32	10	2	0	2	3	3	0	2	0	4
IPR017697	1	2	0	0	2	0	0	0	0	0	0	0	0	0	0	0	0	0	0	0	0	0	0	0	0	0	0	0	0	0	0	0	34	0	0	2	46	0	0	2	0	0	0	0	2	1	0	0
IPR001314	87	161	98	46	100	20	38	68	82	22	58	38	18	0	4	4	6	3	10	6	14	4	7	9	3	4	6	2	6	3	10	8	23	42	41	38	265	17	13	11	9	4	23	11	20	16	11	5
IPR001316	56	47	25	17	33	9	14	16	27	10	13	11	2	0	0	0	0	0	3	0	0	0	2	0	0	0	0	0	0	0	1	0	3	0	3	12	32	5	2	0	0	2	0	0	1	6	0	0
IPR025893	8	41	18	6	39	4	11	26	36	9	17	13	0	0	0	0	0	0	0	0	0	0	0	0	0	0	0	0	0	0	0	0	2	0	0	0	3	1	0	0	0	0	0	0	0	0	0	0
IPR017705	14	32	24	6	20	8	3	9	25	9	12	2	5	0	4	1	3	2	1	8	2	0	10	4	13	3	1	1	9	2	6	5	27	15	13	107	295	50	22	12	4	7	13	6	16	15	5	3
IPR017707	1	0	0	0	2	0	2	0	2	0	0	0	0	0	0	0	0	0	0	0	0	0	0	0	0	0	0	0	0	0	0	0	0	0	0	0	0	0	0	0	0	0	0	0	0	0	0	0
IPR001328	139	277	160	65	212	64	82	95	102	42	149	58	0	4	3	4	2	1	0	1	1	3	3	2	0	2	2	0	2	7	4	0	154	26	26	102	555	86	44	0	6	10	0	6	12	13	7	8
IPR017714	15	44	16	3	24	0	4	20	9	4	6	2	2	0	0	0	0	0	0	0	0	0	0	0	0	2	0	0	2	0	1	0	13	6	1	2	54	6	4	0	0	0	0	0	7	0	0	8
IPR009522	11	6	1	0	0	0	0	0	1	0	6	0	0	0	0	0	0	0	0	0	4	0	0	0	0	0	0	0	0	0	0	2	0	0	0	0	0	0	0	0	0	0	0	0	0	0	0	0
IPR034099	2	0	0	1	6	0	0	0	2	2	4	0	1	0	0	0	0	0	0	0	0	0	0	0	0	0	0	0	0	0	0	0	0	0	0	0	11	0	0	0	0	0	0	0	0	2	0	0
IPR001332	82	167	124	55	154	22	50	74	79	23	63	28	30	0	17	23	22	45	30	21	44	22	32	47	33	33	45	18	39	22	28	19	41	38	41	51	348	71	33	43	34	34	51	40	63	45	32	47
IPR017716	12	34	11	12	8	2	9	15	9	7	11	3	2	0	0	1	0	0	0	2	0	0	0	0	0	0	0	1	0	0	1	0	13	2	3	4	48	10	3	0	0	0	2	0	2	0	0	0
IPR034100	4	6	0	0	0	0	0	0	0	0	0	0	3	0	0	0	0	2	0	0	0	0	0	0	0	0	2	0	0	0	0	0	0	0	0	0	0	2	0	0	0	0	0	0	0	0	0	2
IPR001333	43	45	34	14	59	5	21	24	34	11	15	2	0	0	0	0	2	0	2	2	4	0	0	0	0	2	0	1	0	0	2	0	30	5	31	40	111	0	6	0	0	0	0	2	2	8	1	5
IPR025911	5	7	0	0	2	0	7	0	6	0	2	2	0	0	0	0	1	0	0	0	0	0	0	0	0	0	0	0	0	0	0	0	2	2	0	0	24	0	2	0	0	2	0	0	0	0	0	0
IPR001337	1	2	3	0	0	0	0	0	0	0	0	0	2	0	0	6	21	0	9	6	0	1	13	15	6	7	62	2	20	0	14	22	2	0	1	0	4	0	0	0	0	0	0	0	0	0	0	1
IPR017721	8	22	18	7	20	4	8	10	6	4	6	0	0	0	0	0	0	0	0	0	0	0	0	0	1	6	0	0	0	4	0	0	15	15	2	13	313	53	11	0	0	0	0	2	0	4	1	0
IPR017726	34	57	18	4	47	6	28	21	32	13	43	5	1	0	0	1	0	0	2	0	0	0	0	2	3	2	0	0	0	2	0	5	5	1	0	4	8	4	1	5	0	1	5	0	0	0	0	8
IPR017729	82	150	102	24	109	15	51	52	72	8	56	27	0	2	0	0	0	4	3	0	0	0	0	0	0	0	0	0	0	0	6	0	1	2	0	2	38	2	4	0	1	0	0	0	3	2	0	0
IPR017730	188	393	164	47	209	41	94	157	214	45	198	75	8	1	2	5	3	7	0	2	1	2	4	2	1	4	2	0	3	0	5	2	22	16	26	50	746	71	44	6	11	5	11	4	11	7	14	10
IPR009539	4	0	0	0	0	0	0	0	0	0	0	0	0	0	0	0	0	0	0	1	0	0	0	0	0	0	0	0	0	0	0	0	0	0	0	0	0	0	0	0	0	0	0	0	0	0	0	0
IPR001348	88	183	104	0	137	0	64	74	64	22	0	0	0	0	0	0	0	0	0	0	0	0	2	0	0	4	0	0	0	0	3	0	35	0	0	0	750	0	0	0	0	0	0	0	0	0	0	9
IPR034119	21	105	19	14	55	14	19	17	28	3	16	9	0	0	0	0	0	0	0	0	0	0	0	0	2	2	0	4	0	2	4	0	3	0	0	7	8	2	0	2	1	0	0	0	2	4	0	0
IPR017736	34	156	94	34	111	12	39	62	51	12	50	32	0	0	0	4	2	2	1	2	0	0	0	2	4	0	0	0	0	2	0	0	4	2	1	4	62	2	2	2	4	2	0	4	3	3	2	0
IPR001353	156	285	175	74	150	0	0	0	0	0	145	41	0	0	0	0	0	0	0	0	14	0	0	6	0	0	0	0	0	0	0	0	0	0	11	0	0	0	0	0	13	0	0	0	0	0	0	0
IPR042314	1	14	9	3	2	0	2	2	4	0	2	4	0	0	0	0	0	0	0	0	0	0	0	0	0	0	0	0	0	0	0	0	0	0	0	0	0	0	0	0	2	0	0	0	0	0	0	0
IPR009548	2	9	2	2	12	0	4	5	0	1	5	0	0	0	0	0	0	0	0	0	0	0	0	0	0	0	0	0	0	0	0	0	0	0	0	0	0	0	0	0	0	0	0	0	0	0	0	0
IPR001360	136	410	226	99	355	50	137	172	197	63	175	75	5	0	5	6	8	10	2	9	4	4	6	6	0	1	6	2	3	3	3	2	74	24	21	68	777	86	21	17	11	11	2	14	13	11	9	7
IPR017745	8	14	12	7	4	2	10	4	2	0	8	4	0	0	0	0	0	0	0	0	0	0	0	0	0	0	0	0	1	0	0	0	0	3	0	0	12	0	0	0	0	0	1	2	0	0	0	0
IPR001362	82	133	51	37	56	23	50	35	40	8	76	9	0	0	2	0	1	3	6	2	0	1	2	2	0	6	0	0	0	0	0	0	118	30	14	71	804	82	46	10	7	6	4	18	14	2	5	7
IPR017747	13	4	0	0	2	2	0	0	0	0	0	0	0	0	0	0	0	0	0	0	0	0	0	0	0	0	0	0	0	0	1	0	0	0	0	0	1	0	0	0	0	0	0	0	0	0	0	0
IPR001364	278	573	344	140	409	112	197	265	283	97	281	89	195	123019	103	113803	136	21	132	122	29	43	110	126	175	266	314	179	55	43	114	219	448	128	1107	196	1422	659	102	76	46	48	45	32	57	96	48	118
IPR017749	15	5	14	3	12	2	2	5	0	0	4	4	0	0	0	0	0	0	0	0	0	0	0	0	0	0	0	0	0	0	0	0	8	6	0	0	49	10	3	0	0	0	0	0	0	0	0	0
IPR017751	4	2	0	2	6	2	0	4	6	6	0	0	0	0	0	2	0	0	0	1	0	0	1	0	0	0	0	0	0	0	0	6	0	0	1	2	2	0	0	0	0	2	0	0	0	0	0	0
IPR017753	2	9	6	1	3	0	3	0	8	0	1	2	0	0	0	0	0	0	0	0	0	2	0	0	0	0	0	3	0	0	0	0	7	0	0	2	8	0	0	0	0	0	0	0	2	3	0	0
IPR017754	24	125	36	34	70	15	17	8	34	0	41	16	2	0	0	0	0	0	2	0	0	0	0	0	0	0	0	0	0	0	0	0	11	9	0	6	89	10	4	1	0	1	1	0	0	0	0	0
IPR017755	15	29	11	16	28	8	22	12	30	2	21	1	2	0	0	0	1	0	0	0	0	0	0	0	0	2	1	0	2	0	4	0	4	2	2	4	96	6	0	1	3	2	0	5	1	0	0	0
IPR042335	2	0	0	0	0	0	0	0	0	0	0	0	0	0	0	0	0	0	0	0	0	0	0	0	0	0	0	0	0	0	0	0	0	0	0	0	0	0	0	0	0	0	0	0	0	0	0	0
IPR017761	2	1	2	0	0	0	0	0	2	0	0	2	0	0	0	0	0	0	0	0	0	0	0	0	0	2	0	0	2	0	0	0	0	1	2	0	11	1	0	0	2	0	0	2	0	0	0	0
IPR009571	4	0	6	2	1	0	2	0	2	0	2	0	0	0	0	0	0	0	0	0	0	0	0	0	0	0	0	0	0	0	0	1	0	0	0	1	2	0	0	0	0	0	0	0	0	0	0	0
IPR025955	58	129	69	16	112	13	25	38	70	12	55	22	6	0	0	2	15	4	2	5	4	3	8	14	24	10	52	0	3	0	13	18	0	3	0	5	41	0	4	0	2	0	2	4	2	2	0	2
IPR001380	4	10	9	0	2	2	10	6	1	2	2	1	0	0	0	0	0	0	0	0	0	1	0	0	2	1	0	0	0	0	0	0	0	0	2	3	2	0	0	0	0	0	2	0	0	0	0	0
IPR001381	26	57	42	13	42	11	26	27	37	2	28	16	3	0	0	2	0	0	4	0	0	1	0	0	0	0	0	0	1	1	0	1	4	7	8	16	149	31	4	0	0	0	6	0	0	6	0	0
IPR017765	6	24	2	4	15	0	3	0	10	0	6	0	0	0	0	0	0	0	0	0	0	0	0	0	0	0	0	0	0	0	0	0	0	0	0	0	0	0	0	0	0	0	0	0	0	0	0	0
IPR001382	3	40	15	0	16	2	6	2	21	4	12	2	11	0	15	5	39	14	15	17	15	7	24	18	53	35	12	3	35	10	42	24	18	11	17	20	44	4	10	7	14	23	9	19	36	50	11	9
IPR017766	16	6	9	0	3	1	2	2	5	10	3	3	0	0	0	0	0	4	0	0	0	0	0	0	0	0	0	0	0	0	0	0	15	2	2	0	8	5	0	0	0	0	0	0	0	0	0	0
IPR025958	1	0	0	1	0	0	0	0	0	0	0	0	0	0	0	0	0	0	0	0	0	0	0	0	0	0	0	0	0	0	0	0	1	0	0	0	0	0	0	0	0	0	0	0	0	0	0	0
IPR017767	13	64	28	19	50	4	19	39	43	22	33	6	2	0	0	0	2	0	0	2	1	0	2	0	0	0	0	0	1	0	2	0	0	0	0	6	30	4	3	2	0	0	0	2	0	1	0	0
IPR001384	2	0	2	0	0	0	0	0	0	2	0	4	0	0	0	0	0	0	0	0	0	0	0	0	0	0	0	0	0	0	0	0	0	0	0	0	0	0	0	0	0	0	0	0	0	0	0	0
IPR017768	27	49	31	24	40	0	21	14	18	2	14	4	2	0	0	3	2	0	2	1	0	0	0	0	0	0	0	0	0	0	0	0	0	0	0	0	13	2	0	0	0	0	2	0	0	0	1	0
IPR001385	9	14	15	13	15	2	8	20	10	8	15	4	0	0	0	1	3	1	1	2	0	2	2	2	0	4	2	0	0	10	0	1	65	216	149	106	37	9	9	10	1	3	0	78	3	1	4	24
IPR017770	12	17	32	7	20	2	2	10	11	6	10	6	0	0	0	0	0	0	0	0	1	0	0	0	0	0	0	0	0	0	1	0	0	0	0	2	17	0	0	0	2	2	2	4	0	0	0	0
IPR025962	43	76	62	16	77	14	19	32	33	2	34	19	0	0	0	0	0	0	0	0	0	0	2	0	0	0	0	0	0	0	0	0	20	11	3	0	182	28	5	0	3	4	0	0	0	0	0	0
IPR001388	20	22	10	13	15	4	0	8	0	0	14	0	3	0	0	0	0	2	2	0	2	0	0	0	5	2	0	0	0	0	2	0	0	0	2	3	22	5	0	3	2	0	0	0	0	0	0	0
IPR017772	14	27	12	2	16	0	2	2	1	0	2	2	1	0	0	0	0	0	2	0	0	0	0	0	0	0	0	0	0	1	0	0	1	4	5	9	202	11	4	0	2	0	0	0	0	0	1	0
IPR017774	8	1	6	0	10	0	0	3	6	0	2	0	0	0	0	0	0	0	2	0	0	0	0	0	2	0	0	0	0	0	3	0	11	2	0	23	4	0	0	0	0	0	0	0	0	4	0	0
IPR009582	1	15	8	7	12	2	3	2	8	0	6	4	0	0	0	0	0	0	0	0	0	0	0	0	0	0	0	0	0	0	0	0	0	0	0	0	68	0	0	0	0	0	0	1	0	0	0	0
IPR001391	5	44	22	6	17	0	10	2	20	12	16	11	0	0	0	0	0	0	0	0	0	0	0	0	0	0	0	0	0	0	0	0	4	10	0	8	89	12	7	0	1	2	0	0	0	0	2	0
IPR001392	24	45	31	9	24	11	15	15	34	28	6	6	2	0	0	0	0	3	0	4	2	0	2	0	3	3	0	0	2	0	0	0	4	2	0	9	6	0	2	10	0	2	0	0	2	0	0	2
IPR017779	61	150	84	38	90	23	58	46	73	9	71	18	0	0	0	0	4	0	0	0	0	4	4	0	0	2	0	0	0	1	2	0	8	3	0	7	54	5	1	7	3	0	0	0	0	2	0	6
IPR009589	6	4	0	2	2	0	2	4	4	4	4	0	0	0	0	0	2	0	0	0	0	0	0	0	2	0	0	0	0	0	0	0	15	8	18	17	219	41	18	0	0	0	0	0	0	0	0	0
IPR017782	112	121	107	43	88	16	36	51	74	11	59	29	2	0	0	0	1	2	0	1	0	0	4	0	5	2	0	1	2	4	0	1	4	0	2	2	58	0	0	2	1	0	0	0	1	5	2	0
IPR017783	40	93	85	47	115	23	55	68	79	31	46	23	2	0	0	0	2	0	6	2	0	0	0	2	0	2	0	2	0	0	0	0	10	0	0	0	9	2	4	0	4	1	0	0	3	0	0	1
IPR001400	13	23	10	8	23	0	9	6	16	4	10	8	0	0	5	2	0	0	0	0	0	0	0	3	0	0	0	0	0	0	0	0	0	0	0	23	0	2	0	1	0	0	0	0	0	0	2	0
IPR001404	275	410	260	113	309	55	163	204	227	35	199	72	4	0	5	3	8	4	3	2	1	1	14	13	13	13	4	15	7	12	7	4	75	42	49	127	838	103	42	22	17	14	18	8	26	4	9	20
IPR017788	72	147	63	46	132	17	42	61	67	15	59	40	0	0	0	0	0	0	0	0	0	0	1	2	7	0	0	0	2	1	2	0	1	0	2	0	28	4	0	2	0	0	0	0	0	2	1	0
IPR001405	100	132	73	45	151	21	41	46	58	38	85	32	2	2	3	0	2	0	10	3	4	0	2	9	0	6	2	0	2	3	2	2	75	34	39	64	925	135	43	2	3	2	8	0	8	5	4	8
IPR001406	164	308	167	86	233	36	77	129	148	36	119	48	4	0	3	1	9	2	5	9	2	0	2	4	1	6	4	0	3	0	4	3	14	14	14	38	625	53	16	3	9	4	15	5	7	1	7	3
IPR017790	136	295	189	86	189	32	106	91	127	19	127	68	2	2	1	3	0	2	0	2	0	0	0	4	4	5	4	0	4	3	5	0	41	11	17	62	332	98	23	12	3	4	5	9	10	4	8	46
IPR001407	146	165	121	70	123	24	75	81	74	18	93	23	8	31	22	32	7	10	14	9	9	1	23	20	9	17	23	5	4	8	8	20	249	68	54	148	1122	170	70	12	12	13	24	10	7	23	8	13
IPR001408	1	1	0	4	0	2	0	3	8	0	2	0	0	0	0	0	0	0	0	0	2	0	0	0	0	0	0	0	0	0	0	0	0	0	2	0	19	0	1	0	0	0	0	0	0	0	0	0
IPR009600	4	2	0	0	0	0	0	0	0	0	4	0	0	0	0	0	0	0	6	0	0	0	0	0	0	0	0	0	0	0	0	0	0	0	0	0	0	0	0	4	0	0	0	0	0	0	0	0
IPR025984	43	99	96	15	60	8	27	22	52	8	63	19	0	0	0	0	2	0	0	1	2	0	0	0	0	0	1	2	1	0	0	0	101	12	5	6	109	10	2	1	0	0	2	1	3	0	1	0
IPR017794	2	0	2	0	0	0	0	2	0	0	0	0	0	0	0	0	0	0	0	0	0	0	0	0	0	0	0	0	0	0	0	0	0	0	0	0	0	0	0	0	0	0	0	0	0	0	0	0
IPR034178	27	61	29	20	70	10	12	13	18	2	23	12	0	0	0	0	0	0	0	0	0	0	0	6	0	0	0	0	0	0	0	0	0	0	0	0	3	0	0	0	0	0	2	0	0	0	0	0
IPR017797	84	162	81	60	132	12	60	71	66	18	57	38	0	0	0	0	2	0	0	4	0	0	3	2	2	2	1	0	2	5	0	0	6	10	2	15	88	24	7	0	5	1	0	0	0	0	2	0
IPR025990	19	19	16	2	18	0	11	10	11	4	2	0	0	0	0	0	0	0	1	0	2	0	0	0	0	0	0	0	0	0	0	0	0	2	0	0	18	0	0	0	0	0	1	2	3	0	0	0
IPR034183	51	152	104	46	155	29	64	82	113	22	81	40	0	0	2	2	0	2	0	0	0	0	0	2	3	0	0	0	0	0	0	0	25	7	4	8	34	7	7	1	0	0	1	3	3	0	3	3
IPR009609	27	106	51	25	71	8	26	46	34	17	41	10	0	0	0	0	0	0	0	0	0	0	1	0	0	0	0	0	0	0	0	0	20	2	8	4	42	1	0	0	0	0	0	0	1	4	0	0
IPR025993	22	56	20	11	30	3	8	12	23	5	14	11	2	0	5	0	0	2	0	2	2	0	0	0	2	0	0	0	0	2	0	0	2	0	3	7	36	1	1	2	2	0	2	0	0	0	3	1
IPR001419	9	0	6	1	4	0	0	2	1	0	4	2	0	0	0	0	0	0	0	0	0	0	0	0	2	4	0	0	0	0	0	0	0	0	0	0	0	0	0	1	4	0	0	0	0	0	0	0
IPR001420	4	3	6	7	1	0	2	5	3	0	7	0	0	0	0	0	0	0	0	0	0	0	0	2	0	0	0	0	0	0	0	0	0	0	0	0	4	0	0	0	0	0	0	0	0	0	0	0
IPR017804	113	83	0	37	119	0	37	71	65	16	92	28	0	0	0	0	0	0	0	0	0	0	0	0	0	0	0	0	0	0	0	0	0	1	0	0	26	0	0	0	0	0	4	0	0	0	0	0
IPR001421	28	91	58	33	72	19	48	49	56	33	57	19	8	31	7	12	5	8	9	1	8	2	5	2	14	13	8	0	5	1	3	4	26	8	19	45	382	40	18	8	14	11	12	3	5	8	15	13
IPR017806	84	110	98	26	91	29	38	54	43	0	69	23	2	1	0	0	2	1	2	0	1	2	0	0	2	3	0	0	2	3	0	1	13	0	19	6	7	0	4	0	5	0	0	0	4	2	0	3
IPR009614	15	19	63	29	23	4	8	32	39	8	33	5	0	0	0	0	0	1	1	0	1	0	2	0	0	0	0	0	2	2	3	0	11	15	2	2	184	30	16	3	1	0	0	4	3	3	13	4
IPR017807	8	4	14	8	0	2	0	8	4	0	21	0	0	0	0	0	0	0	0	0	0	0	1	0	0	0	0	0	0	0	0	0	0	0	0	0	4	0	0	0	0	0	0	0	0	0	1	0
IPR017808	8	13	0	0	0	0	0	0	0	0	0	0	0	0	0	0	0	0	0	0	0	0	0	0	0	0	0	0	0	0	0	0	0	0	0	0	0	0	0	0	0	0	0	0	0	0	0	0
IPR001425	16	16	12	4	14	4	12	6	9	0	8	6	0	0	0	0	0	1	4	2	1	0	1	0	3	2	0	0	3	0	2	4	4	2	3	1	334	6	0	2	3	4	2	3	0	1	3	5
IPR009617	1	2	0	0	2	0	0	0	0	0	0	0	0	0	0	0	1	0	0	0	0	0	0	0	1	0	1	0	0	0	0	0	0	0	0	0	5	0	0	0	0	0	2	0	0	0	0	1
IPR017810	31	77	42	7	11	7	15	28	7	0	36	24	0	0	0	0	0	0	0	0	0	0	4	0	0	0	2	0	0	3	0	0	1	1	0	0	24	0	0	2	2	2	2	0	0	2	0	2
IPR017811	31	49	35	11	9	14	11	17	22	0	39	24	0	0	0	0	0	0	2	0	0	0	1	0	5	0	0	0	0	0	0	0	3	2	2	0	26	10	0	0	0	0	0	3	1	2	0	0
IPR017813	32	87	56	7	46	8	25	18	56	6	28	26	0	0	1	0	0	0	0	0	0	0	0	0	2	2	0	0	3	0	0	0	4	7	2	6	75	12	2	2	3	0	2	1	2	2	3	1
IPR017814	26	45	31	2	18	5	17	12	27	2	8	4	0	0	0	0	0	2	0	0	2	0	4	2	2	0	0	0	0	0	0	0	0	0	0	2	1	0	0	0	1	1	0	0	0	0	0	0
IPR017815	13	77	20	13	12	8	15	12	20	0	26	6	0	0	0	0	0	1	0	4	0	0	2	0	1	0	0	0	0	0	1	0	0	2	3	2	74	4	0	1	0	0	1	0	0	0	13	1
IPR026008	14	10	6	3	21	2	12	9	18	4	20	7	0	0	0	0	0	0	0	0	0	0	1	0	0	0	0	0	0	1	6	0	6	4	0	4	154	20	17	4	0	2	0	0	3	0	0	3
IPR017817	14	11	18	6	18	3	7	11	12	0	4	16	0	0	0	0	0	0	0	0	0	0	0	0	0	0	0	0	0	0	0	0	0	0	0	0	4	1	0	0	0	0	0	0	0	0	0	0
IPR026010	3	2	0	2	0	0	0	0	6	0	0	2	4	0	0	0	2	0	0	0	0	0	0	0	1	0	0	0	0	2	0	0	0	0	0	0	0	0	0	0	0	0	0	0	0	0	0	0
IPR017820	2	0	1	2	0	0	0	0	1	0	0	0	0	0	0	0	0	0	0	0	0	0	1	0	0	0	0	0	0	0	0	0	0	1	0	0	0	0	0	0	0	0	0	0	0	0	0	0
IPR017821	71	207	93	50	118	49	45	69	75	33	67	13	6	0	3	6	7	10	8	6	3	5	1	4	4	8	3	5	11	2	14	5	21	33	22	23	344	75	23	9	17	16	10	6	34	20	8	11
IPR017824	44	50	48	24	52	19	15	35	28	19	15	7	0	0	0	1	0	0	0	0	0	0	0	0	0	1	0	0	0	0	0	2	10	0	0	10	70	3	0	0	0	0	2	0	1	0	0	3
IPR001441	144	176	143	72	147	22	73	91	103	27	113	53	2	0	3	2	3	2	9	3	2	0	3	2	9	5	15	0	6	2	0	2	37	13	11	32	626	66	39	0	8	3	10	6	7	15	5	8
IPR017827	10	29	33	5	29	1	15	19	17	0	8	2	0	0	0	0	2	0	0	0	0	0	0	0	0	0	4	2	0	0	0	0	2	0	0	0	44	0	0	0	2	0	0	2	1	4	0	4
IPR009635	7	7	6	1	0	0	3	0	0	0	2	0	0	0	0	0	0	0	0	0	0	0	0	0	0	0	0	0	0	0	0	2	0	0	0	0	0	0	0	0	0	0	0	0	0	0	0	0
IPR026019	114	387	217	76	227	68	152	123	179	25	194	57	3	0	3	1	6	2	0	1	0	0	4	2	0	0	2	10	0	1	2	3	88	16	11	30	415	66	22	4	0	1	5	1	10	6	7	7
IPR017828	20	22	12	21	17	0	9	28	18	2	11	2	0	0	0	0	2	0	0	0	0	0	0	2	1	0	0	0	0	0	0	0	4	1	4	1	139	2	0	0	1	0	0	0	2	3	0	0
IPR009636	8	6	7	2	4	4	4	0	9	0	0	4	0	0	0	0	0	0	0	0	0	0	0	0	0	0	0	0	0	0	0	0	666	50	32	30	38	4	11	0	1	2	0	0	0	2	1	4
IPR009637	10	1	20	0	2	0	1	7	2	0	6	0	0	0	0	0	0	0	0	0	0	0	0	0	2	1	0	0	1	0	0	0	0	0	0	4	11	2	0	2	0	0	0	1	0	0	0	0
IPR001446	1	2	1	0	0	0	0	0	1	0	1	0	0	0	0	0	0	0	0	0	0	0	0	0	0	0	0	0	0	0	0	0	0	0	0	0	0	0	0	0	0	0	0	0	0	0	0	0
IPR001447	43	75	51	18	62	14	25	15	39	10	26	10	10	23077	4	15177	0	4	4	2	0	4	2	0	0	2	0	3	0	0	1	4	7	6	3	5	70	52	0	1	3	6	3	3	6	2	0	4
IPR001448	17	18	18	9	18	3	11	11	22	2	25	2	0	0	0	0	0	0	0	0	2	1	0	0	0	0	0	1	0	0	0	0	9	2	8	15	120	27	10	3	0	0	2	0	1	1	0	1
IPR026026	34	67	19	19	35	12	37	20	43	23	29	11	0	0	0	0	0	0	4	2	0	0	0	1	2	0	1	4	1	1	0	0	0	1	0	0	83	0	0	0	4	6	1	0	0	2	0	0
IPR009643	6	6	2	10	6	4	6	2	10	0	4	6	2	0	0	0	2	2	0	2	2	2	1	0	0	0	1	2	0	0	0	0	0	2	2	0	2	4	1	0	0	0	2	0	0	2	2	2
IPR026027	109	92	88	17	150	14	60	60	42	14	44	44	0	0	0	0	0	0	0	0	0	0	2	0	0	0	0	2	0	0	0	0	0	1	0	0	6	0	0	0	0	0	0	0	0	0	0	0
IPR009644	2	0	2	0	0	0	0	2	0	0	2	0	0	0	0	0	0	0	0	0	0	0	0	0	0	0	0	0	0	0	0	0	0	0	0	0	0	0	0	0	0	0	0	0	2	0	0	0
IPR026028	12	17	11	6	15	4	3	7	17	6	7	5	0	0	0	0	0	3	0	0	1	0	6	0	0	4	0	0	2	1	0	0	0	0	2	0	15	2	0	4	2	0	0	0	0	0	0	6
IPR017837	2	2	4	2	4	0	2	2	0	0	2	0	0	0	0	0	0	0	0	0	0	0	0	0	0	0	0	0	0	0	0	0	0	0	0	0	17	0	0	0	0	0	0	0	0	0	0	0
IPR026030	77	131	76	15	95	19	50	43	58	16	75	24	5	0	0	0	2	2	2	2	0	0	0	0	2	3	2	0	2	0	0	0	95	4	1	15	47	14	4	0	3	0	1	9	7	2	0	24
IPR026031	99	92	86	39	105	21	55	61	62	14	93	47	2	0	0	0	0	0	0	0	0	0	0	8	0	0	0	2	0	0	0	0	8	0	0	15	83	9	5	0	1	0	0	0	2	2	0	0
IPR001456	18	19	10	3	14	4	4	4	8	6	9	2	7	23	4	10	11	0	10	2	0	2	10	12	2	15	18	0	1	0	4	13	2	4	1	0	122	15	4	2	2	0	0	0	2	2	0	0
IPR009648	40	125	67	26	81	10	31	52	52	12	50	16	0	0	0	0	0	0	0	0	0	0	0	0	0	0	0	0	0	0	0	0	0	1	0	0	24	1	0	0	0	0	0	0	0	1	0	0
IPR042416	2	0	4	0	8	1	1	5	7	2	4	0	0	0	0	0	0	0	0	0	0	0	0	0	0	0	0	0	0	0	0	2	0	0	0	0	0	0	0	0	0	0	0	0	0	0	0	0
IPR001457	166	373	297	77	247	66	153	182	228	82	189	79	7	1094	6	593	3	2	5	6	4	4	3	4	6	10	6	8	7	6	12	9	264	38	379	77	524	58	24	11	27	10	11	17	55	23	19	199
IPR009649	13	42	27	8	47	0	18	9	0	6	20	3	0	0	2	0	0	0	0	0	0	0	0	0	0	0	1	0	1	0	0	0	0	14	9	6	147	26	10	0	4	2	0	0	0	2	0	0
IPR026033	88	90	64	43	104	17	47	43	69	22	61	22	0	0	0	3	0	0	0	2	0	2	0	0	14	0	0	1	0	4	0	2	161	10	2	386	249	13	11	6	0	11	0	0	4	1	5	11
IPR026034	32	85	44	17	45	6	26	34	54	16	43	10	0	0	0	2	0	0	2	5	8	2	0	2	0	1	0	2	1	1	0	0	1	0	2	2	45	6	3	0	4	0	8	8	0	1	0	3
IPR009651	2	10	4	5	23	2	6	4	8	0	5	1	200	7	42	90	388	0	211	290	0	37	244	445	481	339	1023	0	175	8	294	564	3	14	2	18	169	23	10	0	0	0	0	0	0	2	2	0
IPR026036	6	9	2	0	8	4	0	3	4	0	2	5	0	0	0	2	0	0	0	0	0	0	0	0	0	0	0	0	0	0	0	0	0	2	0	0	2	2	0	0	1	0	0	0	0	1	2	0
IPR001461	47	98	34	24	67	13	19	20	46	4	28	13	14	25	15	84	9	13	4	11	5	1	11	5	30	16	4	8	12	10	15	15	25	4	8	19	44	13	7	15	12	13	6	11	26	14	7	4
IPR017846	144	217	155	77	160	33	105	129	149	30	113	57	1	0	1	0	0	2	0	0	0	0	2	0	13	3	1	0	2	5	0	0	28	15	17	32	372	60	15	6	0	1	0	0	3	9	2	3
IPR001463	181	250	187	91	192	33	82	78	159	34	132	57	2	0	6	4	0	3	3	2	6	2	2	1	0	3	2	0	6	1	0	1	53	26	22	47	794	109	38	4	0	7	11	13	4	3	3	12
IPR017847	133	149	87	62	161	36	71	99	91	26	90	33	2	2	1	0	3	0	2	4	0	2	2	2	0	0	0	1	4	1	1	3	11	3	2	10	78	4	3	5	4	0	2	0	3	5	2	3
IPR042423	5	15	10	1	9	0	2	2	7	3	2	2	2	0	0	0	0	0	0	0	0	0	4	0	0	0	0	0	0	0	0	0	0	0	0	0	0	0	0	2	0	0	0	0	0	0	0	1
IPR001464	24	95	63	6	47	17	24	30	39	0	15	0	5	1	2	0	12	0	8	5	4	0	12	4	24	10	3	0	10	11	6	8	0	6	3	8	24	0	0	26	7	5	8	7	14	8	9	8
IPR026040	84	181	133	30	149	32	34	112	81	23	57	22	1	0	0	0	0	0	0	0	0	0	3	4	5	1	0	0	0	0	0	2	56	5	0	11	100	3	0	0	0	0	1	2	2	2	0	0
IPR042425	7	9	29	4	1	0	0	0	5	1	8	0	0	0	0	0	0	0	0	0	0	0	0	0	0	0	0	0	2	0	0	0	2	0	0	0	0	1	0	3	0	0	1	0	0	0	0	0
IPR001469	118	219	114	53	201	38	63	118	128	15	131	47	3	1	3	2	10	4	0	1	2	0	3	2	16	3	1	0	2	3	8	6	328	18	37	95	561	57	26	15	4	12	3	5	8	6	0	16
IPR026045	192	525	363	146	343	58	134	213	213	42	235	61	2	0	0	0	1	3	0	2	1	0	0	0	0	7	2	4	0	2	5	0	10	16	4	27	328	50	13	7	1	2	1	1	3	4	0	0
IPR026046	84	134	72	22	57	6	22	70	46	5	66	18	0	0	0	2	1	0	0	3	1	0	1	2	0	2	0	0	0	2	2	0	527	18	43	36	598	63	27	2	5	2	2	5	50	20	5	55
IPR001474	104	198	160	59	207	41	88	89	168	18	116	51	10	110	4	72	15	7	12	3	16	0	4	12	32	11	0	6	10	20	7	5	238	51	14	90	521	54	47	9	14	13	17	7	14	18	16	17
IPR026051	15	18	9	0	1	0	0	3	1	0	2	2	0	0	0	0	0	0	0	0	0	0	0	0	0	0	0	0	1	0	0	0	0	0	0	0	2	0	0	0	0	0	0	1	0	0	0	0
IPR017861	154	0	0	0	0	0	0	87	0	0	0	0	0	0	0	0	0	0	0	0	0	0	0	0	0	0	0	0	0	0	0	0	0	79	0	0	750	83	0	0	0	0	0	0	0	0	0	0
IPR017862	16	4	4	4	2	0	0	0	4	0	0	0	0	0	0	0	1	0	0	0	0	0	0	0	0	0	0	0	0	0	0	0	0	0	0	0	0	0	0	0	0	0	0	0	0	0	0	0
IPR026055	62	113	40	11	23	7	31	30	20	4	26	11	3	0	0	0	0	0	0	0	2	0	2	2	1	0	0	2	2	0	0	0	3	6	1	2	21	0	3	3	1	2	4	5	6	6	2	5
IPR026058	2	5	17	4	10	2	2	6	9	6	9	2	0	0	2	0	0	5	0	0	0	1	0	0	0	0	0	0	0	2	3	0	0	0	0	0	0	0	0	0	0	0	1	2	0	0	2	2
IPR017867	154	163	140	73	168	28	73	87	116	10	69	21	1	0	1	0	0	0	0	4	0	0	0	1	4	8	2	0	0	4	0	4	225	39	26	287	436	41	13	6	3	1	7	4	5	9	7	22
IPR026059	2	12	4	0	0	0	1	0	9	0	2	0	0	0	0	0	0	0	0	0	0	0	0	0	0	0	0	0	0	0	2	0	0	0	0	0	7	2	0	0	0	0	0	0	0	0	0	0
IPR001486	108	144	138	54	105	18	52	45	66	14	78	32	0	0	0	0	5	0	0	0	3	0	2	4	4	0	8	0	0	0	0	0	5	9	2	3	87	7	3	4	2	0	2	0	4	4	0	2
IPR001492	159	305	186	67	251	45	129	132	135	34	170	44	3	0	4	1	4	5	7	1	0	2	10	4	11	4	6	5	2	6	6	0	24	15	33	17	380	41	16	11	6	9	3	14	9	4	5	12
IPR009685	1	3	1	2	2	0	0	9	2	0	3	0	0	0	0	0	0	0	0	0	0	0	0	0	0	0	0	0	0	0	0	1	0	0	0	0	0	0	0	0	0	0	0	0	0	0	0	0
IPR026071	4	1	8	0	4	4	0	0	4	0	2	1	0	0	0	0	0	0	0	0	0	0	0	0	0	0	0	0	0	0	0	0	0	1	1	0	48	8	1	0	2	0	0	0	0	0	0	4
IPR017881	31	68	31	38	38	16	32	7	26	5	25	10	0	0	0	0	0	0	2	2	0	0	0	0	0	0	0	2	4	0	0	0	0	0	1	4	18	8	2	0	0	0	0	0	0	0	0	0
IPR017882	54	91	53	26	107	12	36	35	32	13	35	19	0	0	0	0	0	1	0	0	1	0	0	0	1	1	0	0	0	3	0	0	2	0	0	0	25	1	2	0	0	0	1	0	0	2	0	0
IPR026074	2	22	0	0	6	0	2	0	2	0	0	0	0	0	1	0	0	0	0	0	0	0	0	0	0	0	0	0	0	0	0	0	0	0	0	0	0	0	0	0	0	0	0	0	0	0	0	0
IPR001501	37	38	45	31	53	5	22	39	32	6	42	17	1	0	0	0	0	2	0	0	0	1	6	2	1	2	2	1	0	1	0	0	77	2	4	3	178	11	4	6	3	10	2	4	0	11	4	2
IPR001503	10	18	8	0	14	0	6	2	12	0	8	3	0	0	1	0	0	2	0	0	0	0	6	2	1	0	0	3	0	0	2	0	7	2	0	12	94	2	4	4	0	0	2	0	1	0	0	2
IPR026082	2	2	2	4	14	0	9	6	7	0	0	0	0	11	0	6	3	0	0	0	0	0	1	0	4	2	1	3	2	0	2	0	3	0	0	2	7	3	0	2	0	0	2	0	4	3	0	0
IPR001508	20	14	21	3	9	2	2	2	16	0	18	2	1	0	0	2	1	0	0	0	0	0	3	1	2	0	0	1	0	1	0	0	0	1	1	9	18	0	0	3	0	1	1	0	0	3	2	0
IPR026085	4	0	0	0	0	0	0	0	0	2	2	0	0	0	0	0	0	0	0	0	0	0	0	0	4	0	0	0	0	0	0	0	0	0	0	0	0	0	0	0	0	0	0	0	0	0	0	0
IPR001515	14	14	0	4	6	0	2	0	2	0	0	2	0	0	2	0	0	0	2	0	0	0	3	5	0	1	2	0	0	4	0	1	4	3	0	0	9	4	0	2	6	0	0	1	0	1	2	0
IPR001517	6	16	5	2	8	2	1	19	3	4	4	6	2	0	1	0	0	4	0	2	2	0	4	1	0	9	3	0	0	0	0	0	3	0	3	2	6	0	0	0	2	0	0	0	0	0	0	6
IPR001518	112	202	119	45	152	42	69	91	91	0	104	0	0	0	0	0	12	0	2	0	0	0	4	12	0	0	0	0	0	0	6	0	63	18	30	71	462	49	42	0	0	29	24	0	0	0	0	20
IPR001519	36	53	15	30	22	10	20	32	38	7	0	16	2	0	12	0	4	7	0	7	0	2	3	4	7	0	1	2	7	4	4	6	41	102	80	84	355	64	27	0	5	8	0	9	5	7	4	19
IPR042479	4	0	0	0	0	0	0	0	0	0	0	0	0	0	0	0	0	0	0	0	1	0	0	0	0	0	0	0	0	0	0	0	0	0	0	3	2	0	0	0	0	0	0	0	0	0	0	0
IPR017904	4	6	1	0	0	2	0	3	2	2	0	0	0	0	0	0	0	0	1	0	0	0	0	0	0	0	0	0	0	0	0	0	0	0	0	0	17	8	0	0	1	2	4	0	5	0	2	0
IPR034291	94	166	118	41	87	19	38	77	103	16	74	30	6	0	11	0	5	0	7	3	5	2	3	5	4	3	2	3	3	4	1	3	32	25	53	160	563	80	15	12	4	13	12	7	8	14	11	8
IPR001525	172	375	207	100	280	35	127	163	146	57	182	58	16	2	19	8	32	45	37	28	44	16	28	27	68	30	14	22	19	25	31	28	1722	114	265	402	1176	133	82	18	40	37	56	52	124	67	34	80
IPR034294	115	139	65	39	96	16	39	55	63	13	81	38	4	0	5	0	0	3	4	4	3	0	2	5	6	7	2	2	0	3	5	1	71	18	26	37	488	63	21	7	13	7	2	1	11	6	4	7
IPR001530	3	35	6	6	6	2	0	16	4	4	11	0	0	0	2	0	0	0	0	2	0	0	0	0	0	27	0	0	0	2	0	0	6	6	5	4	71	44	8	2	0	0	2	0	0	0	0	2
IPR034299	6	30	19	6	12	0	8	15	4	0	6	8	0	0	0	0	0	0	0	0	0	0	0	0	0	0	0	0	0	0	0	0	2	0	0	0	0	2	0	0	0	0	0	0	0	0	0	0
IPR001533	95	153	108	44	107	24	42	82	75	6	66	32	6	0	2	0	2	2	4	2	2	1	2	0	6	5	4	1	1	6	2	1	0	1	0	15	60	11	2	8	0	1	4	0	2	4	3	4
IPR017917	42	66	34	8	61	15	17	30	27	8	17	14	0	0	0	0	0	0	0	0	0	0	0	0	0	0	0	0	0	2	0	0	22	11	2	6	11	1	0	0	0	0	0	0	3	0	0	6
IPR009725	48	66	56	20	95	6	31	28	46	6	67	12	0	0	0	0	1	6	0	1	2	2	0	2	2	0	0	0	0	6	2	3	3	3	7	7	133	13	6	1	0	6	2	0	1	2	0	3
IPR001535	2	1	0	5	4	2	1	0	3	0	0	2	2	54	0	24	2	0	0	0	0	0	1	2	3	3	6	0	0	0	1	3	17	0	2	5	61	4	1	0	0	0	1	0	0	0	0	0
IPR009727	5	10	2	2	4	0	2	2	2	4	7	2	2	0	0	0	0	0	0	0	0	0	4	0	0	0	0	0	2	0	2	0	0	4	4	10	3	0	0	0	1	0	0	0	0	0	0	0
IPR009729	4	4	14	5	4	0	0	0	9	4	6	4	0	0	0	0	0	0	0	0	0	0	0	0	0	0	0	0	0	0	0	0	0	0	0	0	2	0	0	0	0	0	0	0	0	0	0	0
IPR017922	82	187	113	31	115	22	59	51	81	25	65	23	0	0	0	0	0	0	0	0	0	0	0	0	0	0	0	0	0	0	0	0	1	0	0	0	6	4	0	0	1	0	0	0	0	0	0	0
IPR001539	171	243	155	120	244	21	132	112	120	41	148	65	0	0	2	0	3	3	0	1	1	0	4	0	1	0	1	1	1	0	0	0	78	30	62	72	1160	120	53	3	20	1	6	8	7	20	10	7
IPR009731	8	24	5	4	24	0	10	7	8	2	6	4	0	0	0	0	4	0	1	0	0	0	0	0	0	0	0	0	0	0	0	0	3	0	0	4	15	0	0	0	1	0	0	0	0	0	0	0
IPR017924	8	42	15	5	35	2	21	8	16	4	21	7	0	2	0	1	3	2	2	2	0	1	0	0	0	4	0	0	0	0	2	0	5	6	8	23	86	14	2	2	0	0	0	1	7	5	0	0
IPR026116	4	14	1	2	0	0	2	0	0	0	4	0	0	0	0	0	0	0	0	0	0	0	0	0	0	0	0	0	0	0	0	0	0	0	0	0	0	0	0	0	0	0	0	0	0	0	0	0
IPR009734	42	106	60	29	80	16	43	72	59	8	60	25	0	0	0	0	0	0	0	0	0	0	0	0	0	0	0	0	0	0	0	1	63	5	30	20	211	11	0	21	3	0	0	0	23	8	9	7
IPR001544	377	550	407	208	461	123	172	315	273	70	281	133	8	0	0	0	22	2	6	8	7	3	9	9	9	0	8	7	5	0	0	8	80	50	22	109	1115	142	59	8	21	6	19	15	11	38	8	23
IPR001545	1	4	2	0	0	0	0	0	0	0	0	0	0	0	0	0	0	0	1	0	0	0	0	0	0	0	0	2	0	0	0	0	0	0	0	0	0	1	0	0	0	0	0	0	0	0	0	4
IPR009737	22	44	33	14	39	10	9	20	35	0	33	12	0	0	0	0	0	0	0	0	0	0	0	0	0	0	0	0	0	0	0	0	0	2	0	3	20	2	0	0	0	3	1	0	0	0	0	0
IPR042505	1	0	2	0	0	0	2	0	0	0	0	0	0	0	0	0	0	0	0	0	0	0	0	0	0	0	0	0	4	0	0	0	0	0	2	0	8	0	0	0	0	0	0	0	0	2	0	0
IPR001548	10	22	17	14	15	7	8	19	2	8	2	4	0	0	0	0	0	0	0	2	4	0	2	4	4	2	3	0	1	0	0	3	0	2	0	2	16	0	0	0	0	2	1	0	5	1	2	0
IPR042511	2	2	0	0	2	2	2	2	4	6	6	0	0	0	0	0	1	0	0	0	0	0	0	0	0	0	0	0	0	0	0	0	0	0	0	0	0	0	0	0	0	0	0	0	0	1	0	0
IPR001554	2	0	12	2	0	4	4	0	4	0	4	2	0	0	0	0	0	1	0	0	0	0	0	0	2	0	0	0	0	0	2	0	0	2	0	0	2	0	0	0	0	0	0	0	0	0	0	0
IPR017939	16	45	13	2	12	5	2	5	10	4	7	4	0	0	0	0	0	0	0	0	0	2	0	0	2	1	0	0	0	2	0	0	2	0	2	2	33	0	0	1	0	0	0	0	0	2	0	0
IPR001557	227	419	215	117	299	65	131	140	185	66	203	58	0	0	0	0	0	4	0	2	10	0	0	0	0	12	0	0	0	8	0	0	90	23	67	118	930	118	47	0	17	3	20	16	20	0	11	19
IPR001558	87	132	94	37	106	17	38	56	68	21	73	46	13	232	13	81	14	1	2	5	17	7	9	5	29	22	6	6	0	4	6	5	683	127	174	75	778	74	26	8	4	28	20	12	16	20	6	26
IPR001559	50	148	72	24	107	10	56	39	95	34	79	25	0	0	0	0	0	0	0	1	0	0	0	0	0	2	0	0	1	0	0	0	9	2	3	1	18	4	0	0	0	0	0	0	2	2	1	0
IPR001563	63	119	77	29	95	26	51	45	33	10	61	29	0	0	0	0	0	0	2	0	3	0	2	2	12	0	1	0	2	1	4	0	1	14	13	0	117	24	2	2	1	0	2	1	10	0	1	3
IPR034331	8	0	2	0	0	0	0	4	0	0	0	0	0	0	0	0	0	0	0	0	0	0	0	0	0	0	0	0	0	0	0	0	0	0	0	0	2	0	0	0	0	0	0	0	0	0	2	0
IPR001564	60	125	110	43	108	32	44	63	68	21	53	18	3	1	0	5	9	4	3	5	6	1	4	1	3	3	6	1	2	4	4	0	40	19	17	27	314	39	16	8	14	5	6	18	6	14	11	9
IPR034332	70	101	81	40	94	27	56	57	63	8	48	36	1	0	4	0	0	4	0	2	2	0	9	5	0	2	0	3	4	2	0	2	155	40	22	219	202	10	0	2	0	4	2	4	9	46	0	1
IPR009758	25	27	13	4	28	11	17	14	12	4	6	2	0	0	0	0	0	0	0	0	0	0	0	0	0	0	0	0	0	0	0	0	0	0	4	10	17	0	1	0	2	0	0	0	0	0	0	0
IPR026142	7	7	3	6	6	0	0	0	8	0	4	0	0	0	0	0	0	0	0	0	0	0	0	0	0	0	0	0	0	0	0	0	0	0	1	0	2	2	1	0	0	0	0	0	0	0	2	0
IPR026143	2	0	0	0	0	0	0	0	0	0	0	0	0	0	0	0	0	2	0	0	0	0	0	0	0	0	0	0	0	0	0	0	0	0	0	0	0	0	0	0	0	0	0	0	0	0	0	0
IPR001568	26	43	32	0	40	0	11	32	28	10	25	6	2	0	0	0	0	0	3	0	0	0	4	3	0	2	0	0	0	2	0	0	6	10	0	12	39	2	1	0	8	3	2	0	2	0	0	0
IPR009760	35	72	55	23	52	14	34	18	49	6	34	10	0	0	0	0	0	0	2	3	2	0	0	0	0	0	0	0	4	0	0	0	4	3	0	3	40	5	10	0	0	4	0	0	1	0	1	0
IPR017959	103	263	138	58	144	61	71	121	130	36	113	45	0	0	1	0	6	0	8	3	1	2	7	5	11	6	8	3	0	2	7	10	76	20	29	112	401	45	7	4	20	15	12	8	12	7	14	25
IPR001576	220	365	217	110	279	48	101	133	159	45	149	44	0	0	0	0	4	6	7	6	7	2	3	0	21	1	0	0	1	4	3	7	24	20	15	75	542	76	25	6	13	9	0	4	6	4	3	17
IPR001577	4	9	13	2	21	2	11	0	25	0	2	3	0	0	1	0	0	0	0	0	0	0	1	0	0	0	0	0	0	2	2	0	0	0	0	0	26	0	0	0	0	0	2	0	0	2	0	0
IPR001585	253	416	256	98	395	67	168	198	225	47	196	111	0	0	0	0	0	0	0	4	5	0	0	6	8	0	0	0	5	3	0	0	0	0	77	0	453	37	0	3	7	0	0	0	0	0	0	0
IPR042547	4	0	7	0	2	0	0	0	1	0	0	0	0	0	0	0	0	0	0	0	0	0	0	0	0	0	0	0	0	1	0	0	0	0	0	2	2	0	0	0	0	0	0	0	0	0	0	0
IPR026164	6	0	0	0	2	0	0	0	0	0	0	0	0	0	0	0	0	0	0	0	0	0	0	4	0	0	0	0	0	0	0	0	0	0	0	0	0	0	0	0	0	2	0	0	0	0	0	0
IPR042548	6	17	3	0	6	2	2	3	5	2	5	2	0	0	0	0	1	0	0	0	0	0	0	0	0	0	0	0	0	0	0	0	5	8	2	5	0	0	0	0	0	0	0	0	0	0	0	1
IPR001591	135	237	128	94	147	43	71	122	152	21	87	51	18	1169	11	146	16	14	18	9	9	2	12	10	17	26	18	13	11	14	23	13	266	32	336	180	727	57	25	13	13	17	29	22	26	16	6	41
IPR042551	1	7	6	0	0	0	0	0	2	0	2	2	0	0	0	1	0	0	0	0	0	0	0	0	2	0	0	0	0	0	0	0	0	0	0	0	0	0	0	0	0	0	0	0	0	0	0	0
IPR001592	57	82	64	10	39	6	34	31	36	3	123	25	110	254762	30	155908	6	21	30	13	19	14	11	35	37	30	17	4	6	7	17	21	203	61	19	25	181	908	21	30	5	12	7	8	9	9	5	4
IPR009784	30	42	31	7	24	4	13	16	19	12	0	9	0	0	3	0	0	0	0	0	0	0	0	0	0	1	0	2	0	0	0	0	5	0	8	5	198	11	0	0	0	0	0	1	0	0	0	0
IPR026170	2	11	4	4	12	7	2	10	3	4	3	1	0	0	2	1	0	0	0	2	0	0	0	2	4	1	2	0	1	0	2	0	0	0	4	9	56	32	22	0	0	0	2	1	2	2	2	1
IPR042555	2	0	0	0	0	0	0	0	0	0	0	0	0	0	0	0	0	0	0	0	0	0	0	0	0	0	0	0	0	0	0	0	0	0	0	0	0	0	0	0	0	0	0	0	0	0	0	0
IPR026180	3	4	2	0	3	0	1	0	2	2	6	2	0	0	0	0	0	0	1	0	0	0	0	0	0	0	0	0	0	0	0	0	0	0	0	0	9	0	0	0	1	0	0	0	0	0	0	0
IPR026183	2	4	0	2	0	0	0	0	0	0	3	0	0	0	0	0	0	0	0	0	0	0	0	0	0	0	0	0	0	0	1	0	0	0	0	0	1	2	0	0	0	0	0	0	0	0	0	0
IPR017995	2	8	4	2	18	0	6	2	1	4	4	0	0	0	0	0	2	2	0	6	0	0	0	0	0	0	0	0	0	0	0	0	1	0	1	0	10	8	0	0	0	0	2	0	1	0	2	0
IPR017996	11	24	8	4	10	8	14	10	12	4	10	3	0	0	5	2	0	0	0	0	0	0	0	0	0	1	0	0	0	3	0	0	1	0	0	6	29	0	0	0	1	0	0	2	1	2	0	0
IPR001613	79	187	93	43	106	7	54	59	86	12	79	27	0	127	0	337	6	1	0	2	2	1	0	0	2	6	6	0	0	2	1	2	24	14	2	13	43	9	3	2	0	0	14	0	8	2	2	1
IPR017998	47	59	20	10	40	17	23	22	32	24	24	17	2	0	8	0	1	5	3	4	5	2	6	5	10	5	1	0	4	2	4	4	201	24	19	201	154	57	26	30	8	16	38	5	15	8	4	54
IPR009806	4	2	2	0	2	0	0	0	2	0	0	0	0	0	0	0	0	0	0	0	0	0	0	0	0	0	0	0	0	0	0	0	0	0	0	0	0	0	0	0	0	0	0	0	0	0	0	0
IPR001615	1	4	4	4	0	2	0	2	0	0	2	0	0	0	0	0	0	0	0	0	0	0	0	0	0	0	0	0	0	0	0	0	0	0	0	0	0	0	0	0	0	0	0	0	0	0	0	0
IPR034384	3	4	1	2	2	0	4	0	0	0	2	0	0	0	0	0	0	0	0	0	0	0	0	0	0	0	0	0	0	0	0	0	0	0	0	0	0	0	0	0	0	0	0	0	0	0	0	0
IPR001619	3	6	4	0	6	3	0	3	1	0	22	0	1	0	4	0	1	4	0	0	0	0	0	0	4	3	4	2	0	0	0	0	2	4	1	0	16	5	0	0	2	0	0	1	1	0	4	6
IPR018003	8	13	3	4	9	0	2	0	6	0	3	2	0	0	0	0	0	0	0	0	0	0	0	0	0	0	0	0	0	1	0	0	0	0	0	0	2	0	0	0	0	0	0	0	0	0	0	0
IPR018006	13	65	18	19	40	5	6	18	13	10	16	12	1	0	0	2	0	1	0	0	0	0	2	1	0	0	0	2	0	0	0	0	2	3	0	3	17	0	2	0	0	0	0	0	0	0	0	0
IPR034391	28	12	18	5	14	2	10	9	21	2	21	2	0	0	0	0	5	1	1	0	0	0	2	0	0	0	0	0	1	2	1	0	1	1	0	2	60	4	3	1	2	0	0	0	1	3	0	0
IPR001624	88	167	72	47	117	23	58	66	89	39	58	28	0	10	0	6	0	2	2	2	0	4	0	0	1	0	0	4	0	0	0	0	1	14	3	14	129	25	5	2	4	1	4	2	5	0	0	0
IPR001626	258	467	339	145	420	54	153	245	224	57	312	90	2	0	4	0	4	2	7	5	2	2	6	1	0	2	0	0	5	3	0	3	63	44	25	79	672	85	28	20	9	6	3	11	14	10	4	9
IPR018013	57	78	42	21	68	12	25	36	55	17	56	12	0	0	0	0	2	0	2	1	0	0	2	0	2	0	0	0	0	0	0	0	17	0	0	5	36	8	4	0	4	0	0	0	0	2	2	1
IPR001630	2	2	0	0	0	2	0	0	4	0	2	0	0	0	0	0	0	0	0	0	0	0	2	0	0	0	0	0	0	0	0	0	2	0	0	0	0	6	0	2	0	0	0	4	0	0	0	0
IPR001631	28	114	49	22	74	15	37	24	38	12	42	19	8	0	2	2	2	3	4	11	6	2	4	0	10	6	0	0	6	3	2	6	168	13	22	83	112	25	17	3	5	1	8	1	15	3	6	9
IPR009825	8	9	16	0	11	1	8	6	11	0	4	3	0	3	0	4	0	0	0	0	1	2	0	0	0	0	0	0	1	0	0	0	75	24	62	33	306	23	0	0	3	2	3	3	0	5	0	4
IPR026209	4	0	0	0	0	0	0	0	0	0	0	0	0	0	0	0	0	0	0	0	0	0	0	0	0	0	0	0	0	0	1	0	0	0	0	0	0	0	2	0	0	0	0	0	0	0	0	0
IPR001635	32	24	8	4	31	6	4	18	23	6	19	3	2	0	0	0	0	1	0	0	0	0	0	0	0	0	0	0	0	0	0	0	0	2	0	1	12	1	0	0	0	0	0	0	0	2	0	0
IPR018019	2	1	1	8	9	0	2	8	3	0	1	0	0	0	0	3	0	0	0	0	0	1	1	0	0	0	0	7	1	1	10	1	0	0	0	2	2	2	0	0	2	1	2	4	0	2	2	0
IPR001636	75	82	99	31	122	23	38	41	70	16	56	27	2	0	4	2	0	2	6	0	5	7	4	0	0	0	3	0	2	2	1	0	29	19	7	9	279	49	8	5	4	2	5	0	11	4	3	0
IPR034405	57	101	47	28	59	17	25	45	55	6	29	22	2	0	0	4	0	2	3	3	1	0	4	3	2	4	0	2	0	0	2	0	40	4	4	17	139	25	3	2	1	2	1	4	5	2	3	2
IPR001639	10	18	4	0	16	0	3	6	4	0	13	0	0	0	2	0	0	0	0	0	0	0	0	0	0	0	0	0	0	0	0	0	0	0	0	0	41	2	0	0	0	0	0	0	0	0	0	0
IPR001640	111	234	187	95	200	44	103	101	152	29	143	61	2	0	4	0	0	7	6	5	2	2	3	3	5	6	4	1	2	4	9	0	61	44	43	66	832	139	70	2	11	19	16	11	15	12	7	12
IPR018024	14	14	10	4	1	7	5	6	4	2	14	2	0	0	0	0	0	0	0	0	0	0	0	2	0	0	0	0	0	0	0	0	2	2	2	0	32	6	2	2	0	0	1	0	2	0	0	3
IPR018025	4	12	4	0	1	1	0	0	0	0	0	2	0	0	0	0	0	0	0	0	0	0	0	0	0	0	0	0	0	0	0	0	1	0	0	0	0	0	0	0	0	0	0	0	0	0	0	0
IPR009835	20	19	9	4	18	5	0	11	23	0	23	6	0	0	0	0	0	0	0	0	0	0	2	0	0	0	0	0	0	0	0	0	16	2	6	0	164	17	16	3	0	14	0	1	0	0	0	2
IPR018028	188	385	255	109	362	52	96	209	202	35	210	66	0	0	0	6	0	0	0	3	0	0	0	0	0	4	5	0	0	0	0	9	110	56	0	125	381	38	0	0	0	0	0	0	0	0	0	0
IPR001645	236	405	244	100	261	46	86	154	164	28	155	88	2	0	2	3	3	8	5	1	5	7	4	1	3	1	1	4	2	2	0	5	302	27	77	291	704	67	41	4	6	2	2	6	6	21	68	61
IPR009838	6	16	9	4	13	2	3	26	6	9	5	2	0	0	0	0	0	0	0	0	0	0	0	0	2	0	0	0	0	2	1	0	0	0	0	0	11	0	0	0	0	0	4	0	0	0	0	3
IPR001648	103	256	161	72	163	23	111	119	151	26	111	51	3	0	7	2	1	4	10	7	6	6	3	8	7	7	2	8	4	0	10	4	228	21	10	68	511	67	27	4	5	7	12	4	12	17	18	22
IPR018033	1	6	6	2	0	0	2	0	0	0	0	0	0	0	0	0	0	0	2	0	0	0	0	0	0	0	0	0	0	0	0	0	0	0	0	0	0	0	0	0	0	0	0	0	0	0	0	0
IPR001653	130	211	170	71	201	43	93	104	145	60	96	58	4	0	0	2	0	0	0	5	0	3	4	5	0	2	0	2	0	3	0	2	21	14	29	21	529	62	17	6	4	5	0	0	4	6	2	7
IPR018037	1	0	6	0	4	0	0	0	2	0	4	0	0	0	0	0	0	0	0	0	0	0	0	0	0	0	0	0	0	0	0	2	2	0	0	0	8	0	0	0	0	0	0	0	0	0	0	0
IPR034422	4	0	4	0	5	2	4	0	0	2	4	0	0	0	0	0	0	0	0	0	0	0	0	0	0	0	0	0	0	0	0	0	15	7	4	12	311	48	9	2	0	2	2	0	0	0	0	2
IPR001656	86	90	65	32	78	21	37	31	53	10	43	34	0	0	0	0	3	1	2	0	0	0	0	6	1	2	0	2	2	7	0	0	10	1	0	2	33	2	0	0	0	0	0	0	2	0	1	4
IPR026234	2	2	4	1	2	0	0	0	0	1	3	0	7	0	0	0	0	3	0	0	0	0	0	0	0	0	0	0	2	0	0	2	0	1	4	1	30	2	0	1	0	2	0	0	0	0	0	3
IPR026235	2	0	0	0	0	0	0	0	0	0	0	0	0	0	0	0	0	0	0	0	0	0	0	0	0	0	0	0	0	0	0	0	0	0	0	0	0	0	0	0	0	0	0	0	0	0	0	0
IPR018044	246	514	249	87	367	71	120	198	214	80	228	95	5	0	11	0	2	6	9	14	1	0	5	6	9	10	1	2	6	2	4	3	86	31	48	134	668	69	30	10	11	6	7	2	22	17	24	20
IPR034428	16	32	36	12	19	8	12	14	24	6	27	1	2	0	0	0	1	0	0	0	0	0	0	0	0	0	0	0	0	0	0	0	15	21	9	28	687	103	31	7	0	1	4	0	1	0	0	4
IPR001661	19	25	14	12	40	6	0	17	21	2	21	0	2	0	0	0	2	0	1	0	4	0	1	5	0	0	0	0	0	3	0	0	17	6	16	32	240	64	16	8	4	2	4	0	0	0	0	0
IPR042622	7	19	2	6	13	0	1	5	17	7	7	5	1	0	0	0	0	1	0	0	0	0	1	0	1	0	0	0	0	0	1	1	1	0	0	0	0	3	1	0	0	0	0	1	2	0	0	3
IPR001666	6	11	12	2	12	0	4	2	8	2	2	2	0	0	0	0	0	0	1	0	1	0	0	0	0	0	0	0	0	1	1	0	0	0	0	0	4	3	0	0	2	0	0	0	5	0	0	0
IPR001668	2	16	10	4	9	2	4	16	12	6	5	0	0	0	0	0	0	0	0	0	2	0	0	0	0	0	0	0	0	1	0	0	28	40	32	94	1273	155	45	6	0	0	8	0	0	6	2	4
IPR001669	44	73	43	3	30	13	20	19	36	4	21	17	1	0	0	0	0	2	8	0	0	2	1	0	0	0	1	0	1	0	0	1	9	6	12	22	293	22	21	0	2	2	3	4	2	6	2	0
IPR001671	23	9	16	4	10	3	10	38	11	0	14	4	0	0	1	0	0	0	6	0	0	0	0	0	0	2	3	0	0	2	2	0	20	16	11	6	151	38	14	0	5	2	0	0	0	0	0	2
IPR001672	194	326	242	89	294	89	138	145	189	48	231	77	2	0	19	3	10	12	0	2	5	3	3	6	4	15	5	0	2	2	7	1	66	19	18	75	591	62	30	8	8	10	13	6	9	8	0	1
IPR026250	1	0	0	0	0	0	0	3	1	0	0	0	0	0	0	0	0	0	0	0	0	0	0	0	0	2	0	0	0	0	0	0	0	0	0	0	0	0	2	0	0	0	0	1	0	0	0	0
IPR001675	27	90	39	18	44	7	19	30	48	77	19	6	10	0	7	0	6	17	4	2	4	6	5	5	4	5	6	1	2	9	3	2	7	3	11	0	60	30	19	60	3	2	0	3	11	6	9	16
IPR026253	174	233	186	64	231	50	91	114	120	20	110	64	0	0	0	0	4	6	1	2	3	1	2	2	3	1	1	1	4	0	0	0	31	7	5	14	160	17	2	0	5	2	4	3	11	2	0	6
IPR001679	195	390	257	94	326	67	112	154	219	52	238	67	11	0	8	2	6	8	13	12	0	8	2	1	17	7	1	1	8	4	6	1	30	26	12	56	599	73	19	11	11	5	15	16	22	12	8	15
IPR026255	71	127	134	40	113	16	69	90	62	8	101	26	2	0	0	0	1	0	0	2	0	0	0	0	0	0	0	2	0	0	0	0	2	0	1	6	18	4	0	0	0	0	0	8	6	0	0	4
IPR026258	1	20	0	16	9	2	2	2	1	2	3	0	0	1	1	1	2	1	10	2	3	0	3	2	11	8	7	0	4	2	4	0	6	13	2	3	0	1	0	0	2	1	5	2	7	5	3	1
IPR026259	24	77	28	12	35	25	13	12	30	8	20	6	2	0	3	0	2	0	0	1	3	0	0	0	1	0	2	0	0	2	0	0	1	2	0	0	16	5	4	2	2	0	0	0	0	0	0	0
IPR001684	150	231	116	67	169	36	85	87	105	14	125	39	3	0	7	0	6	9	7	1	5	4	5	2	1	5	0	2	0	4	4	0	51	9	38	36	350	37	6	20	5	17	9	3	24	12	3	8
IPR026260	39	66	24	11	31	6	13	20	34	6	17	5	4	0	1	0	0	0	4	0	2	0	2	1	0	0	2	2	2	0	8	0	10	3	4	3	173	13	0	0	2	2	2	2	3	4	3	2
IPR026262	7	4	10	2	12	5	8	7	2	4	6	2	0	0	0	0	0	0	3	0	0	2	0	0	0	0	0	0	2	0	0	0	3	2	1	7	105	10	0	0	0	2	0	0	0	0	0	0
IPR026263	15	17	15	9	20	2	8	8	10	0	8	9	0	0	0	0	0	3	0	1	3	0	0	0	0	2	0	0	0	0	0	0	99	7	10	39	287	34	32	13	0	10	4	6	4	6	2	0
IPR026264	19	8	5	8	9	8	8	8	4	4	1	0	0	0	0	0	0	0	2	0	0	0	0	0	0	0	4	4	0	0	0	0	0	0	3	0	1	0	2	1	0	0	0	0	0	2	0	0
IPR001689	141	272	192	65	219	40	69	94	143	28	108	45	1	2	0	5	0	2	13	6	0	0	3	0	0	0	0	0	0	0	3	1	5	14	8	7	217	5	2	11	1	0	3	0	15	4	0	0
IPR034457	95	170	124	70	163	21	70	105	115	19	69	42	1	0	0	0	1	0	2	4	2	0	3	0	0	3	0	0	2	5	2	2	103	43	92	97	1203	133	29	8	7	2	7	13	13	18	4	28
IPR026265	71	97	63	16	81	17	26	52	72	13	39	35	0	0	3	0	3	3	1	2	1	1	0	0	1	0	0	0	2	4	3	2	12	14	24	13	304	27	21	0	1	4	5	10	2	2	3	20
IPR001690	81	167	96	31	90	8	41	45	56	12	47	34	0	0	0	1	0	0	0	3	2	4	3	0	4	0	0	1	0	0	0	0	8	3	2	1	44	9	2	0	0	0	0	0	3	0	0	0
IPR026266	23	14	17	5	15	0	2	12	18	2	16	7	0	0	0	0	3	5	0	2	1	0	0	0	1	2	0	0	0	0	0	0	0	1	0	2	13	3	3	0	0	0	0	3	3	4	0	1
IPR018075	13	9	0	0	2	0	0	8	0	0	4	2	0	0	2	0	0	1	0	0	0	0	0	0	1	0	0	0	0	0	0	0	0	0	1	6	4	0	0	1	0	0	0	0	0	0	0	0
IPR026267	1	5	5	2	11	4	3	9	10	2	2	1	0	0	0	0	0	0	2	0	0	0	0	0	1	0	0	0	0	0	2	0	0	0	0	0	2	0	1	0	0	1	0	2	0	0	0	0
IPR026268	24	23	8	7	14	0	6	4	16	2	9	0	0	0	0	0	0	0	0	0	0	0	0	0	0	0	0	0	0	0	0	0	31	0	0	36	67	4	2	0	0	0	0	0	0	0	4	2
IPR018077	93	142	63	35	130	30	56	77	74	25	71	28	1	0	5	0	0	0	0	1	0	0	2	4	0	0	0	0	2	4	1	0	621	17	218	91	414	60	25	9	4	0	3	3	11	11	0	45
IPR026269	4	21	6	6	24	0	6	2	9	0	7	0	0	0	0	0	0	0	0	2	0	0	0	0	0	0	0	0	0	0	0	2	2	2	1	2	48	2	0	0	0	0	0	0	0	0	0	0
IPR001694	295	589	445	170	464	119	220	273	334	106	307	98	28	288	26	10567	29	24	15	34	23	10	20	22	55	27	16	34	20	10	23	15	698	189	72	257	1148	191	109	30	48	31	30	32	46	29	29	46
IPR026270	10	8	0	0	4	0	2	0	0	0	0	1	0	0	0	0	0	1	3	2	0	2	3	0	5	4	0	0	0	0	0	0	6	8	6	1	1	0	0	0	0	3	3	0	0	0	1	0
IPR001695	7	8	1	2	4	5	4	1	6	0	2	2	0	0	0	0	0	0	0	0	0	0	0	0	0	0	0	0	0	0	0	0	0	0	2	0	19	0	0	2	0	0	1	0	0	1	0	0
IPR026271	7	5	1	0	3	0	3	0	1	4	2	0	0	0	0	0	1	0	0	0	0	0	0	0	0	0	0	0	0	0	0	0	0	0	0	0	0	0	0	2	0	0	1	0	0	0	0	0
IPR026272	22	21	40	8	49	3	10	22	21	0	12	8	0	0	0	0	2	0	0	2	0	0	0	0	2	1	0	0	0	0	0	0	19	8	2	21	133	22	4	1	1	2	1	0	0	2	0	0
IPR001697	218	426	265	130	315	48	145	184	155	53	137	73	1	0	2	1	9	10	7	13	7	2	8	1	16	16	0	5	10	8	13	2	86	65	22	90	999	110	27	14	13	19	10	3	24	33	14	34
IPR034465	2	6	12	0	13	0	2	6	2	2	7	2	0	0	0	0	0	0	0	0	0	0	0	0	0	0	0	2	0	2	0	0	4	2	0	8	26	14	0	0	0	0	0	0	1	0	0	0
IPR009889	10	7	8	11	6	4	6	0	0	0	5	0	0	0	0	0	0	0	0	0	0	0	0	0	0	0	0	0	0	0	0	0	0	0	0	0	4	0	0	0	0	0	0	0	0	0	0	0
IPR026273	20	34	15	10	36	21	15	22	16	6	39	4	0	0	0	2	2	0	0	2	0	0	0	2	0	0	0	0	0	0	2	2	1	0	1	0	61	0	1	0	0	0	0	2	2	0	0	0
IPR018082	2	8	3	4	4	1	2	4	4	0	6	2	1	0	1	0	0	0	0	0	0	0	0	0	0	0	0	0	0	0	0	0	4	0	2	0	95	10	3	0	0	0	0	0	0	2	0	0
IPR034466	28	46	23	12	13	13	6	30	21	6	22	15	1	0	2	2	0	4	5	1	0	0	13	4	1	1	0	2	2	0	2	2	6	4	4	8	178	15	2	1	7	2	2	6	4	8	3	4
IPR001699	2	6	12	0	0	0	0	2	2	0	6	0	0	0	0	0	1	7	8	2	1	0	0	0	2	4	4	4	2	0	0	2	0	0	24	7	17	0	0	1	0	4	2	0	0	7	0	2
IPR001701	58	102	92	39	86	18	56	45	67	8	83	28	2	0	7	6	2	11	7	4	7	0	5	4	12	14	4	2	7	0	13	4	74	57	55	91	859	100	63	126	7	17	128	21	39	24	7	13
IPR001702	225	375	258	112	329	0	0	166	200	43	173	71	0	0	0	0	0	0	0	0	0	0	0	0	0	0	0	0	0	0	0	0	0	0	0	0	270	0	0	0	3	0	0	6	0	7	0	9
IPR009896	8	0	4	0	2	2	2	4	0	0	2	0	0	0	0	0	0	0	0	0	0	0	0	0	0	0	0	0	0	0	0	0	0	0	0	0	0	0	0	0	0	0	0	0	0	0	0	0
IPR001705	88	140	94	32	63	18	52	62	92	12	79	49	11	19375	11	2044	2	3	6	2	2	1	2	0	6	1	7	1	0	2	7	11	89	10	16	15	327	66	12	4	6	7	4	5	7	4	7	7
IPR026281	105	152	104	32	176	27	61	83	97	12	77	34	0	0	3	6	1	3	9	9	5	2	0	2	2	0	1	2	3	4	2	6	36	42	28	13	104	23	41	70	6	8	47	38	44	36	17	26
IPR018090	142	231	213	70	157	24	65	82	100	29	93	62	2	0	1	0	0	0	0	0	4	0	0	0	0	1	1	0	0	1	0	0	0	5	4	11	116	12	4	1	0	1	4	0	4	0	2	12
IPR034474	5	9	0	9	3	3	0	9	3	0	3	0	2	0	4	0	0	0	0	0	1	0	0	0	2	2	0	0	0	1	0	0	3	2	0	2	19	0	2	2	0	0	1	0	4	0	0	0
IPR001707	14	17	17	5	15	2	7	10	12	26	8	4	0	0	0	0	0	0	0	3	0	1	0	0	2	0	0	0	0	0	0	4	18	4	10	12	455	38	13	0	0	0	8	0	6	2	0	0
IPR026283	23	54	25	20	46	6	14	28	16	0	22	4	0	0	0	0	0	0	0	1	0	1	0	0	2	0	0	0	0	0	0	0	1	1	3	3	175	8	6	0	0	0	0	1	2	0	2	2
IPR001708	197	312	236	58	242	49	117	96	188	78	148	66	7	0	0	3	0	2	3	0	0	4	3	4	8	8	0	0	0	5	11	0	41	21	16	30	815	100	43	0	9	9	14	3	0	18	7	6
IPR018094	103	198	133	70	138	35	84	102	92	22	77	23	4	0	3	1	2	7	0	10	1	0	2	2	8	4	3	4	2	2	6	0	1528	44	17	55	274	25	10	5	6	8	9	3	6	2	5	6
IPR026286	92	170	130	61	138	23	73	84	50	12	92	39	0	0	0	0	0	0	2	0	0	0	0	0	0	0	0	0	0	0	0	0	6	7	2	13	76	21	16	1	1	0	0	2	4	2	6	0
IPR001712	180	392	177	91	271	0	126	138	145	45	169	70	0	0	0	0	0	0	0	2	0	0	0	0	0	0	0	0	0	0	0	0	97	37	18	39	197	42	4	0	0	0	0	0	0	0	0	0
IPR034480	4	0	10	0	0	0	4	0	0	0	0	0	0	0	0	0	0	0	0	0	0	0	0	0	0	0	0	0	0	0	0	0	0	0	0	0	7	0	0	0	0	0	0	0	0	0	0	0
IPR001713	1	8	0	0	0	0	2	0	2	0	0	0	0	0	0	0	0	0	0	0	0	0	0	0	0	0	0	0	0	0	1	0	0	0	0	0	0	2	0	0	0	0	0	0	0	0	0	0
IPR026289	120	159	132	66	162	28	63	60	120	8	96	46	0	0	0	0	3	1	3	0	0	0	0	0	14	0	0	0	0	0	4	0	0	0	0	4	145	3	0	2	0	0	0	0	5	0	0	2
IPR001714	373	647	465	141	554	95	309	280	383	98	294	112	0	0	0	0	0	6	8	0	0	0	10	0	11	7	0	0	11	8	9	9	400	46	59	90	1122	176	64	6	17	9	15	23	7	20	0	23
IPR001719	86	121	93	27	100	21	23	44	55	14	122	28	1	0	4	2	2	1	0	3	0	0	0	5	10	2	6	0	0	0	2	5	8	9	10	21	560	93	41	2	1	2	4	3	2	5	0	0
IPR001722	6	0	4	5	7	0	4	17	4	1	2	2	11	0	1	5	7	7	9	13	3	2	10	8	11	11	9	0	10	7	13	24	6	1	0	19	204	16	23	0	0	2	2	1	0	0	0	0
IPR026298	9	0	1	0	0	2	0	2	0	0	0	1	4	0	0	0	0	0	0	2	0	0	3	0	2	0	0	0	0	0	1	1	2	1	0	0	6	1	0	0	0	1	0	0	0	0	0	0
IPR001723	48	52	46	22	35	10	17	39	36	0	15	13	0	0	0	0	0	0	0	0	3	4	0	0	4	4	0	0	1	0	0	0	10	8	0	0	56	48	0	9	3	0	5	0	8	5	2	8
IPR001728	4	13	8	4	8	2	5	8	6	2	2	0	9	3629	0	2702	0	2	1	0	0	0	0	0	0	0	0	0	0	0	0	0	3	3	0	0	2	24	1	2	0	0	0	0	2	0	0	0
IPR001731	139	285	137	75	143	30	101	109	117	26	98	63	18	16021	4	11484	6	0	0	0	0	0	6	0	2	12	0	8	2	16	2	0	32	20	9	28	195	150	3	8	5	2	5	3	4	2	1	9
IPR001733	53	69	41	20	40	5	26	32	24	0	31	16	0	0	0	0	0	0	1	0	0	0	0	0	0	0	0	0	0	0	0	0	0	0	0	0	34	0	1	0	0	0	0	0	0	3	0	0
IPR001734	566	1022	675	235	704	154	337	491	494	117	480	195	8	0	13	3	4	4	12	10	16	5	11	5	23	20	3	8	8	11	17	5	133	74	58	123	2107	204	70	22	17	20	12	12	26	32	24	49
IPR001737	288	445	382	141	301	56	172	186	236	86	227	97	0	0	2	0	0	3	13	0	13	3	6	7	0	8	0	0	0	0	0	0	60	18	24	57	995	90	51	17	0	9	8	0	11	6	8	20
IPR034505	245	518	284	141	393	83	148	195	266	49	206	86	7	0	3	0	8	4	16	7	4	2	7	1	13	3	6	0	4	4	11	2	35	13	27	87	622	70	27	5	8	4	14	10	16	12	13	5
IPR001743	3	6	0	0	0	0	0	2	4	0	2	0	1	0	0	0	1	0	0	0	1	0	2	2	0	0	4	3	0	0	0	0	0	0	0	2	8	0	0	3	1	2	0	0	1	0	1	0
IPR009939	1	33	6	3	4	1	4	9	4	4	6	0	0	0	0	0	0	0	0	0	0	0	1	0	2	0	0	0	0	0	0	0	0	0	0	0	18	0	0	0	0	1	0	0	2	2	0	0
IPR026325	86	213	81	38	122	13	33	35	81	20	83	29	6	0	7	3	10	4	0	9	8	2	8	2	12	4	2	3	3	7	7	3	27	15	168	15	61	13	11	4	2	6	4	4	28	6	0	2
IPR026327	2	0	0	0	0	0	0	0	0	0	0	0	0	0	0	0	0	2	0	0	0	0	0	0	0	0	0	0	0	0	0	0	0	0	0	0	0	0	0	0	0	0	0	0	0	0	0	0
IPR001753	1746	2786	1910	781	1949	458	925	1260	1444	290	1331	543	21	1	22	15	10	18	27	27	22	5	26	14	46	27	9	16	24	25	21	31	134	101	78	192	1534	221	89	45	46	22	37	18	42	55	21	72
IPR026331	11	14	7	2	30	2	6	0	16	2	10	2	0	0	0	0	0	0	0	0	0	0	1	0	0	0	0	0	0	0	0	0	0	1	0	0	9	0	0	0	3	0	0	1	0	0	0	0
IPR009948	7	6	0	1	5	0	2	2	0	2	2	0	0	0	0	0	0	0	0	0	0	0	0	0	0	0	0	0	0	0	0	0	1	4	2	0	54	8	1	0	0	0	0	0	0	0	2	2
IPR001757	1586	3107	1693	808	2047	418	917	1171	1553	295	1232	527	55	2	45	15	57	51	40	62	55	27	52	65	99	73	55	23	61	69	61	74	1224	520	159	398	3612	362	155	78	91	73	77	68	100	87	74	97
IPR009951	4	17	3	4	2	0	2	8	2	0	7	2	0	0	0	0	0	0	0	0	0	0	0	0	0	0	0	0	0	0	0	0	61	19	4	127	48	2	0	0	0	0	0	0	1	3	0	0
IPR026335	1	0	0	2	0	0	0	2	2	0	0	1	0	0	0	0	0	0	0	0	0	0	0	0	0	0	0	0	0	0	0	0	0	1	1	0	0	1	0	0	0	0	0	2	2	0	0	0
IPR001760	60	113	51	38	70	8	31	40	56	37	33	25	7	165	22	49	3	4	4	3	3	2	6	4	2	18	4	2	7	1	11	6	492	101	34	73	397	63	56	13	6	4	7	10	8	13	6	31
IPR026336	35	27	33	8	46	6	22	24	19	4	35	16	1	0	1	0	0	0	2	4	1	0	2	2	5	0	0	0	0	0	0	0	3	6	3	4	17	2	0	0	0	2	4	0	0	2	2	0
IPR001765	177	341	214	60	238	52	112	175	160	22	128	52	7	0	0	0	3	3	2	1	7	0	2	7	5	5	0	0	0	3	5	5	62	35	24	54	471	28	31	4	16	2	7	25	22	14	5	19
IPR009958	7	4	0	0	0	0	0	0	0	0	0	0	0	0	0	0	0	0	0	0	0	0	0	0	0	0	0	0	0	0	0	0	0	0	0	0	4	0	0	0	0	0	0	0	0	3	0	0
IPR009959	72	141	93	27	91	11	27	35	63	14	77	28	1	0	0	1	0	0	1	3	3	1	0	2	4	2	2	2	0	2	0	0	45	5	2	56	310	22	2	4	0	0	3	2	2	3	4	7
IPR009967	14	6	11	2	6	7	4	2	4	0	8	2	0	0	2	0	0	0	0	0	0	0	0	0	0	1	0	0	0	0	0	0	0	3	0	0	0	0	0	0	0	0	0	0	0	0	0	0
IPR009970	2	0	4	0	8	6	9	5	4	2	7	4	0	0	0	0	0	0	0	0	0	0	0	0	0	0	0	0	2	0	0	0	2	0	2	2	13	6	0	0	0	0	0	0	0	3	0	4
IPR026355	5	2	10	7	4	9	4	2	5	0	0	0	0	0	0	0	0	0	0	0	0	0	0	2	2	0	0	0	0	0	0	0	0	3	0	5	19	3	0	0	0	0	0	0	1	1	0	1
IPR001780	3	10	4	0	4	4	0	0	12	2	3	1	0	0	0	0	0	0	0	0	0	0	0	0	0	0	0	0	0	0	0	0	0	0	0	2	2	0	0	0	0	0	0	0	0	0	0	0
IPR001782	46	120	107	23	84	21	39	26	36	14	61	21	0	0	0	0	1	1	1	2	1	2	2	1	4	0	0	0	0	0	0	0	7	2	3	0	92	5	2	4	2	0	7	5	6	3	0	3
IPR001784	18	15	14	6	34	0	15	12	12	2	22	4	2	1511	2	2628	0	0	0	0	0	0	0	0	3	0	0	0	0	0	0	2	0	0	0	0	7	8	1	0	0	0	0	0	0	0	2	0
IPR009976	4	10	10	2	7	0	8	0	6	0	0	2	0	0	0	0	0	0	0	0	0	0	0	0	0	0	0	0	0	0	0	0	0	0	0	0	1	1	0	0	0	0	0	0	0	0	0	0
IPR001786	1	0	0	4	0	0	0	0	2	0	3	1	0	0	0	0	0	0	0	0	0	0	0	0	0	0	0	1	0	0	0	0	0	0	0	0	7	0	0	0	0	0	0	0	0	0	0	0
IPR026362	38	108	103	34	97	18	33	62	63	10	54	29	0	0	0	0	0	0	0	0	2	0	0	0	3	0	0	0	1	0	1	0	0	0	0	4	30	4	0	0	4	0	2	1	2	0	0	0
IPR034556	30	47	18	22	47	7	18	18	22	25	10	10	0	0	1	0	0	0	0	0	0	0	0	0	0	0	0	0	0	0	0	0	1	0	2	0	5	4	1	0	0	0	2	0	0	0	0	2
IPR034557	2	13	0	0	17	0	2	0	0	4	0	0	0	0	0	0	0	0	0	0	0	0	0	0	0	0	0	0	0	0	0	2	1	4	0	2	86	4	2	0	0	0	0	0	0	0	2	0
IPR001790	152	204	146	0	197	0	42	90	130	37	0	47	0	0	1	0	0	0	0	0	0	0	0	2	0	0	0	0	0	0	7	0	33	26	20	39	487	34	18	0	0	0	0	0	23	0	4	16
IPR034559	1	0	0	2	0	0	0	0	0	0	1	0	0	0	0	0	0	0	0	0	0	0	0	0	0	0	0	0	0	0	0	0	0	1	0	0	4	0	0	2	0	0	0	0	2	0	0	0
IPR034560	4	14	10	6	5	1	0	2	2	0	13	4	0	0	0	0	0	0	0	0	0	0	0	0	0	0	0	0	0	0	0	0	0	1	2	0	11	2	0	0	0	0	0	0	0	0	0	0
IPR009986	3	6	10	1	4	1	10	12	18	2	4	0	0	0	0	0	0	0	0	0	0	0	1	0	2	0	0	0	5	2	0	0	7	53	11	14	23	0	3	0	3	0	0	1	6	0	1	2
IPR001795	14	45	18	10	22	5	14	23	13	12	17	4	2	0	4	0	4	2	2	1	0	0	0	0	8	0	2	0	2	2	0	0	1	5	2	11	215	22	10	2	2	0	2	0	2	0	0	2
IPR001800	9	8	8	3	12	2	6	15	6	0	0	2	0	0	0	0	0	0	0	0	0	0	1	0	1	0	0	0	0	0	0	0	0	0	0	0	12	1	0	2	0	0	0	0	0	4	0	0
IPR034568	2	2	0	0	0	4	0	0	2	0	0	0	0	0	0	0	0	0	0	0	0	0	0	0	0	0	0	0	0	0	0	0	0	0	0	0	0	0	0	0	0	0	0	0	0	0	0	0
IPR001801	55	145	76	22	74	13	43	23	21	22	37	26	0	0	0	0	0	1	1	2	0	0	0	0	4	6	1	0	0	0	0	0	1	4	2	5	39	2	4	5	1	4	2	0	2	4	0	2
IPR001802	37	51	30	8	56	6	32	21	26	4	41	7	0	0	2	0	3	0	0	2	0	0	0	0	0	0	0	0	1	2	0	0	2	0	2	6	30	8	0	0	0	0	0	0	0	0	0	0
IPR001805	1	8	0	1	6	0	0	0	0	0	0	0	0	0	0	0	2	0	2	0	0	0	0	1	2	0	0	0	0	0	0	0	0	0	0	4	0	1	0	4	0	0	0	0	0	1	0	0
IPR001806	157	271	136	81	240	40	71	138	171	46	126	42	12	0	15	3	8	12	11	10	9	3	8	7	39	1	11	0	17	4	10	7	27	15	33	47	137	29	13	20	15	15	9	19	32	11	18	21
IPR001807	241	442	203	72	189	56	107	158	142	31	167	77	0	0	0	2	9	1	4	2	10	4	6	4	7	2	0	3	3	7	0	4	67	25	23	51	1156	137	43	5	6	11	13	3	10	11	6	10
IPR018191	9	22	18	2	19	4	6	10	18	6	4	6	2	0	0	2	0	1	0	0	0	0	2	2	0	0	0	0	0	1	0	2	118	1	135	21	14	4	0	3	1	4	0	10	0	1	0	16
IPR042768	4	0	2	0	0	0	0	0	2	0	2	0	0	0	0	0	0	0	0	0	0	0	0	0	0	0	0	0	0	0	0	0	0	0	0	0	0	0	0	0	0	0	0	0	0	0	0	0
IPR001809	8	10	10	2	7	1	9	4	0	0	0	2	0	0	0	0	0	0	0	0	1	0	0	0	0	0	0	0	0	0	0	0	0	0	0	0	4	0	0	0	0	0	0	0	0	0	0	0
IPR026385	2	12	9	1	12	0	0	8	3	5	3	3	4	0	4	0	0	2	0	0	2	0	0	0	0	5	0	0	0	0	0	0	15	6	11	6	187	29	7	0	0	0	0	3	5	1	0	2
IPR026389	4	7	7	6	11	0	0	4	7	2	1	0	7	0	0	0	4	0	0	0	4	0	0	0	0	0	2	0	0	0	0	0	22	5	0	0	0	7	0	0	3	0	0	2	0	4	0	0
IPR026390	7	16	7	12	7	1	2	0	6	0	2	8	0	0	2	0	0	0	0	0	0	0	0	0	0	0	0	0	0	0	0	0	0	0	0	0	15	0	0	0	0	0	4	0	1	0	0	0
IPR001816	130	197	132	48	192	47	58	119	80	42	112	53	0	0	0	0	6	2	1	1	5	8	2	5	4	4	0	2	10	2	4	6	92	14	12	50	604	87	41	13	2	9	4	5	18	9	23	29
IPR001817	8	8	2	9	0	1	8	0	5	0	0	7	0	0	0	0	2	0	0	0	0	0	0	0	0	0	0	0	0	0	0	0	7	0	0	0	2	0	0	0	0	1	0	0	0	0	0	2
IPR042777	2	1	3	0	1	0	5	5	1	0	2	0	0	0	0	0	0	0	0	0	0	0	0	0	0	0	0	0	0	0	0	0	0	0	0	0	0	0	0	0	0	0	0	0	0	0	0	0
IPR018203	13	6	10	6	7	0	4	0	0	2	11	2	0	0	0	0	2	1	0	0	0	0	0	4	0	1	1	0	0	0	2	1	2	0	0	2	15	0	0	0	0	0	1	2	0	2	2	4
IPR001821	24	21	8	13	16	0	12	19	17	2	3	17	2	0	2	0	0	0	0	0	1	0	0	0	2	3	0	0	2	0	0	0	7	18	6	5	173	44	22	0	4	0	2	0	3	0	6	0
IPR034593	535	873	506	261	642	116	276	345	385	67	442	167	0	0	2	0	0	9	4	3	0	5	9	4	8	13	0	2	10	8	0	5	175	56	57	46	675	114	35	8	12	8	14	5	0	15	7	18
IPR010020	106	154	101	70	147	28	49	68	105	30	86	33	1	0	0	0	0	0	0	4	0	2	2	2	0	0	0	2	0	3	3	2	0	7	0	2	33	2	0	2	3	2	0	0	2	2	0	0
IPR001829	120	325	153	73	212	41	100	107	137	27	171	47	0	0	2	0	1	0	3	3	2	2	0	0	0	0	0	0	1	2	3	0	13	3	12	10	160	3	0	0	2	1	2	1	0	0	0	4
IPR010021	22	23	9	15	43	3	2	7	5	0	15	4	0	0	0	0	0	0	0	0	0	0	0	0	0	0	0	0	0	0	0	0	4	0	2	7	110	5	5	0	0	0	0	0	0	0	0	4
IPR034598	44	80	25	8	37	2	26	30	19	3	33	23	2	0	0	0	0	3	0	0	0	1	0	0	4	0	0	0	2	4	4	2	12	7	16	6	50	39	12	0	0	0	0	0	0	0	1	1
IPR001831	31	40	27	31	27	5	11	22	18	11	24	7	2	902	3	147	3	2	0	2	0	2	3	0	7	4	0	0	0	3	0	6	35	15	15	17	275	80	24	12	5	1	5	0	0	6	16	10
IPR010023	25	62	68	19	74	8	25	31	37	8	23	17	2	0	0	5	0	2	3	2	0	4	3	2	5	2	0	2	1	2	2	2	15	46	12	26	260	51	10	4	12	4	8	15	11	16	5	1
IPR010025	2	24	6	4	16	0	6	5	4	0	7	2	0	0	0	0	0	0	0	0	0	0	0	0	0	0	0	0	0	0	0	0	0	0	0	0	2	0	0	0	0	0	0	0	0	0	0	0
IPR001834	56	84	65	39	44	9	21	32	40	6	38	13	0	0	5	0	0	0	1	0	1	0	2	0	2	0	0	0	2	2	4	0	207	5	3	73	60	0	3	2	1	1	5	0	5	3	2	3
IPR018218	2	6	0	0	2	0	0	0	0	0	0	0	0	0	0	0	0	0	0	0	0	0	0	0	0	2	0	0	0	0	0	0	0	0	0	0	0	0	0	0	0	0	0	0	0	0	0	0
IPR001835	4	0	4	0	4	0	1	0	0	0	0	2	0	0	0	0	0	0	0	0	0	0	0	0	0	0	0	0	0	0	0	0	0	0	0	2	0	0	0	0	0	0	0	0	0	0	0	0
IPR034603	29	135	43	24	78	12	16	36	28	2	66	10	0	0	0	0	0	3	0	0	2	2	2	2	0	2	2	0	2	2	0	0	20	2	9	17	223	33	2	3	0	4	0	3	2	2	0	14
IPR001837	4	0	0	0	0	0	0	0	0	1	0	0	0	0	0	0	0	0	0	0	0	0	0	0	0	0	0	0	0	0	0	0	0	0	0	0	5	0	0	0	0	0	0	0	0	0	0	0
IPR034605	2	0	0	0	0	0	0	0	0	0	0	0	0	0	0	0	0	0	0	0	0	0	0	0	0	0	0	0	0	0	0	0	5	0	0	0	0	0	0	0	0	0	0	0	0	4	0	0
IPR010031	93	155	160	48	124	35	55	88	69	20	57	41	1	0	0	6	0	2	0	0	0	0	1	0	4	1	0	2	2	0	0	2	16	2	3	0	43	7	0	1	4	1	3	2	7	4	5	2
IPR001842	53	38	32	17	6	3	6	3	18	0	18	6	0	0	0	0	0	0	0	0	0	0	1	0	0	0	0	0	2	0	0	0	0	2	0	0	10	4	0	0	0	0	0	2	0	0	0	0
IPR034610	65	124	127	75	129	25	55	66	89	12	75	35	0	0	0	0	0	0	2	1	2	0	0	0	0	6	0	0	1	0	0	0	0	0	0	2	23	2	0	0	2	0	2	0	0	2	0	0
IPR018227	55	99	79	27	91	14	33	35	65	12	45	32	2	0	0	0	3	5	3	1	6	0	3	1	4	0	0	0	0	2	0	0	33	8	13	20	118	16	15	1	6	4	0	1	5	1	4	7
IPR034611	19	25	27	10	49	7	20	14	7	2	14	1	0	0	0	0	0	0	0	0	0	0	0	0	0	0	0	0	4	0	0	0	0	2	0	0	0	0	0	0	0	0	0	0	0	0	0	0
IPR010035	48	68	87	31	59	15	31	48	44	8	38	26	1	0	5	4	0	2	6	0	1	3	0	1	0	2	0	0	2	4	2	2	77	40	1	22	241	28	3	5	2	2	5	4	2	2	2	4
IPR010038	12	21	9	0	7	0	2	9	10	0	0	1	0	0	0	0	0	0	0	3	0	0	0	0	0	0	0	0	0	0	0	0	2	0	0	0	78	20	1	0	4	1	1	0	1	0	0	4
IPR001847	6	16	12	2	5	0	0	4	3	0	12	0	2	0	0	0	0	0	0	0	0	0	0	0	4	0	0	0	0	0	0	0	2	0	0	0	2	2	0	0	0	0	0	0	0	0	0	0
IPR001848	83	137	103	50	113	18	65	55	100	22	64	34	2	0	0	2	0	2	4	4	4	2	7	4	3	0	1	1	0	0	1	0	14	7	11	22	234	43	7	10	6	2	0	1	4	2	3	6
IPR034616	53	70	83	15	55	4	19	16	48	2	21	19	0	0	0	0	3	0	1	2	0	0	0	0	0	0	0	0	2	2	0	0	6	2	8	10	109	29	6	0	3	3	1	0	0	5	1	0
IPR034618	18	26	16	11	24	0	12	18	12	2	16	13	0	0	0	0	0	0	0	0	0	0	0	0	0	0	0	0	0	0	0	0	0	0	0	0	5	0	0	0	0	0	0	0	0	0	0	0
IPR001851	2364	4141	2687	1174	3439	600	1398	1687	2150	382	1972	783	28	1	14	7	30	16	49	19	26	12	33	23	57	34	10	15	26	30	35	0	423	131	113	431	2922	336	109	47	50	51	50	56	107	61	41	84
IPR010043	120	261	165	86	167	40	71	128	96	32	89	22	6	0	0	0	2	2	2	1	2	0	3	2	4	2	0	1	0	1	2	1	14	5	6	4	170	7	4	1	0	2	4	0	4	5	5	3
IPR001852	10	43	37	20	25	7	30	30	28	4	25	13	0	0	2	2	0	0	2	2	2	0	0	0	0	0	0	0	4	3	1	1	17	21	4	22	273	80	24	1	4	0	4	2	0	5	0	4
IPR010044	43	69	61	18	79	14	16	44	38	10	34	14	0	0	0	0	0	0	0	0	0	0	3	0	5	0	0	2	1	0	4	1	93	14	8	22	59	14	0	2	2	4	0	0	0	2	2	3
IPR010045	41	56	40	4	56	10	20	20	48	37	32	5	0	0	2	0	1	5	0	2	0	0	2	0	1	1	0	0	2	1	0	0	20	9	16	12	115	11	6	0	5	0	2	2	2	0	0	0
IPR001854	89	177	68	28	81	13	49	91	62	22	79	29	2	0	0	0	4	2	4	2	1	0	7	5	4	1	2	1	2	0	0	2	17	6	10	11	219	42	6	4	3	2	1	0	6	8	9	16
IPR034622	27	7	6	6	3	2	1	0	4	0	6	2	0	0	0	0	0	0	0	0	0	0	0	0	0	0	0	0	0	0	0	0	0	0	0	0	0	0	0	0	0	0	0	0	0	0	0	0
IPR010046	122	224	165	47	138	26	84	88	84	14	73	46	2	0	0	4	2	4	2	0	2	2	0	3	1	1	0	0	5	2	0	6	5	2	7	3	167	8	0	0	0	3	7	0	1	8	0	1
IPR010047	6	8	0	0	0	0	0	0	0	0	2	0	0	0	0	0	0	0	0	0	0	0	0	0	0	0	0	0	0	0	0	0	0	0	0	4	3	0	0	0	0	2	0	0	0	0	0	2
IPR010048	21	33	22	7	27	1	6	4	10	6	7	3	0	0	0	2	0	0	0	2	4	0	2	1	2	0	0	0	0	0	0	2	14	22	20	34	578	66	19	7	2	0	0	0	4	3	6	0
IPR001857	203	299	135	104	265	36	127	95	153	38	178	82	0	0	0	1	2	2	1	2	0	0	1	2	6	2	0	2	2	2	0	1	21	17	10	12	349	35	11	8	1	9	4	5	8	5	4	3
IPR010049	52	140	79	36	82	20	37	54	70	11	42	22	0	0	0	0	1	0	0	1	2	0	1	0	4	0	0	0	0	0	0	0	95	21	28	280	321	17	13	10	5	1	6	4	8	8	4	11
IPR034626	8	13	10	0	36	4	4	16	4	6	19	6	0	0	0	0	0	0	0	0	0	0	0	0	0	0	0	0	0	0	0	0	0	0	0	0	0	0	0	0	0	0	0	0	0	0	0	0
IPR010051	13	10	10	6	13	2	2	4	8	2	2	1	0	0	0	0	0	0	0	0	0	0	0	0	0	0	4	0	0	0	4	0	6	2	0	2	28	4	0	2	6	0	4	0	0	0	0	0
IPR001860	222	398	297	115	291	79	129	157	207	73	206	74	44	106	17	74	74	12	23	36	10	14	33	40	74	125	186	15	23	10	49	104	463	165	51	130	1370	192	70	19	24	10	22	23	37	31	14	25
IPR010052	10	75	38	11	37	8	19	37	24	4	23	12	0	0	0	0	0	0	2	0	0	0	0	0	0	1	0	0	0	0	1	0	0	1	0	2	12	4	2	2	0	0	1	0	6	2	0	3
IPR010054	117	162	95	54	128	28	63	82	77	15	70	24	0	0	4	0	4	1	0	2	0	0	2	0	3	0	0	2	0	0	1	0	14	7	23	6	101	18	12	42	4	22	38	7	6	7	4	12
IPR010055	47	70	38	16	61	8	28	47	30	8	21	11	2	0	0	0	0	0	0	0	0	0	0	0	2	0	0	0	0	0	0	0	31	9	1	1	23	1	0	0	0	0	2	0	0	1	0	0
IPR026441	2	0	0	0	0	4	2	0	0	0	1	0	0	0	0	0	0	0	0	0	0	0	0	0	0	0	0	0	0	0	0	0	0	0	0	0	2	0	0	0	0	0	0	0	0	0	0	0
IPR010058	1	0	0	0	0	0	2	0	2	0	0	2	0	0	0	0	0	0	0	0	0	0	0	0	0	0	0	1	0	0	0	0	17	13	3	3	46	2	0	3	0	0	0	8	0	0	0	0
IPR001869	1	9	5	1	3	0	0	0	10	0	2	0	0	0	0	0	0	0	0	2	1	0	0	0	0	0	0	1	0	0	2	0	21	6	0	25	103	73	28	0	1	0	0	1	0	1	0	0
IPR010061	199	368	254	64	284	30	107	141	199	35	177	54	0	0	2	1	2	3	0	3	2	1	1	3	0	5	4	1	3	4	7	3	15	10	7	2	85	12	4	0	9	0	6	7	1	2	1	4
IPR001872	170	328	221	111	192	56	61	162	168	51	114	80	1	0	6	2	0	0	0	3	2	2	1	7	3	0	2	0	4	6	4	0	19	13	17	44	426	71	11	8	8	4	8	14	17	6	4	15
IPR026448	9	4	0	5	6	2	0	0	4	2	0	0	0	0	0	0	0	0	0	0	0	0	0	0	0	0	0	0	0	0	0	0	0	0	0	0	2	0	0	0	0	0	0	0	2	0	0	1
IPR001874	109	201	122	61	128	27	75	115	107	32	93	25	2	0	2	2	2	2	10	2	1	2	2	1	7	4	0	0	1	8	1	4	75	31	34	77	522	74	32	30	5	4	36	25	13	19	8	9
IPR010067	159	285	195	99	230	29	108	93	183	93	165	50	2	0	0	3	0	0	3	0	0	1	2	2	5	7	0	0	0	4	0	0	2	4	1	16	50	26	3	0	3	3	0	0	1	4	0	2
IPR034644	4	2	6	0	2	0	0	0	4	0	0	0	0	0	0	0	0	0	0	0	0	0	0	0	0	0	0	0	0	0	0	0	0	0	0	1	2	0	2	0	0	0	0	1	0	0	0	0
IPR010068	29	68	46	16	61	19	10	33	25	14	42	8	0	0	0	0	0	0	0	0	0	0	2	0	2	0	0	0	0	0	0	0	0	0	2	2	50	1	2	0	0	0	0	1	1	0	1	0
IPR010073	59	126	91	34	98	24	58	52	78	25	63	19	2	0	0	0	1	0	0	0	3	0	6	5	0	0	0	0	0	2	0	0	20	19	26	20	407	77	36	4	2	2	2	0	14	15	2	0
IPR010074	178	258	122	70	219	28	65	149	100	27	91	60	3	0	1	1	1	3	1	0	0	0	6	0	1	5	0	0	6	4	4	0	6	3	3	2	244	2	2	3	2	2	14	0	3	6	0	0
IPR010075	71	146	90	43	118	18	45	57	46	15	63	27	2	0	0	0	0	5	0	2	2	2	2	5	3	2	1	0	2	0	1	0	10	16	0	24	90	4	5	7	1	0	4	0	3	2	2	7
IPR001884	1	4	2	4	0	0	0	8	0	0	1	0	0	0	0	0	0	0	0	0	0	1	0	0	3	0	2	0	0	0	0	0	0	0	0	2	7	0	0	0	0	0	4	0	0	0	0	0
IPR010076	19	72	37	11	62	8	25	34	34	4	21	16	0	0	0	0	0	0	0	0	2	0	0	0	0	2	0	0	0	0	0	0	0	0	0	0	5	0	0	0	0	0	0	0	0	0	4	0
IPR001885	3	0	0	2	0	0	0	2	0	0	0	0	2	0	0	0	0	0	2	0	0	0	0	0	0	0	1	0	2	0	0	1	0	0	0	0	2	0	0	0	0	0	0	0	0	2	2	2
IPR010077	8	3	6	0	0	0	0	0	2	0	0	2	0	0	2	5	0	0	6	0	0	0	0	2	3	12	6	0	0	0	7	8	8	4	4	0	33	8	8	0	0	2	0	0	0	2	0	0
IPR018270	12	77	26	6	28	12	9	15	15	4	17	5	1	0	0	0	0	0	2	0	0	0	0	0	0	0	1	0	0	0	4	0	1	0	0	2	41	3	0	5	0	4	0	0	0	0	0	0
IPR010078	6	4	8	0	13	1	6	4	3	2	8	0	0	0	0	0	0	0	0	0	0	0	0	0	0	0	2	1	0	0	0	0	11	0	0	0	47	0	0	0	0	0	0	0	0	0	0	0
IPR010079	21	43	28	19	50	12	35	18	60	14	57	14	1	0	0	0	0	0	0	1	0	0	1	2	0	2	0	0	0	0	0	0	81	7	128	20	288	28	17	6	2	0	0	2	10	4	2	0
IPR010081	12	16	10	5	8	0	4	8	10	10	0	2	0	0	0	0	0	0	0	0	0	0	0	0	0	0	0	2	0	0	0	0	0	2	0	0	81	8	0	0	0	0	0	0	0	0	4	0
IPR001891	125	189	127	65	136	24	67	101	101	27	95	59	0	2	2	2	4	0	2	3	5	1	2	0	0	5	0	0	6	2	2	0	34	6	12	17	336	42	16	7	5	0	7	2	15	5	10	8
IPR001892	73	133	132	0	83	31	41	0	81	32	73	0	0	0	0	0	0	0	0	0	0	1	0	0	0	0	4	0	9	0	0	0	34	0	0	22	531	58	21	0	0	0	0	0	0	11	3	0
IPR010085	45	135	55	26	94	36	36	42	34	4	29	24	0	0	0	0	0	0	0	0	0	0	0	0	0	0	0	0	0	0	0	0	3	6	0	0	6	0	0	0	0	0	0	0	0	1	1	2
IPR010086	20	13	7	2	22	0	2	4	13	6	7	1	0	0	0	0	0	0	0	0	0	0	0	0	0	0	6	0	0	0	0	0	26	15	27	25	448	60	28	1	0	0	0	0	0	0	3	4
IPR010087	1	24	4	1	3	2	2	8	0	0	7	0	1	0	0	0	0	0	0	0	0	0	0	0	0	0	0	0	0	0	0	0	7	1	3	8	195	13	6	0	0	0	3	0	4	0	0	27
IPR001897	26	37	28	13	40	9	16	8	17	14	14	5	3	0	0	0	0	0	1	0	0	2	0	0	0	0	2	0	0	0	0	6	2	9	0	4	94	8	0	0	0	0	0	0	0	2	0	0
IPR010089	33	85	101	42	96	5	33	50	54	0	49	16	2	0	0	0	0	0	0	0	0	0	2	0	0	0	0	0	0	1	2	0	3	13	5	8	59	0	0	0	2	0	0	0	2	0	0	0
IPR001898	201	286	200	82	163	42	85	122	125	44	130	45	1	0	2	0	0	1	0	3	3	0	0	0	4	6	0	0	4	4	0	5	10	15	19	37	454	83	59	5	0	0	1	0	0	6	8	0
IPR042859	4	0	0	0	0	0	0	0	0	0	0	0	0	0	0	0	0	0	0	0	0	0	0	0	0	0	0	0	0	0	0	0	0	0	0	0	0	0	0	0	0	0	0	0	4	0	0	0
IPR001902	258	381	283	115	297	52	145	192	197	42	188	108	99	1	28	24	150	2	77	168	3	26	126	204	244	205	477	2	79	12	127	219	26	25	22	47	658	71	25	1	11	5	5	3	8	12	7	7
IPR001903	91	154	61	43	144	4	62	38	41	4	58	43	31	0	4	27	56	2	30	45	0	9	59	45	84	14	155	0	12	2	58	65	7	6	0	1	20	4	1	0	0	0	0	2	5	0	0	0
IPR001904	1	0	0	0	0	0	0	0	8	0	0	0	0	0	0	0	0	0	0	0	0	0	0	0	0	0	0	0	0	0	0	0	2	0	0	0	0	0	0	0	0	0	0	0	0	0	0	0
IPR010096	347	371	278	112	261	54	141	138	178	36	194	87	10	0	2	1	0	10	10	16	3	0	19	11	10	7	6	0	11	10	7	2	106	29	11	58	376	53	17	11	14	6	19	6	16	17	9	15
IPR001905	185	231	138	96	189	36	54	117	132	24	136	65	0	0	3	1	2	0	10	4	5	4	3	7	10	4	0	0	3	0	2	2	28	16	14	23	553	74	17	3	2	1	0	1	6	1	4	3
IPR010097	20	44	24	16	31	9	17	9	9	4	27	6	0	0	1	0	0	0	0	0	0	0	2	0	0	0	0	0	0	0	0	0	0	0	0	0	17	2	0	0	2	0	0	4	0	0	0	0
IPR001908	1	0	6	0	0	1	0	34	0	2	0	0	0	0	0	0	4	0	4	0	0	0	1	0	1	0	1	0	0	0	0	0	5	0	1	2	3	0	0	1	2	0	4	0	0	0	0	0
IPR034678	20	33	26	6	19	0	12	28	21	27	20	16	4	0	0	1	2	4	2	7	4	4	6	2	14	5	0	2	1	0	1	0	100	13	9	39	147	18	10	4	8	2	5	5	3	5	9	6
IPR010102	268	329	230	98	368	54	152	153	171	30	188	67	0	0	1	1	2	2	0	4	0	3	0	0	8	1	0	0	2	2	2	0	22	4	19	2	67	8	1	4	3	0	3	0	0	4	0	1
IPR001911	66	140	93	27	94	18	46	49	37	11	67	16	0	0	0	0	0	0	1	1	0	0	0	0	2	0	5	0	2	0	2	0	16	2	9	15	150	13	13	0	3	5	1	2	13	1	2	2
IPR034680	4	2	14	4	8	0	2	2	1	0	4	2	0	0	0	0	0	0	0	2	0	0	0	0	3	0	0	0	0	2	0	0	3	19	2	4	10	0	1	4	0	1	0	0	2	1	0	0
IPR010105	18	44	57	6	43	1	28	21	45	8	30	10	0	0	0	0	0	0	0	0	0	0	0	0	0	0	0	0	0	0	0	0	4	0	0	0	11	0	0	0	0	0	0	3	0	0	2	0
IPR034683	162	246	140	69	157	51	81	105	101	30	99	34	0	2	8	28	2	0	2	4	3	6	3	4	2	6	5	1	5	3	4	4	80	42	131	177	980	154	35	11	4	3	7	2	7	6	8	13
IPR010107	36	52	33	8	14	1	13	18	20	4	32	12	1	8	0	6	0	0	3	0	0	0	0	0	1	0	0	0	0	0	0	0	31	14	6	20	405	58	12	3	1	0	2	0	3	0	6	3
IPR001916	5	0	0	0	2	0	0	8	0	0	0	0	0	0	0	0	0	0	0	0	0	0	0	0	3	0	0	0	0	3	0	0	7	9	0	6	53	15	0	0	0	0	0	0	0	0	0	0
IPR010108	4	17	15	2	4	1	3	5	16	0	7	4	0	0	0	0	0	0	0	2	0	0	0	0	0	0	1	0	0	0	0	0	14	1	2	3	4	0	0	0	0	0	0	0	3	0	1	0
IPR010111	40	86	53	41	123	20	32	64	54	2	78	20	0	0	0	0	0	0	2	2	0	0	2	5	0	0	0	0	0	0	0	0	0	6	0	25	30	1	4	0	3	0	0	0	2	0	4	7
IPR010112	6	14	6	5	14	0	0	7	7	2	5	10	0	0	0	0	0	0	2	2	2	0	1	2	0	1	0	0	0	0	0	0	0	0	0	0	0	0	0	0	0	0	0	0	0	2	0	0
IPR010113	11	44	25	4	28	6	10	2	6	1	10	6	0	0	0	0	0	0	0	0	0	0	0	0	0	2	0	0	0	1	0	0	0	0	0	0	8	2	0	0	0	0	0	0	0	0	0	0
IPR034690	27	82	28	24	62	2	35	24	45	5	30	15	4	0	10	1	5	9	8	10	5	1	8	6	9	5	4	4	7	2	5	3	28	9	15	92	95	13	5	9	9	10	5	3	25	14	3	8
IPR010114	77	158	82	41	131	24	69	41	45	10	55	54	0	0	0	0	2	1	1	2	2	2	0	0	2	0	0	0	0	1	0	1	11	4	0	4	46	9	3	1	0	4	3	4	0	4	2	4
IPR034691	1	4	2	0	1	1	6	0	9	0	4	2	0	0	0	0	2	0	0	0	0	0	2	0	0	0	0	0	0	0	0	0	0	0	0	0	5	0	0	0	0	0	4	0	0	0	1	0
IPR010115	29	40	32	13	29	1	13	7	24	4	9	8	3	0	0	0	2	0	1	0	0	0	0	0	2	1	0	0	0	0	0	0	0	1	0	0	5	0	0	0	1	1	1	0	0	2	0	0
IPR042884	2	0	0	0	0	0	0	0	0	0	0	0	0	0	0	0	0	0	0	0	0	0	0	0	0	0	0	0	0	0	0	0	0	0	0	0	0	0	1	0	0	0	0	0	0	0	0	0
IPR034693	4	0	0	0	0	0	0	2	0	0	0	2	0	0	0	0	0	0	0	0	0	0	0	0	0	0	0	0	0	0	0	0	0	0	0	0	0	0	0	0	0	0	0	0	0	0	0	0
IPR034694	77	139	142	48	112	26	60	67	82	7	83	32	42	0	4	25	51	1	34	57	0	10	60	208	73	96	265	0	32	6	77	149	11	9	6	7	122	14	7	5	0	0	10	0	7	1	4	7
IPR026502	4	13	0	0	0	2	0	0	4	0	0	0	0	0	2	0	0	0	0	0	0	0	0	0	0	0	0	0	0	0	0	0	2	0	0	0	0	0	0	0	0	0	0	0	2	0	0	0
IPR010119	37	83	43	24	39	11	22	45	24	4	40	30	0	0	4	0	4	1	10	2	1	0	0	2	2	4	0	0	0	0	0	0	9	11	12	2	112	26	4	0	4	8	4	2	2	3	4	3
IPR001929	30	11	21	2	7	0	9	10	10	0	12	3	0	0	1	0	0	0	0	0	0	0	0	0	0	0	0	2	0	0	0	2	0	0	1	0	5	3	0	0	0	0	0	0	1	0	0	2
IPR010121	197	408	260	108	255	47	128	143	173	27	200	113	0	0	0	2	3	2	7	0	0	0	0	0	4	2	0	0	2	0	0	0	14	2	9	35	368	49	22	3	3	5	3	2	9	4	3	5
IPR001930	380	534	346	123	434	65	173	219	307	55	258	114	7	0	9	3	6	0	8	8	5	3	11	0	0	6	7	4	4	0	10	0	41	59	7	0	284	57	15	12	16	0	0	4	0	14	0	0
IPR010122	2	5	2	4	0	1	0	0	4	0	1	0	0	0	2	0	0	0	0	0	3	0	2	2	2	0	0	0	0	0	0	0	0	0	0	0	2	1	1	0	0	0	0	0	0	0	0	0
IPR001931	1	1	1	4	2	0	0	0	9	0	0	0	0	0	0	0	0	0	0	0	0	2	0	0	0	0	0	0	0	0	3	0	0	0	0	0	1	0	0	0	0	0	0	0	0	0	0	0
IPR034701	13	29	14	15	10	6	9	10	7	2	13	11	4	0	3	0	7	8	11	2	8	6	5	6	6	10	7	9	4	9	3	2	21	18	20	45	355	17	17	12	5	15	22	24	16	19	18	18
IPR010125	2	0	2	0	0	0	1	2	0	0	0	0	0	0	0	0	0	0	1	0	0	0	0	1	0	0	0	0	0	0	0	0	2	6	0	1	0	0	0	0	0	0	0	0	0	0	0	0
IPR034702	12	32	12	6	17	2	8	22	5	2	0	8	2	0	0	0	0	0	0	0	0	0	0	0	0	0	0	0	0	0	0	0	2	1	0	0	5	1	0	0	0	0	0	0	0	0	0	0
IPR010126	81	137	90	39	88	22	35	39	60	6	51	46	3	0	0	2	0	2	0	0	0	2	1	0	8	0	0	1	0	3	5	2	36	5	4	6	69	13	4	4	0	1	3	1	0	4	0	2
IPR018319	82	180	96	38	124	20	26	60	92	15	49	18	0	0	2	3	0	2	0	8	0	0	1	1	2	4	1	0	0	2	0	0	131	10	5	8	75	0	0	4	2	0	3	4	1	3	0	0
IPR034703	10	34	18	2	20	0	13	11	13	4	28	4	0	0	0	0	3	0	0	0	0	0	0	0	2	0	0	0	0	0	0	0	1	1	0	0	2	0	0	0	0	0	0	0	0	0	0	0
IPR018320	211	398	256	86	266	55	159	146	206	41	226	87	5	0	5	0	2	0	8	0	1	2	2	2	8	3	0	5	3	4	7	0	58	40	33	65	705	110	58	15	11	0	5	4	9	13	4	8
IPR010128	111	152	74	29	128	22	60	60	73	13	66	21	0	0	0	2	2	0	0	2	2	0	1	0	4	4	0	1	0	0	0	0	8	1	4	23	120	12	10	0	3	0	0	4	0	0	0	2
IPR026512	5	7	0	0	4	0	6	4	5	0	4	0	0	0	0	0	0	0	0	0	0	0	0	0	0	0	0	0	0	0	0	0	0	0	0	0	4	0	0	0	0	0	0	0	0	2	0	0
IPR001937	27	42	34	11	28	10	10	21	21	8	21	4	2	0	3	0	0	1	4	0	2	1	0	0	5	0	0	5	0	0	0	0	8	20	7	6	100	2	2	5	3	0	2	2	2	1	2	9
IPR010129	159	304	179	45	157	41	120	112	136	44	114	44	0	0	0	2	5	6	2	0	0	2	4	3	8	4	1	0	4	2	2	0	20	9	0	11	88	36	5	0	7	0	0	2	4	0	0	0
IPR034706	71	210	113	50	195	24	68	105	103	45	145	23	0	0	0	0	0	0	0	2	1	0	0	0	0	1	0	2	0	0	0	0	1	4	1	0	18	0	0	0	0	1	0	0	0	0	0	0
IPR010130	174	225	148	91	239	24	89	101	130	26	97	84	3	0	2	0	1	0	2	5	0	2	1	0	2	0	2	5	1	2	2	1	41	7	16	9	137	10	6	0	2	0	2	0	3	12	4	33
IPR018323	37	131	100	45	77	23	36	59	42	16	57	14	0	0	0	0	1	0	2	0	0	0	0	1	1	2	0	0	2	3	0	0	2	6	0	0	65	1	2	0	0	0	0	0	0	4	0	0
IPR010131	369	690	391	195	532	87	197	284	358	87	301	133	12	0	7	2	5	2	6	3	6	1	15	14	9	14	3	5	5	5	12	8	122	132	108	123	2162	315	140	12	18	6	12	19	34	18	27	174
IPR001940	399	661	392	184	535	106	236	329	383	96	340	133	9	15727	8	10369	3	5	6	17	7	0	7	10	18	16	5	4	5	6	2	2	112	23	31	70	1061	178	35	13	12	2	17	11	37	25	11	18
IPR001941	11	18	15	4	13	7	0	16	12	2	23	7	2	0	0	0	2	0	0	2	0	0	4	1	3	1	54	0	0	4	1	2	56	45	47	98	317	224	64	6	2	0	5	3	4	4	3	0
IPR034709	2	2	2	8	8	0	2	4	9	2	0	2	0	0	0	0	0	0	0	0	2	0	0	0	0	0	0	0	0	1	0	0	2	2	3	1	34	9	0	0	0	0	0	0	0	0	0	0
IPR034710	6	0	0	0	0	0	0	3	0	0	0	0	0	0	0	0	0	0	0	0	0	0	0	0	0	0	0	0	0	0	0	0	0	0	0	0	3	2	0	0	0	0	0	0	0	0	0	0
IPR010134	49	163	60	24	73	11	34	42	63	16	61	26	0	0	0	0	2	0	2	0	3	2	0	0	2	0	2	0	0	0	0	0	4	0	9	3	10	6	0	0	2	0	6	3	2	2	0	0
IPR001944	34	96	34	31	70	15	35	43	51	12	47	15	0	0	1	0	5	3	2	4	2	0	12	2	6	2	0	0	4	3	3	2	17	32	31	31	946	106	45	2	2	2	4	0	4	0	7	5
IPR010136	46	97	64	33	92	33	44	41	46	9	61	16	0	0	2	0	0	2	0	0	4	0	0	0	0	0	0	1	0	0	1	0	2	5	0	1	65	4	2	3	0	1	0	0	5	0	0	0
IPR010137	83	147	102	57	122	26	45	45	80	15	83	35	2	0	1	0	0	0	3	3	0	5	1	0	9	0	2	0	1	1	0	0	739	31	42	65	577	46	23	0	0	6	6	14	21	7	6	10
IPR018330	27	50	40	10	55	8	29	39	51	6	39	13	8	0	1	1	11	2	5	6	0	1	4	1	2	9	7	4	7	10	7	2	183	65	70	126	91	40	33	10	13	2	13	4	15	11	11	49
IPR034714	2	7	16	6	5	2	7	4	10	2	11	1	0	0	0	0	0	0	0	0	0	0	0	1	0	0	0	0	0	0	0	0	2	2	0	4	81	4	0	0	0	2	0	0	0	0	0	0
IPR010139	150	285	177	83	275	31	146	114	179	43	140	80	2	0	2	2	3	0	0	5	2	0	2	4	0	4	0	1	2	2	2	7	314	6	28	37	458	27	53	4	1	1	4	1	10	4	4	15
IPR001948	43	167	68	43	120	15	50	72	56	8	51	32	1	0	0	2	1	0	0	0	0	0	0	0	0	1	1	0	3	1	0	0	658	23	59	33	368	33	16	2	0	3	4	2	3	3	1	11
IPR010140	27	48	25	6	50	4	21	32	26	20	19	13	0	0	0	0	1	0	0	0	2	0	0	0	0	0	0	0	0	0	0	0	31	6	5	19	340	34	10	5	0	0	7	4	2	0	2	0
IPR018333	15	42	8	6	44	14	7	14	10	1	10	3	0	0	0	0	2	0	2	0	0	0	1	0	3	2	0	0	0	1	1	2	0	5	1	1	21	5	0	11	0	0	5	2	2	6	3	6
IPR034718	86	204	108	37	122	27	75	75	109	22	76	42	1	0	2	0	1	4	2	1	0	3	4	2	5	2	1	3	0	2	4	2	49	6	12	28	94	15	2	0	6	5	1	3	9	3	1	8
IPR001951	8	6	9	2	16	1	7	4	6	8	9	4	1	0	0	0	0	2	2	0	0	4	0	0	8	0	1	2	2	2	2	6	1	1	3	0	11	0	2	0	0	2	3	1	0	0	0	0
IPR010143	9	26	15	1	3	0	12	8	16	2	14	4	2	0	0	0	1	0	1	3	0	0	2	0	2	0	2	0	5	0	0	0	0	2	2	1	97	4	7	0	2	0	2	0	0	0	0	0
IPR001952	68	134	88	49	126	14	61	77	51	16	101	18	4	5037	2	2921	3	7	1	1	0	0	3	1	2	6	3	0	3	0	1	4	15	13	7	28	591	81	8	3	2	6	0	4	4	1	0	4
IPR034721	6	37	20	8	33	3	12	13	12	2	17	6	0	0	0	0	0	0	0	0	0	0	0	0	0	0	0	0	0	0	0	0	0	0	0	0	12	0	0	0	1	0	0	0	0	0	0	0
IPR001954	10	14	18	4	16	0	5	4	2	4	9	4	0	0	0	0	0	0	0	1	0	0	4	0	2	0	0	0	0	0	0	2	25	9	7	12	28	7	2	3	0	2	0	2	5	0	0	2
IPR026530	16	51	25	18	45	2	17	17	21	0	20	9	2	0	0	0	0	0	0	4	0	0	0	0	0	0	1	0	0	3	0	0	33	0	2	6	36	6	1	2	2	0	2	0	6	2	0	4
IPR001958	9	5	24	0	4	4	2	0	20	26	4	2	0	0	0	0	0	0	0	0	0	0	0	0	0	0	0	0	0	0	0	0	0	4	0	0	60	0	0	1	0	0	0	0	0	0	0	0
IPR042918	2	0	0	0	0	0	0	0	0	0	0	0	0	0	0	0	0	0	0	0	0	0	0	0	0	0	0	0	0	0	0	0	0	0	0	0	0	0	0	0	0	0	0	0	0	0	0	0
IPR001963	81	147	90	30	101	11	48	52	63	12	99	13	3	0	8	3	12	4	3	5	0	0	0	10	13	10	5	2	3	1	13	5	41	49	401	72	360	31	9	5	7	3	3	5	5	10	2	7
IPR010156	8	16	11	5	2	0	2	4	11	0	0	6	0	0	0	0	0	0	0	2	0	0	0	2	0	2	0	1	0	0	0	2	139	12	6	14	42	2	3	0	2	4	2	0	0	3	1	4
IPR010158	119	209	162	60	164	41	67	107	102	30	79	59	0	0	0	4	2	0	4	1	2	0	4	2	9	0	0	1	1	0	0	0	13	14	18	24	249	7	4	2	5	2	2	3	2	11	1	10
IPR026543	4	0	2	11	0	0	0	6	2	0	0	0	0	0	2	0	0	0	0	0	0	0	0	0	0	0	0	0	0	0	0	0	2	0	0	0	4	3	0	0	0	0	0	0	0	0	0	0
IPR010161	56	119	57	35	100	8	30	46	57	12	55	26	0	0	0	0	3	0	2	0	0	0	2	0	2	0	0	0	0	0	0	2	20	8	5	26	627	47	12	4	2	1	0	2	4	3	1	11
IPR010162	10	10	9	2	16	5	8	9	8	2	11	2	0	0	0	0	0	0	0	1	0	0	0	0	2	0	0	0	0	0	0	0	2	0	0	8	85	8	10	0	0	0	0	0	0	2	0	2
IPR001971	133	257	124	39	206	44	54	125	135	26	98	66	0	0	4	0	5	3	14	9	0	0	0	0	0	0	0	2	0	0	0	5	56	15	20	38	357	34	0	0	7	8	0	8	0	0	3	7
IPR001972	402	716	547	222	530	122	235	296	357	92	338	124	0	0	0	0	9	0	4	0	0	0	0	12	6	8	0	2	12	0	0	5	53	39	21	65	454	58	17	7	4	0	6	6	20	0	6	14
IPR010164	8	37	26	6	21	9	10	11	22	3	12	6	0	0	0	0	0	0	0	0	0	0	0	0	3	0	0	0	0	0	0	0	10	8	2	17	288	65	15	0	1	0	0	0	4	2	0	1
IPR010167	23	95	54	25	64	15	20	27	52	10	30	11	0	0	2	0	0	0	0	2	0	0	2	0	0	0	0	0	2	0	0	0	2	3	1	2	50	0	3	0	0	0	2	0	1	0	0	0
IPR026551	2	1	10	0	2	0	2	2	1	1	2	1	0	0	0	0	0	0	2	2	0	0	0	0	0	0	0	0	0	0	0	0	0	0	1	0	0	0	0	0	0	0	0	0	0	0	0	0
IPR001976	22	84	12	12	16	2	14	25	22	8	22	6	0	0	1	0	0	2	0	0	0	0	3	0	2	0	0	0	2	1	0	0	6	2	2	7	2	0	2	2	0	0	2	0	0	0	0	0
IPR026552	5	16	0	7	7	0	2	1	7	0	13	1	0	0	0	0	0	0	0	0	2	0	0	0	0	0	0	0	0	0	0	0	0	0	0	0	0	0	0	0	0	0	4	0	0	0	0	0
IPR001977	144	289	206	86	221	50	101	135	155	18	136	62	2	0	1	0	9	7	0	4	0	0	2	5	4	4	0	0	4	2	0	4	139	21	23	43	556	74	17	2	6	1	4	2	10	4	16	67
IPR010169	80	147	113	26	141	25	54	83	101	9	65	18	0	0	0	0	0	0	2	0	0	0	0	0	1	0	0	0	0	1	0	1	2	2	2	2	74	6	0	4	0	0	0	0	4	3	1	0
IPR026553	2	0	0	0	2	2	2	4	2	0	0	8	0	0	0	0	0	0	0	0	0	0	0	0	0	0	0	0	0	0	0	0	1	0	0	3	2	0	0	0	0	0	0	0	0	2	0	0
IPR001978	9	8	6	0	2	0	6	14	2	2	11	0	0	0	2	0	0	0	0	0	0	0	0	0	0	0	2	0	0	0	0	0	0	0	0	2	1	0	0	0	2	0	0	0	0	0	0	0
IPR001980	86	158	121	35	142	27	54	80	96	36	96	33	4	0	1	2	2	0	2	4	1	2	3	4	3	1	0	0	0	0	5	0	45	16	25	29	383	83	32	0	10	5	1	5	8	5	2	6
IPR010174	37	59	33	4	26	11	20	21	16	6	26	21	2	0	0	0	0	2	0	2	0	0	0	1	1	0	0	0	4	0	0	1	4	0	0	0	67	6	0	0	0	2	4	1	2	1	0	0
IPR026562	4	5	0	0	4	1	0	0	0	0	1	0	0	0	0	0	0	0	0	0	0	0	0	0	0	0	0	0	0	0	0	0	47	7	13	24	19	0	1	1	0	0	0	0	0	0	0	1
IPR026565	44	73	49	20	48	25	10	27	28	8	31	21	0	0	0	0	0	0	0	0	0	0	0	0	2	0	0	0	0	0	0	0	3	21	0	0	98	8	6	2	2	0	1	7	1	1	0	0
IPR001990	13	11	0	0	6	0	3	0	7	2	2	6	0	0	0	0	0	0	0	0	0	0	1	0	0	0	0	0	0	0	0	0	0	0	0	0	0	0	0	0	0	0	1	0	0	0	0	0
IPR010182	59	53	39	37	64	18	23	38	41	17	30	17	2	0	0	0	0	2	2	0	0	0	1	0	1	0	0	0	2	0	2	0	5	2	5	4	21	0	4	0	1	0	0	0	4	1	0	0
IPR001991	340	645	400	133	493	75	183	299	314	113	277	108	7	0	4	4	0	8	9	7	9	0	7	6	5	2	8	5	4	5	7	2	35	38	32	81	960	193	75	20	8	12	16	5	14	16	18	91
IPR010185	11	7	27	1	0	5	6	13	1	2	6	2	0	0	0	0	0	0	0	0	0	1	0	0	0	0	0	0	0	0	0	0	1	0	0	1	15	3	1	1	0	0	0	0	4	0	0	0
IPR026569	113	117	77	28	86	27	37	56	51	19	39	21	2	0	2	0	0	0	2	0	0	2	2	9	0	0	0	2	0	0	2	7	21	16	23	25	246	51	8	0	1	5	2	2	2	2	0	3
IPR034762	13	24	18	8	15	2	17	17	16	8	10	10	0	8	0	9	0	0	0	0	0	0	1	2	0	1	2	0	0	0	0	0	24	11	3	8	43	5	5	0	1	1	0	8	1	3	3	1
IPR010187	8	10	4	0	0	2	0	3	0	0	6	0	0	0	0	0	0	0	0	0	0	0	2	0	0	0	0	0	0	0	0	0	2	7	4	1	93	15	8	0	2	0	0	0	0	4	1	0
IPR026571	6	0	0	0	0	0	0	0	0	0	0	0	0	0	0	0	0	0	1	0	0	0	0	0	0	0	0	0	0	0	0	0	0	0	0	0	0	0	0	0	0	0	0	0	0	0	0	0
IPR010189	1	6	2	0	6	0	8	0	8	0	4	0	0	0	0	0	0	0	0	0	0	0	0	0	0	0	0	0	0	0	0	0	3	1	0	0	13	0	0	0	0	0	0	0	0	0	0	0
IPR001998	84	224	77	49	164	25	60	91	138	28	94	32	0	0	0	0	0	0	2	0	0	0	0	0	0	0	0	0	0	2	0	0	1963	10	0	14	338	37	20	0	2	0	0	0	0	0	0	0
IPR018382	11	10	2	4	5	0	2	8	2	2	0	0	0	0	0	0	0	0	0	0	0	0	0	0	0	0	0	0	0	0	0	0	1	2	0	1	0	0	0	0	0	0	0	0	0	0	0	0
IPR010190	14	29	10	4	14	0	4	22	4	0	2	4	0	0	0	0	0	0	0	0	0	0	0	0	0	0	0	0	0	0	0	0	2	0	15	1	385	23	12	8	2	0	12	0	3	2	0	6
IPR018383	102	158	104	48	93	40	54	58	85	17	53	37	1	0	2	0	0	0	5	0	0	0	2	3	5	0	5	1	8	0	0	0	34	16	13	32	660	76	40	6	3	2	0	2	0	17	4	2
IPR010191	2	5	0	2	4	0	0	6	2	0	0	0	0	0	0	0	0	0	0	0	0	0	0	0	0	0	0	0	0	0	0	0	0	0	0	0	0	0	0	0	0	0	0	0	0	0	0	0
IPR026575	117	227	106	66	187	27	63	90	80	23	107	34	0	0	0	0	2	2	0	2	2	0	2	0	0	0	0	0	0	0	0	5	0	2	0	7	73	13	0	2	1	0	1	0	5	0	0	7
IPR002000	6	8	12	11	12	3	0	5	11	4	7	4	2	0	4	0	1	0	0	0	0	0	0	0	0	0	4	0	0	0	1	0	0	0	1	4	2	0	0	7	0	1	3	0	0	0	0	1
IPR010192	40	29	48	12	53	11	18	40	14	6	36	18	0	0	0	0	2	1	0	0	0	0	0	0	0	0	0	0	0	5	0	0	10	4	4	8	122	17	2	1	0	0	2	0	0	2	2	0
IPR018385	36	57	25	18	48	9	38	17	21	10	23	14	0	0	2	0	0	0	0	0	0	2	0	0	0	0	0	0	0	0	0	1	49	16	0	13	335	18	5	2	3	0	0	0	0	0	2	0
IPR010194	1	6	6	2	4	1	0	2	0	2	6	0	0	0	0	0	0	0	0	0	0	0	0	0	0	0	0	0	0	0	0	0	2	6	6	2	60	4	0	0	0	0	0	0	2	0	0	2
IPR018387	30	45	19	16	38	3	25	16	17	8	21	10	0	0	0	0	6	0	0	0	2	0	0	1	0	0	1	0	0	0	0	0	44	6	7	9	209	13	4	0	2	1	0	0	0	3	0	7
IPR010195	101	165	143	64	156	30	49	56	85	26	93	28	0	0	4	0	0	1	0	2	1	0	4	2	2	0	0	0	1	0	1	0	8	3	0	0	57	4	0	2	2	2	0	1	1	2	0	4
IPR026579	69	183	119	23	105	29	47	83	64	11	92	32	1	0	0	0	1	0	2	0	3	2	2	4	1	5	2	0	2	6	0	1	23	7	0	8	121	9	2	5	2	0	5	4	2	0	6	4
IPR034772	3	0	8	0	0	1	0	0	0	0	0	0	0	0	0	0	0	0	0	0	0	0	0	0	0	0	0	0	0	0	0	0	4	0	0	13	10	1	0	0	0	0	0	0	0	0	0	0
IPR010196	31	58	56	20	39	18	19	42	19	2	16	6	1	34	0	11	0	2	1	0	3	1	0	0	0	0	0	2	0	0	0	0	6	0	2	5	35	15	2	0	0	2	0	0	2	2	0	0
IPR018389	746	1270	900	357	1107	168	403	511	684	131	641	264	2	0	3	0	6	0	6	2	0	0	3	2	20	4	1	6	2	5	0	4	56	23	21	50	778	60	28	0	5	13	8	5	9	8	5	13
IPR010197	5	28	20	10	28	6	8	31	29	10	24	4	0	0	0	0	0	0	0	2	0	0	0	0	0	0	0	0	0	0	0	0	4	0	0	2	26	0	0	2	1	0	0	0	2	2	0	0
IPR002006	22	56	42	8	23	10	25	23	17	19	19	6	15	29	361	19	19	0	13	17	5	7	27	48	34	32	56	22	7	8	23	16	63	2	4	16	153	22	7	0	6	2	2	0	4	11	6	8
IPR010198	56	60	44	24	38	20	29	39	39	12	47	19	0	0	0	0	0	0	0	0	0	0	1	0	1	0	0	0	2	2	2	2	9	5	0	12	324	38	14	0	1	0	0	0	2	0	0	3
IPR010199	34	58	35	7	48	18	14	20	20	8	37	6	0	0	0	0	0	0	0	0	0	0	0	0	0	2	0	0	1	0	0	0	0	10	0	10	28	11	0	0	0	5	0	0	0	0	0	0
IPR010200	104	193	134	71	142	27	54	54	111	27	80	29	0	0	2	2	0	2	2	2	2	0	2	7	0	1	0	0	6	3	6	0	22	0	1	4	100	11	1	1	0	2	2	0	6	2	0	2
IPR018393	345	579	437	153	471	99	202	267	327	101	281	107	16	1169	19	1480	15	5	13	19	17	8	10	5	27	26	6	7	6	20	17	17	206	111	71	170	1457	309	153	32	14	15	7	13	51	31	30	104
IPR010201	99	193	191	65	180	32	61	95	92	15	123	51	0	0	0	0	1	0	0	2	0	0	4	2	0	0	2	0	4	0	0	2	9	1	1	16	69	12	2	4	0	9	2	3	2	7	0	8
IPR026585	70	92	32	19	52	20	10	44	28	4	39	11	0	0	0	0	1	0	6	4	0	0	1	0	0	0	0	0	0	2	2	0	6	2	0	9	69	7	3	2	1	1	2	2	2	1	0	4
IPR002010	150	214	116	46	160	25	96	58	74	6	67	40	0	0	0	1	0	0	0	7	0	0	0	0	2	6	0	0	0	0	0	0	24	0	33	18	99	12	0	0	0	0	0	0	0	0	0	1
IPR026586	57	98	56	30	61	14	26	48	52	5	47	16	0	0	0	0	0	1	0	0	0	0	2	0	1	2	0	0	0	2	0	0	16	2	10	9	44	6	1	3	0	0	1	1	4	1	5	2
IPR018395	4	4	11	0	5	0	0	3	1	2	0	0	0	0	0	2	0	0	0	0	0	0	0	0	0	0	0	0	0	0	0	0	0	0	0	0	5	0	0	0	0	0	0	0	0	0	0	0
IPR010203	51	71	30	23	64	12	25	44	31	10	24	7	0	0	0	0	1	1	0	2	0	0	0	0	0	0	0	0	0	0	0	0	926	90	729	334	61	7	4	1	0	3	0	0	14	0	0	1
IPR026587	18	40	26	10	25	15	9	33	13	3	27	8	0	0	0	0	0	0	0	0	0	0	0	0	0	0	0	0	0	0	0	0	0	0	2	0	12	0	0	0	0	0	0	0	2	0	0	0
IPR010204	28	54	52	15	58	21	35	50	46	19	40	10	2	0	0	0	0	0	0	2	0	0	0	0	1	0	0	0	0	0	0	2	6	8	8	10	194	39	13	2	3	0	0	1	4	0	0	4
IPR010205	29	52	25	21	37	4	21	26	44	8	33	11	0	0	0	0	0	0	1	2	0	0	0	0	2	6	0	0	0	2	1	0	22	12	2	15	363	37	5	6	4	0	0	4	4	0	4	0
IPR034782	3	6	3	0	6	3	0	2	8	3	0	1	0	0	0	0	0	0	0	0	0	0	0	0	0	0	0	0	0	0	0	0	0	0	2	0	0	0	0	0	0	0	0	0	0	0	0	0
IPR010206	77	182	125	70	120	8	57	60	79	16	67	21	2	0	0	0	6	2	0	0	2	0	0	2	4	0	3	0	0	6	0	0	4	0	2	16	16	0	5	0	1	3	3	0	2	4	2	0
IPR010207	89	128	85	44	131	0	44	59	105	0	53	0	0	0	0	0	0	0	0	0	0	0	0	0	0	0	0	0	0	0	2	0	220	7	6	146	214	48	15	0	0	2	0	0	7	0	5	2
IPR010208	29	81	68	20	72	10	28	12	24	6	29	15	0	1	0	0	4	0	0	0	1	0	0	0	0	0	0	0	6	0	1	0	16	23	46	52	425	65	18	3	1	0	3	0	2	0	0	0
IPR010209	17	57	25	8	44	6	15	12	29	3	27	10	2	0	0	1	1	0	0	0	0	2	1	0	0	0	0	2	0	0	0	0	14	12	4	10	295	24	15	0	0	0	10	2	1	4	0	6
IPR026593	154	236	135	61	180	44	85	113	93	42	118	76	6	0	8	0	4	1	7	7	2	2	6	2	12	2	3	2	8	2	4	1	22	23	22	22	471	60	24	3	13	3	11	8	10	2	0	10
IPR034786	11	14	10	2	2	0	4	0	5	0	6	9	0	0	0	0	0	0	0	0	0	0	0	0	0	0	0	0	0	0	0	0	0	0	0	0	0	0	0	0	0	0	0	0	0	0	0	0
IPR002019	64	190	94	41	107	24	55	61	74	6	57	25	0	0	0	0	0	2	0	2	0	0	0	2	4	1	0	0	0	0	0	0	4	0	0	6	62	5	1	1	5	0	6	1	0	2	0	1
IPR010211	27	91	109	31	59	12	32	38	42	9	46	12	0	0	4	0	0	0	3	1	0	0	0	2	1	0	0	0	0	1	0	0	8	0	3	10	129	12	2	6	0	0	0	2	0	0	1	0
IPR002020	368	656	408	140	468	89	252	247	328	83	352	137	6	67	17	20	21	11	23	8	21	3	14	9	15	14	29	0	14	0	15	21	104	54	16	64	814	105	18	17	15	12	14	18	16	21	15	11
IPR002021	25	52	21	13	41	8	11	18	31	2	15	15	2	100	18	78	14	1	2	9	4	4	2	17	8	15	15	2	6	1	7	15	34	12	12	31	104	10	4	4	3	2	0	1	4	4	1	4
IPR002023	113	177	156	48	143	32	56	98	115	13	109	39	5	0	1	2	2	3	2	0	6	0	3	1	3	0	1	0	5	1	3	2	25	10	13	17	180	33	14	11	2	6	10	8	7	4	1	2
IPR010215	4	2	0	0	2	0	0	0	2	0	0	0	0	0	0	0	0	0	0	0	0	0	0	0	0	0	0	0	0	0	0	0	0	0	0	0	0	0	0	0	0	0	0	0	0	0	0	0
IPR002024	156	209	150	63	219	29	58	142	123	23	141	59	1	0	1	0	2	0	2	0	1	0	0	0	9	3	0	0	0	1	0	2	3	0	5	7	117	3	6	0	0	4	0	2	10	2	0	0
IPR002026	56	113	60	0	62	16	0	23	0	0	54	33	0	0	2	0	0	0	0	0	0	0	0	0	0	0	0	0	3	0	0	0	13	0	0	0	36	0	0	0	0	0	7	0	0	0	0	0
IPR010218	61	120	81	57	123	19	65	84	65	16	61	32	4	0	4	2	1	2	11	2	2	0	0	0	2	3	2	2	1	4	6	2	5	12	13	14	127	39	13	0	2	0	7	9	10	7	1	11
IPR002028	137	351	182	42	255	46	108	108	135	31	152	56	0	0	10	0	2	0	2	1	6	0	1	4	7	4	0	2	2	0	0	2	85	7	4	28	485	52	18	11	0	4	4	3	5	8	6	2
IPR002030	3	4	0	0	0	0	5	4	2	0	2	4	0	0	0	0	0	0	0	2	0	0	0	0	2	1	2	0	0	0	1	0	0	0	0	3	2	0	0	0	0	0	0	0	0	0	1	0
IPR010222	86	187	93	41	124	24	51	79	99	19	94	28	4	0	2	1	1	0	1	2	1	0	0	1	2	0	0	1	2	0	0	0	48	3	2	18	55	0	0	1	0	0	0	2	7	4	1	53
IPR026607	3	2	0	0	4	0	0	0	2	0	0	0	0	0	0	0	1	0	0	0	0	0	0	0	0	0	2	0	2	0	2	0	2	0	1	2	10	0	0	0	2	0	0	0	2	2	4	1
IPR002033	203	373	273	95	264	35	133	182	211	42	160	63	6	0	3	1	4	4	0	2	4	2	4	6	13	3	3	4	0	6	1	2	199	30	15	32	489	79	29	6	10	2	22	8	5	8	14	5
IPR010225	125	236	123	61	163	29	81	95	117	24	126	35	2	0	0	3	3	2	0	0	0	1	2	2	2	2	0	1	2	4	0	1	6	9	8	3	53	11	10	1	0	0	0	1	0	2	0	0
IPR042993	6	0	0	0	0	0	0	0	0	0	0	0	0	0	0	0	0	0	0	0	0	0	0	0	0	0	0	0	0	0	0	0	0	0	0	0	9	0	0	0	0	0	0	0	0	0	0	0
IPR010226	120	231	107	55	112	39	76	102	94	32	106	43	27	14596	1	12212	2	3	17	10	8	6	2	2	11	10	1	4	12	3	4	3	1307	17	10	14	348	140	33	7	16	0	4	11	17	7	14	8
IPR026610	2	7	13	6	5	1	4	10	1	0	5	2	7	0	70	79	0	0	0	0	0	0	2	0	0	0	0	1396	0	2	1	0	0	0	0	0	2	0	7	0	2	0	0	0	0	314	0	0
IPR010227	372	569	480	146	369	107	186	270	362	61	295	137	18	0	10	5	15	8	9	9	10	2	21	8	12	7	3	7	14	12	10	10	206	162	301	108	741	144	99	43	9	22	11	22	41	29	18	22
IPR002036	132	198	136	64	157	36	77	58	96	14	85	53	2	0	11	0	2	4	8	0	0	0	8	6	5	3	0	8	1	0	7	2	42	15	17	31	587	63	36	5	21	0	7	5	8	12	19	25
IPR010228	101	194	123	30	136	22	50	79	84	21	73	28	3	0	0	0	0	4	7	5	0	0	1	2	0	1	0	0	6	2	1	1	8	1	3	0	32	5	2	4	2	0	1	2	0	1	0	1
IPR002037	63	138	90	28	105	39	45	50	65	22	68	31	6	0	3	0	2	0	0	0	0	0	0	5	2	2	0	0	1	0	0	0	22	9	2	17	176	48	19	2	0	0	0	10	1	5	2	2
IPR010229	4	16	16	2	10	0	4	13	6	4	8	6	0	0	0	0	0	0	0	0	0	0	0	0	0	0	0	0	0	0	0	0	4	2	0	8	97	6	2	0	0	0	0	0	0	0	0	1
IPR018422	198	320	266	69	303	32	129	139	201	37	155	79	2	0	6	0	2	0	3	2	6	0	12	0	9	0	0	0	5	0	6	4	70	103	22	164	239	25	5	2	14	8	2	5	2	5	11	9
IPR010230	124	213	164	58	166	37	60	88	101	35	105	49	1	0	0	0	1	5	5	11	0	0	4	0	2	4	0	0	2	0	1	2	38	9	23	25	635	85	25	9	2	7	1	2	2	7	9	12
IPR010231	79	102	85	41	73	16	47	58	69	10	80	31	2	0	0	0	4	0	7	0	4	1	3	6	2	4	4	0	6	2	3	0	73	20	35	29	654	101	47	4	11	10	5	4	12	12	0	2
IPR010232	84	159	73	43	174	24	61	85	83	7	106	37	0	0	0	0	2	0	1	0	0	0	0	2	6	0	0	0	2	0	0	4	10	1	1	2	46	0	4	3	0	2	0	1	2	0	0	0
IPR010233	114	283	145	85	237	25	92	112	123	28	128	49	1	0	0	2	0	2	6	3	0	5	3	3	6	1	0	0	0	3	1	1	9	11	6	17	70	11	3	9	7	6	5	0	4	7	2	0
IPR002043	124	174	111	45	157	28	71	105	120	47	88	50	0	0	3	0	7	0	7	6	3	2	2	2	6	8	11	4	6	4	3	10	107	24	59	22	522	73	33	3	2	8	3	7	15	4	7	23
IPR010240	6	6	8	0	8	0	0	4	0	2	2	2	0	0	0	2	0	0	0	0	1	0	0	0	2	0	0	0	0	0	0	0	0	2	2	0	12	2	4	0	0	0	0	0	3	0	1	0
IPR010241	2	0	1	0	2	0	2	7	6	0	3	5	0	0	0	0	0	0	2	0	0	0	0	0	2	0	0	0	0	0	0	0	0	0	0	0	1	0	0	2	0	2	0	0	0	0	0	0
IPR010242	16	18	17	14	16	5	9	11	22	7	21	8	0	0	0	0	0	0	0	0	0	0	0	0	0	0	0	0	2	0	0	0	0	0	0	0	11	0	0	0	0	0	2	0	0	1	0	0
IPR034819	7	9	10	0	14	3	4	27	10	14	2	4	2	0	0	0	0	4	0	0	0	0	0	0	4	0	0	3	0	0	0	2	1	2	0	0	8	0	4	12	0	0	0	0	2	0	0	0
IPR002053	127	166	83	41	144	40	63	101	91	27	84	42	0	0	0	0	2	2	0	3	2	2	4	0	2	1	0	0	3	0	0	0	721	37	238	112	642	73	27	11	6	2	9	0	0	0	2	54
IPR010246	2	0	0	0	0	6	0	0	4	0	0	0	0	0	0	0	0	0	0	0	0	0	2	0	8	0	0	0	0	0	0	0	0	0	1	0	9	0	0	0	0	0	0	0	1	0	0	0
IPR010247	42	73	56	27	100	11	37	66	45	8	43	16	0	0	0	0	0	0	0	1	0	0	0	0	0	8	0	0	0	0	0	0	0	2	2	9	15	8	4	0	5	1	0	0	2	0	0	1
IPR010248	32	32	18	15	51	2	20	18	34	14	19	6	2	0	0	0	0	0	0	0	0	0	1	0	0	0	0	0	0	1	0	0	0	1	0	4	10	1	0	2	2	0	1	0	1	3	0	2
IPR010249	4	0	0	1	0	0	0	0	0	0	0	0	0	0	0	0	0	0	0	0	0	0	0	0	0	0	0	0	0	0	0	0	2	0	0	0	0	0	0	0	0	0	0	0	0	0	0	0
IPR026634	26	37	39	7	43	13	8	12	25	8	31	8	1	0	0	0	0	0	0	1	0	0	0	0	0	0	0	0	1	0	1	0	9	0	1	9	14	1	1	6	2	0	0	1	0	3	0	5
IPR010251	4	16	10	0	6	0	2	6	14	0	3	0	0	0	0	0	0	0	0	0	0	0	0	0	0	0	0	0	0	0	0	0	0	0	0	0	9	3	0	0	0	0	0	0	0	0	0	0
IPR002060	86	109	104	44	76	5	37	98	60	10	45	18	0	1	1	5	0	2	3	10	2	2	1	7	12	4	7	3	12	2	3	6	13	5	8	4	294	11	3	4	10	9	9	12	14	10	2	6
IPR018445	35	75	52	11	37	14	28	27	38	4	17	15	2	0	1	1	2	0	2	0	2	0	2	0	5	0	0	3	0	4	2	0	50	34	6	57	259	48	11	4	5	0	5	1	7	17	1	4
IPR026638	2	0	0	11	0	0	0	4	0	0	0	1	0	0	0	0	0	0	3	0	0	0	0	0	0	4	0	2	0	2	0	1	0	2	0	0	0	1	0	2	0	0	2	0	0	0	0	1
IPR002063	2	0	0	0	0	0	0	0	0	0	0	0	0	0	0	0	0	0	0	0	0	0	0	0	0	0	0	0	0	2	0	0	0	0	0	0	0	0	0	0	0	0	0	0	0	0	0	0
IPR018448	39	109	84	28	72	23	34	37	50	19	58	20	0	0	0	0	4	3	0	0	0	0	2	0	1	0	0	0	0	0	4	1	8	2	0	11	87	6	7	0	0	1	2	2	6	0	0	6
IPR002065	46	112	49	32	53	6	32	30	60	34	78	10	3	0	2	0	0	0	0	2	1	0	1	3	3	1	2	0	0	2	2	7	16	10	18	7	182	35	7	0	0	2	0	4	0	1	0	2
IPR010258	113	222	164	62	216	25	113	68	127	24	103	59	4	0	0	0	0	0	5	2	1	0	2	0	0	0	0	2	4	0	0	0	30	15	4	10	569	35	12	0	0	0	5	2	6	0	0	0
IPR002067	26	77	54	35	41	21	33	46	33	17	34	13	27	0	5	2	29	22	19	22	28	2	19	33	32	21	19	11	27	17	25	24	41	28	34	42	282	40	35	22	25	27	46	37	78	40	30	32
IPR010261	29	48	30	19	23	4	19	22	24	0	10	6	0	0	0	0	0	0	0	0	0	0	0	0	1	0	0	0	0	0	0	0	2	2	0	0	10	0	0	0	0	2	0	0	4	2	0	0
IPR010262	2	29	16	2	31	2	8	10	28	10	14	1	1	0	0	0	0	0	0	0	0	0	0	0	0	0	0	0	0	0	0	0	0	2	4	1	102	16	5	0	0	0	0	2	4	0	0	2
IPR018455	13	13	22	4	16	0	12	13	12	8	22	10	0	0	0	0	0	0	0	0	0	0	0	2	0	0	0	0	0	0	0	0	1672	4	1	2	40	2	2	0	0	0	12	0	3	0	1	11
IPR026650	4	0	3	0	1	2	1	1	2	0	0	0	2	0	0	0	0	1	0	0	0	2	0	0	0	0	0	0	0	0	0	0	0	0	0	0	0	0	0	0	0	0	0	0	0	0	0	0
IPR002076	8	1	13	6	3	2	0	0	1	2	7	0	0	0	2	0	0	0	0	4	0	2	0	0	0	4	0	0	2	3	0	0	1	1	18	5	19	0	4	0	0	1	4	5	0	0	0	0
IPR010270	28	20	24	2	16	1	10	15	4	2	4	0	2	0	0	0	0	0	4	0	0	0	1	2	0	0	0	2	2	0	0	1	38	2	0	0	39	4	2	0	0	0	0	0	0	0	0	2
IPR018464	8	6	2	4	12	2	4	4	2	0	4	1	0	0	0	0	0	0	0	0	0	0	0	0	0	0	0	0	0	0	0	0	0	0	0	0	2	0	0	0	0	0	0	0	0	0	2	0
IPR002081	210	282	246	105	289	29	110	150	160	25	188	66	0	0	0	2	5	2	9	0	0	0	2	4	5	8	0	3	0	5	8	2	11	9	5	15	110	5	4	10	7	5	4	3	5	2	5	4
IPR002084	3	5	6	3	2	3	2	0	0	0	1	0	0	0	0	0	0	0	0	0	0	0	2	0	2	0	0	0	0	0	0	0	9	0	0	0	8	3	0	0	0	0	0	1	0	0	0	0
IPR026660	88	142	88	53	70	22	46	53	78	10	56	32	6	0	3	0	5	6	0	0	1	1	1	1	5	7	0	1	6	0	5	2	20	2	10	13	213	19	7	3	3	2	8	0	2	3	5	2
IPR010279	17	37	21	22	45	7	14	17	25	4	21	10	0	0	0	0	0	0	0	2	0	0	0	0	0	0	0	0	2	0	0	0	0	0	5	0	290	3	0	0	3	0	1	2	0	2	0	0
IPR010280	198	504	296	130	330	55	166	188	261	40	218	96	1	0	6	0	4	7	3	2	12	3	4	2	0	6	3	1	12	5	18	6	626	35	142	63	1044	95	52	4	28	11	17	13	17	15	18	132
IPR002089	73	141	160	293	84	60	55	96	226	78	131	63	469	7992	204	3992	373	311	255	342	527	92	420	574	540	469	377	81	369	351	433	452	447	175	263	232	293	289	211	238	211	292	259	197	340	175	135	150
IPR010282	61	82	31	15	52	11	10	41	39	8	41	17	0	0	0	0	0	0	0	2	0	0	0	0	0	0	0	2	0	0	0	0	15	5	10	4	37	1	2	2	7	3	0	5	2	1	0	5
IPR018477	7	9	2	0	0	0	2	4	5	0	0	2	0	0	0	0	0	0	0	0	0	0	0	0	0	0	0	0	0	0	0	0	0	0	0	0	0	0	0	0	0	2	0	0	0	0	2	0
IPR010285	32	58	35	7	40	2	22	6	41	13	33	6	0	0	2	0	1	8	0	3	1	2	2	3	6	10	0	0	0	0	0	2	66	48	16	159	812	127	34	6	4	6	2	2	4	7	3	143
IPR010286	24	46	0	0	0	4	0	22	22	0	0	0	0	0	0	0	0	0	0	0	0	0	0	0	0	0	0	0	0	0	0	0	0	0	0	13	307	0	0	0	0	0	0	0	0	0	0	0
IPR026670	4	0	0	0	0	0	0	2	0	0	0	0	0	0	0	0	0	0	0	0	0	0	0	0	0	0	0	0	0	0	0	0	0	0	0	0	0	0	0	0	0	0	0	0	0	0	0	0
IPR010288	8	25	6	0	20	4	11	10	16	5	2	13	0	0	0	0	0	0	0	0	0	0	0	0	0	0	0	0	2	0	0	0	3	0	2	0	25	10	4	0	1	0	0	0	0	1	0	0
IPR010290	266	489	290	127	305	82	138	219	300	43	180	124	5	0	10	1	3	7	0	4	5	0	0	1	1	2	2	2	7	0	2	7	49	16	13	37	305	23	17	5	13	6	15	6	18	14	17	25
IPR010291	2	10	4	0	5	0	0	10	2	0	2	1	0	0	0	0	0	0	0	0	0	0	0	0	0	0	0	0	0	0	0	0	0	0	0	0	1	0	0	0	0	0	0	1	0	0	1	0
IPR034870	1	0	0	0	1	0	0	0	0	0	0	0	0	0	0	0	0	0	0	0	0	0	0	2	0	0	0	0	0	0	0	0	0	1	0	1	0	0	0	3	0	0	0	0	0	0	0	0
IPR034873	2	0	0	0	0	0	2	4	0	0	0	0	0	0	0	0	0	0	0	0	0	0	0	0	0	0	0	0	0	0	0	0	0	0	0	0	0	0	0	0	0	0	0	0	0	0	0	0
IPR010297	65	121	83	35	112	35	0	38	46	0	56	22	0	0	0	0	5	2	0	0	2	4	3	0	0	0	0	0	0	0	2	0	21	2	0	5	28	3	8	1	0	2	0	4	5	4	1	1
IPR018492	2	14	0	2	0	5	5	4	0	0	3	10	0	0	2	0	0	0	4	0	2	0	0	0	2	0	0	0	0	1	0	0	0	0	3	0	0	0	2	3	0	0	0	0	0	0	0	0
IPR010300	62	54	30	6	29	6	13	18	27	5	65	19	0	0	0	0	0	0	0	0	0	0	0	0	0	0	0	0	0	0	0	0	1	5	4	1	34	3	7	0	0	0	0	0	1	0	1	2
IPR002113	2	10	11	4	6	10	5	9	0	7	6	4	4	0	1	0	0	0	0	3	0	0	0	0	6	0	1	0	0	0	0	3	0	0	6	1	88	6	3	0	3	2	0	0	3	0	0	2
IPR010306	99	154	82	20	115	13	58	37	65	8	41	25	0	0	1	0	1	0	0	1	1	2	2	0	1	0	0	0	0	0	2	0	0	4	8	7	32	7	1	2	4	1	0	0	0	2	5	0
IPR018499	22	45	41	19	16	2	8	23	20	4	10	9	0	0	2	0	0	5	2	2	0	0	1	3	7	2	5	0	0	0	6	0	0	6	0	6	10	4	13	0	2	0	4	7	0	4	0	0
IPR010310	75	89	62	15	53	9	22	39	65	12	40	24	0	0	0	0	0	0	0	0	0	0	0	0	7	0	0	0	0	1	0	2	46	4	1	13	99	5	3	0	1	2	0	0	2	0	1	5
IPR002119	6	15	4	7	15	4	16	8	13	3	5	5	3	0	3	0	4	0	2	0	1	0	0	0	3	0	0	0	0	1	2	0	2	2	25	2	4	0	2	0	0	1	0	3	2	2	0	0
IPR002124	2	0	4	2	0	0	0	0	0	2	1	0	0	0	2	0	0	0	0	0	0	0	0	0	0	0	0	0	0	0	0	0	0	0	0	0	0	0	0	0	1	1	0	0	0	0	0	0
IPR010318	40	22	20	5	24	2	3	13	31	2	13	15	0	0	3	0	0	0	0	0	0	0	0	0	0	0	0	0	0	0	0	0	24	12	8	6	27	4	1	0	0	0	0	0	0	0	0	0
IPR002129	151	257	181	82	142	39	96	105	153	34	103	73	0	0	0	0	3	8	11	1	0	0	13	4	3	0	9	3	2	3	8	1	49	0	19	28	532	74	20	5	10	2	8	8	8	17	16	8
IPR018513	31	30	39	11	27	12	13	16	35	2	11	11	0	0	0	0	0	0	0	0	0	0	0	0	0	0	0	0	0	0	0	0	2	5	0	2	39	15	0	1	0	0	0	0	0	8	0	1
IPR002133	150	244	176	65	192	61	104	122	158	41	72	53	12	0	2	0	2	2	0	3	8	3	5	2	4	5	3	6	2	1	10	2	57	48	11	369	566	73	34	5	6	14	6	2	7	9	4	18
IPR010326	5	21	6	2	1	1	2	4	4	0	11	3	0	0	0	0	0	0	0	0	0	0	0	2	0	0	1	0	0	0	3	0	1	2	0	0	2	0	0	0	0	0	0	1	2	0	0	0
IPR010327	9	18	10	10	8	7	4	10	10	2	10	0	0	0	0	0	0	0	0	1	2	0	0	0	0	3	0	0	0	4	0	0	32	178	22	38	750	69	25	5	0	2	3	2	0	7	2	9
IPR002136	106	231	117	87	170	0	0	70	92	20	113	0	5	0	0	2	0	0	0	0	0	0	7	1	6	1	0	0	0	0	17	7	109	32	0	0	609	0	23	20	0	0	0	0	0	0	0	0
IPR010329	4	13	0	0	8	0	8	6	2	2	5	3	0	0	0	0	0	0	0	0	1	0	0	0	0	0	0	2	0	0	0	0	0	2	0	0	5	1	0	0	2	2	0	2	2	0	0	0
IPR010330	35	24	0	1	19	0	12	10	11	2	8	4	0	0	0	0	0	0	0	0	0	0	0	0	0	0	0	0	0	0	0	0	4	19	78	163	61	9	0	0	0	0	0	1	2	0	1	21
IPR002139	227	521	289	120	407	75	173	185	308	54	240	112	0	0	6	0	0	0	0	0	0	0	8	5	0	5	0	1	4	2	7	2	939	76	96	210	1253	140	66	6	0	5	16	3	27	8	0	17
IPR010332	23	49	25	3	20	4	10	8	16	2	7	4	0	0	0	0	0	3	0	0	0	0	0	0	0	0	0	0	0	0	0	0	16	12	16	45	90	5	3	6	2	0	0	0	0	0	0	1
IPR002141	45	128	86	27	87	16	48	69	75	19	55	13	18	8323	11	6856	12	11	12	11	13	3	9	10	13	14	7	2	1	7	3	12	48	24	1520	29	244	72	38	16	17	9	7	18	7	17	17	10
IPR010334	3	6	0	0	4	0	0	8	0	0	0	1	0	0	0	0	0	0	2	0	0	0	0	0	2	0	0	0	0	0	0	0	1	0	0	0	1	3	0	2	0	0	0	0	0	0	0	1
IPR002146	165	350	260	119	338	48	154	147	170	41	159	85	0	0	2	5	1	0	2	8	0	2	4	0	21	8	0	0	7	6	6	5	84	20	23	39	641	116	39	7	22	14	0	7	15	21	7	18
IPR002148	19	44	39	28	44	3	21	38	44	34	38	14	1	58	2	17	2	0	0	0	0	0	1	0	0	2	0	0	0	0	0	0	7	7	7	6	125	30	8	0	3	0	0	0	0	1	2	0
IPR026725	1	1	0	2	0	0	2	0	4	0	0	0	0	0	0	0	0	0	0	0	0	0	0	0	0	0	0	0	0	0	0	0	0	0	0	1	0	0	0	0	0	0	0	0	0	4	0	0
IPR002150	86	174	102	42	93	42	73	50	95	17	82	35	3	0	0	0	0	0	0	0	0	0	0	0	0	0	0	0	2	0	0	0	136	0	0	51	409	34	14	0	0	0	0	0	9	0	0	0
IPR002151	6	29	20	8	11	2	7	12	9	0	8	9	0	0	0	0	2	0	11	0	0	0	1	0	2	2	7	0	0	1	2	4	3	2	0	2	31	3	0	0	0	0	0	0	0	2	0	0
IPR010346	2	3	0	0	1	0	0	2	2	1	2	4	0	0	0	0	0	0	0	0	0	0	0	0	0	0	0	0	0	0	0	0	0	0	0	0	4	0	0	0	2	0	0	0	0	0	0	0
IPR002155	1077	1954	1103	479	1511	284	658	881	973	195	954	414	20	25	18	13	9	17	10	15	12	7	25	21	13	30	8	6	11	19	26	7	331	71	77	254	1374	97	45	52	36	26	19	17	41	44	32	123
IPR010347	5	0	0	0	1	2	0	0	0	2	2	0	0	0	0	0	2	0	0	0	1	0	1	0	0	0	0	0	0	4	0	0	2	0	4	2	3	1	0	2	0	1	0	0	3	1	0	0
IPR018540	21	48	10	6	19	0	11	17	17	2	16	2	0	0	0	0	0	0	0	0	0	0	0	2	0	0	0	2	0	0	2	1	14	0	2	0	37	6	1	2	0	0	0	4	0	1	1	3
IPR002159	2	2	0	0	0	0	0	0	2	2	0	0	0	0	0	0	0	0	0	0	0	0	0	0	0	0	0	0	0	0	0	2	0	0	0	0	42	0	0	0	0	0	6	0	0	0	0	0
IPR002161	35	58	33	26	41	12	12	10	17	10	30	12	0	0	0	2	0	2	2	0	0	0	0	0	6	4	0	2	2	2	0	1	4	2	1	18	108	2	2	2	2	7	0	2	0	2	0	7
IPR010354	34	18	23	5	28	2	18	10	20	2	19	6	3	0	2	0	0	0	0	4	0	0	0	1	3	3	0	1	0	0	0	0	33	10	12	14	270	24	5	2	4	5	0	2	2	2	13	2
IPR026739	6	16	14	2	16	1	4	3	11	6	8	0	0	0	3	0	0	1	0	0	2	0	3	0	1	0	0	0	0	0	0	0	8	0	14	4	42	8	0	3	0	0	2	4	0	0	2	3
IPR026741	101	202	131	31	203	23	79	141	147	25	72	39	1	0	1	2	3	1	1	3	1	0	6	2	3	2	2	4	6	2	0	1	3	3	1	0	24	8	3	1	0	2	0	3	8	4	0	2
IPR002166	92	212	159	57	144	38	94	105	200	20	117	57	1624	32773	326	32334	3351	14	1667	2007	33	568	2156	3748	5492	4344	10305	5	1552	79	2751	5046	360	81	144	504	604	179	31	8	10	19	13	20	17	36	18	60
IPR002169	13	13	6	2	1	0	7	1	7	9	1	2	0	0	0	0	0	0	0	0	0	0	1	0	0	0	0	0	0	0	0	0	4	0	1	1	43	5	2	0	0	2	1	0	1	1	0	0
IPR002170	1	0	0	0	0	0	0	0	0	0	0	0	0	0	0	0	0	0	0	0	0	0	0	0	0	0	0	0	0	0	0	0	0	0	0	0	0	0	0	0	0	0	0	0	0	0	0	0
IPR002171	148	352	193	85	228	60	101	150	126	43	163	57	0	0	0	0	0	0	0	16	18	0	0	0	0	0	0	0	0	0	0	0	184	0	280	0	620	112	0	0	0	0	12	16	0	40	11	28
IPR026750	13	7	14	0	16	2	0	8	4	6	2	9	0	0	0	0	0	0	0	0	0	0	0	0	0	0	0	0	0	0	0	0	0	0	0	0	0	0	0	0	0	0	0	0	0	0	0	0
IPR002176	150	236	175	85	224	46	72	125	111	20	125	30	4	0	5	0	1	5	1	6	0	0	9	2	4	2	5	0	2	1	8	5	21	14	19	17	324	46	6	2	9	4	0	2	11	8	3	7
IPR010368	24	38	19	38	21	5	13	44	32	8	10	6	2	0	0	0	0	4	0	0	2	0	4	0	0	2	0	0	0	1	2	0	18	4	0	5	128	0	4	2	0	1	0	0	0	0	0	0
IPR002177	92	174	109	54	159	32	73	82	73	22	92	21	1	0	1	2	5	2	6	1	5	2	0	5	3	3	3	0	2	1	2	2	22	17	12	77	295	33	18	2	8	3	10	2	5	6	5	5
IPR026754	8	0	2	0	0	0	3	1	1	0	0	0	0	0	0	0	0	0	0	0	0	0	0	0	0	0	0	0	0	0	0	0	0	1	0	0	2	0	0	0	0	0	2	0	0	0	0	0
IPR010371	25	35	27	11	31	6	8	19	26	6	30	5	1	0	2	0	0	0	0	0	0	0	0	5	0	1	0	0	0	6	0	0	0	0	3	0	15	0	0	0	0	0	0	8	0	0	3	0
IPR026756	1	3	0	0	0	0	0	0	4	0	0	0	0	0	0	0	0	0	2	0	0	0	0	0	0	0	0	0	0	0	0	0	0	0	0	0	0	0	0	0	0	0	0	0	0	0	0	0
IPR010377	8	6	3	2	8	0	0	2	4	0	0	0	0	0	0	0	0	0	0	0	0	0	0	0	0	0	0	0	0	0	0	4	0	0	0	1	17	0	0	0	0	1	0	0	0	0	0	0
IPR002187	107	155	135	73	134	46	64	125	96	21	78	57	2	0	0	0	1	2	4	3	0	0	8	2	3	0	3	3	2	3	0	8	47	10	55	22	438	45	20	6	4	4	0	3	3	2	4	6
IPR010379	10	36	38	10	42	2	18	17	24	2	44	16	3	0	0	0	0	2	0	0	0	0	0	0	0	0	0	0	0	0	0	0	1	1	6	2	174	20	10	0	0	0	0	2	3	2	0	1
IPR018574	5	2	1	2	3	0	0	2	7	0	0	0	0	0	0	0	0	0	0	0	0	0	0	0	0	0	2	0	0	0	0	0	0	0	0	0	0	0	0	0	0	0	0	0	0	0	0	0
IPR002191	60	131	79	34	97	15	46	35	84	13	42	29	2	0	0	0	0	0	0	0	0	0	0	4	0	0	0	0	0	0	0	0	11	3	0	111	133	8	0	0	0	1	0	0	0	0	4	0
IPR010386	28	68	27	3	56	10	25	33	16	12	34	23	0	0	0	0	0	1	0	0	0	0	2	2	0	0	0	0	0	2	0	0	2	8	0	1	54	6	9	0	0	0	0	3	2	0	0	0
IPR026770	2	4	0	0	0	0	2	2	2	2	0	0	0	0	0	0	0	0	0	0	0	0	0	0	0	0	0	0	0	0	0	0	0	0	0	0	0	0	0	0	0	0	0	0	0	2	0	0
IPR002196	47	108	64	32	89	9	49	28	58	7	56	21	0	0	13	0	0	11	0	13	0	0	15	8	14	12	6	5	10	6	7	5	40	17	26	105	140	15	0	0	0	13	14	6	29	19	9	10
IPR034964	96	208	179	45	162	30	81	106	178	39	123	41	0	0	0	3	4	0	1	2	2	0	0	3	2	0	0	0	0	4	1	0	21	15	11	48	426	52	20	6	1	5	1	1	0	7	3	7
IPR010388	17	20	15	4	18	0	4	8	8	2	6	2	0	0	0	0	0	0	0	2	0	0	0	0	0	0	0	0	0	0	0	0	10	23	18	14	360	55	30	0	0	0	0	6	0	0	2	0
IPR026774	4	2	1	0	3	0	0	0	1	0	1	0	2	0	0	0	0	0	0	0	0	0	2	0	0	0	0	0	0	0	0	0	2	6	1	0	2	6	5	8	2	0	0	2	2	0	0	0
IPR018584	157	186	120	37	87	14	41	77	103	23	95	33	0	0	0	0	1	2	0	0	8	1	4	0	4	2	0	1	7	3	1	3	289	18	5	71	323	67	26	2	3	0	0	11	5	3	9	12
IPR010392	4	0	0	2	0	0	2	0	0	2	0	1	2	0	0	0	0	0	0	0	0	0	0	2	0	1	0	17	0	2	0	0	0	0	0	2	2	0	0	0	0	0	0	0	4	2	0	1
IPR002201	154	305	229	56	183	39	81	92	135	44	122	73	6	0	9	6	2	0	3	6	7	9	25	3	18	6	0	0	6	5	29	6	24	27	24	28	781	66	15	5	5	0	8	9	14	17	4	10
IPR002202	47	0	72	0	85	0	25	0	49	0	31	0	0	0	0	0	0	3	0	0	0	0	0	0	5	4	0	1	1	5	0	0	22	0	0	26	80	0	0	0	0	0	6	1	0	4	0	0
IPR010394	46	69	46	25	74	6	28	20	25	2	48	7	0	0	0	0	0	4	0	0	0	0	0	0	0	0	0	0	0	0	0	0	0	4	10	3	82	2	0	0	0	0	0	0	5	0	0	0
IPR026780	1	0	0	0	0	0	2	0	0	0	0	0	0	0	0	0	0	0	0	0	0	0	0	0	0	0	0	0	0	0	0	0	0	0	0	0	0	0	0	0	0	0	0	0	0	0	0	0
IPR002208	164	263	147	71	194	49	90	130	105	54	124	87	8	0	0	2	0	0	0	8	3	0	0	0	27	4	0	0	0	0	0	0	29	27	26	27	541	79	27	0	15	0	13	16	0	0	0	12
IPR026784	8	0	2	4	0	0	0	2	0	0	0	0	0	0	0	0	0	0	0	0	2	2	2	0	0	0	0	0	0	0	0	0	3	0	0	0	0	2	8	0	0	0	0	0	0	0	2	0
IPR002209	6	23	0	10	0	0	0	0	0	0	2	7	0	0	0	0	0	0	0	3	0	0	0	0	0	0	0	0	0	0	0	0	0	0	0	0	0	0	0	1	0	0	0	0	0	0	0	0
IPR010401	12	18	16	4	17	6	2	12	15	0	12	4	2	0	0	0	0	0	0	0	0	2	0	1	0	0	0	0	0	2	2	0	11	8	2	11	256	28	5	14	0	1	0	1	4	8	0	31
IPR002210	13	33	14	4	32	8	6	17	11	5	16	6	4	75	3	59	7	2	9	6	1	4	2	15	16	16	69	0	8	0	11	8	29	10	7	14	361	31	23	0	2	0	4	3	2	2	0	1
IPR010404	2	13	0	4	0	0	0	0	1	0	5	0	0	0	0	0	0	0	0	1	0	0	1	0	0	2	0	0	0	0	0	0	0	0	0	0	1	0	0	0	2	0	0	0	0	0	0	0
IPR002213	155	305	198	63	249	46	93	105	142	29	107	64	7	5	0	8	11	12	8	9	3	5	10	8	25	38	3	2	11	5	12	6	34	24	19	27	184	35	14	13	15	5	14	19	17	9	14	27
IPR026791	5	21	0	13	3	0	0	11	0	0	0	0	0	0	2	0	2	0	3	0	3	0	0	1	1	0	0	0	0	4	0	1	58	21	1	16	2	0	0	0	2	0	0	0	0	2	2	2
IPR002220	454	1160	548	261	674	151	347	348	530	116	449	199	3	0	7	1	0	4	3	14	6	0	14	4	6	11	0	7	10	10	0	0	181	41	22	121	1202	127	67	10	17	7	17	2	37	17	11	14
IPR010412	18	17	6	12	13	0	7	6	16	0	2	0	0	0	1	0	0	0	0	0	0	2	0	0	0	1	0	0	0	0	0	0	43	23	3	50	26	0	0	0	0	0	4	0	2	15	0	2
IPR026796	2	15	4	5	1	0	0	4	0	0	3	6	0	0	0	0	0	0	0	0	0	0	0	0	0	0	0	0	0	0	0	0	0	0	0	0	0	0	0	0	0	0	0	0	0	0	0	0
IPR002222	86	116	98	48	80	26	54	69	91	0	65	14	0	0	0	0	6	0	0	0	0	0	0	0	3	0	0	0	0	0	0	0	0	0	0	30	725	0	25	0	0	0	0	0	8	0	0	0
IPR018610	4	0	0	0	2	0	0	0	5	0	0	0	0	0	0	0	0	0	0	0	0	0	0	0	0	0	0	0	0	0	0	0	0	0	0	0	1	0	0	0	0	0	1	0	0	0	0	0
IPR043188	2	0	2	0	0	2	0	1	1	0	6	0	0	0	0	0	0	0	0	0	0	0	0	0	0	0	0	0	0	0	0	0	0	0	0	0	0	0	0	0	0	0	0	0	0	0	0	0
IPR002229	42	75	23	21	40	11	19	30	23	2	27	9	0	0	1	0	0	2	0	0	0	0	2	1	1	0	0	2	1	2	0	0	17	2	15	7	82	7	7	4	6	1	0	0	0	2	1	8
IPR043189	2	25	10	2	12	2	7	6	19	20	4	3	3	0	3	0	7	8	7	6	0	0	0	2	6	0	5	0	0	3	0	2	8	10	3	5	14	19	9	28	1	1	2	2	1	0	4	13
IPR002233	7	6	2	1	3	0	0	2	2	7	4	2	2	316	0	232	0	1	0	1	5	1	1	0	0	0	0	0	0	0	2	0	0	0	0	0	42	0	0	0	0	0	2	0	4	0	0	0
IPR010426	27	41	33	6	39	16	27	7	23	2	23	5	1	0	0	0	0	0	2	0	0	2	2	0	0	6	0	0	3	2	0	4	6	11	0	4	50	15	2	1	0	0	1	0	0	6	2	0
IPR043197	9	20	16	1	2	3	6	6	7	8	4	6	4	3802	1	20336	0	1	3	4	4	0	1	0	4	1	0	0	1	2	1	3	4	1	4	6	8	23	0	8	2	3	0	1	0	3	0	3
IPR043198	6	15	23	8	12	9	2	20	15	4	11	0	0	0	1	0	1	2	0	0	0	0	1	2	2	0	2	0	1	0	0	0	19	5	0	0	12	1	0	0	4	1	2	0	4	0	1	0
IPR002240	2	4	1	2	2	0	0	0	1	1	4	0	2	0	0	0	2	0	0	0	3	0	0	0	6	0	4	0	0	0	0	1	2	0	0	0	0	0	1	3	0	0	0	0	2	0	0	1
IPR002241	19	34	7	5	15	3	20	9	6	2	17	0	0	0	0	0	5	0	0	4	0	0	0	0	0	2	0	1	0	0	0	0	31	21	31	47	916	111	38	5	0	2	1	2	0	2	0	0
IPR043202	56	68	77	27	44	14	18	26	25	14	20	11	2	0	0	0	5	0	1	2	0	0	2	2	2	3	3	0	1	2	2	0	12	21	8	8	58	15	5	0	2	4	0	1	2	0	0	2
IPR043203	30	45	15	13	30	5	7	8	28	2	36	3	38	0	22	8	24	17	18	22	20	7	32	25	49	35	9	18	26	39	30	20	63	41	35	47	32	16	7	34	41	31	16	42	52	57	28	31
IPR043204	13	50	23	2	11	4	8	11	19	0	6	1	3	0	0	0	3	0	0	0	0	1	2	0	0	0	0	0	0	0	0	1	0	1	0	2	10	6	1	1	0	0	0	0	2	2	0	1
IPR043205	9	2	1	4	0	0	1	0	2	0	0	2	0	0	0	0	0	0	0	0	0	0	0	0	0	1	0	0	0	0	0	0	0	0	0	0	4	0	0	0	4	0	0	0	0	0	0	0
IPR002246	2	0	2	0	0	0	0	0	0	0	0	0	1	0	0	0	0	0	0	0	0	0	0	0	0	0	0	0	0	0	0	0	0	0	0	0	1	0	0	0	0	0	0	0	0	0	0	0
IPR043211	1	10	2	5	2	0	7	4	0	4	4	8	1	0	2	0	0	0	0	2	0	0	2	0	2	2	2	0	0	1	0	0	6	3	2	15	195	13	2	0	0	0	0	5	0	6	0	0
IPR002252	68	113	83	28	52	18	37	40	46	8	46	23	0	0	0	0	0	0	2	5	4	0	2	0	0	0	0	1	0	0	0	3	29	14	17	32	842	81	38	2	1	11	2	0	4	1	4	2
IPR043216	30	34	23	16	51	4	17	6	6	4	30	4	0	0	0	0	0	2	2	0	2	0	1	0	0	0	0	0	4	0	0	1	2	0	3	14	24	5	0	0	3	0	0	0	0	0	0	2
IPR010451	48	39	23	10	22	11	8	20	18	2	23	4	0	0	0	1	0	0	0	0	2	0	1	0	4	2	0	1	0	0	0	0	0	7	1	0	17	0	2	0	0	0	0	1	0	1	0	0
IPR010452	41	72	31	13	27	3	8	39	29	10	19	6	2	0	0	0	0	3	1	0	0	0	0	0	1	1	0	0	1	0	0	0	12	3	0	0	36	4	1	0	4	0	0	0	6	0	0	1
IPR010453	2	33	2	1	6	0	4	1	3	0	7	2	0	0	0	0	0	0	0	0	1	0	1	2	0	0	0	0	0	0	0	0	3	5	0	0	16	2	1	0	2	0	0	1	0	4	1	0
IPR010461	2	8	2	0	4	0	7	1	0	0	0	0	0	0	0	0	0	0	0	0	0	0	0	0	1	0	0	2	2	0	2	0	2	2	1	0	19	5	0	2	0	1	0	3	0	0	0	0
IPR026845	4	3	0	0	0	0	0	2	0	0	0	2	0	0	0	0	0	0	1	0	0	0	0	0	1	0	0	0	0	0	0	0	0	0	2	0	0	0	0	0	0	1	0	0	0	0	0	0
IPR035038	11	0	0	0	0	4	0	2	0	0	0	1	0	0	0	0	0	0	0	0	0	0	0	0	0	0	0	0	0	0	0	0	0	0	0	0	0	0	0	0	0	0	0	0	0	0	0	0
IPR010462	59	65	38	3	39	4	23	33	19	12	14	15	0	0	0	0	2	0	0	0	0	0	4	0	2	1	0	0	0	0	2	1	0	0	0	0	55	3	0	0	4	2	0	0	0	0	0	6
IPR026847	3	8	5	8	29	4	10	7	7	6	12	2	3	0	1	0	0	0	2	0	2	0	0	0	2	2	1	2	0	0	0	2	13	15	9	17	4	0	1	2	0	0	0	6	6	0	2	6
IPR002272	3	2	2	0	2	0	2	0	0	0	0	0	2	0	0	0	0	0	0	0	0	0	0	0	0	0	0	0	0	0	0	0	0	0	0	0	0	0	0	0	0	0	1	1	0	0	0	0
IPR026848	2	0	0	0	0	0	0	0	0	0	0	0	0	0	0	0	0	0	2	0	0	0	0	2	4	0	0	0	0	0	0	0	0	0	0	0	17	6	2	2	0	0	0	0	1	0	2	0
IPR026849	2	7	0	0	2	0	0	2	0	0	4	0	0	0	0	0	0	0	0	0	0	0	0	0	0	0	0	1	0	0	0	0	0	0	0	0	0	0	0	2	0	0	0	0	0	0	0	1
IPR026851	2	21	1	4	6	0	2	0	2	2	1	0	0	0	0	0	0	0	0	0	4	2	0	0	0	0	0	0	0	4	0	0	4	1	14	9	32	18	15	0	0	0	0	0	0	0	0	0
IPR002278	2	1	1	0	0	0	0	0	0	2	2	0	2	0	0	0	2	0	0	0	0	1	1	2	0	0	2	0	0	0	3	0	5	8	11	1	82	11	14	14	6	16	4	3	16	10	6	0
IPR026856	29	79	40	10	38	4	16	23	47	6	17	18	0	0	0	1	0	0	0	0	0	0	1	0	0	2	0	0	0	2	0	2	22	24	20	20	767	92	26	0	5	2	5	1	0	1	0	14
IPR002282	13	52	22	15	19	4	9	13	39	13	30	2	2	0	1	0	0	0	0	2	0	0	0	0	3	0	1	0	0	0	0	0	4	0	1	0	0	3	2	5	0	0	0	1	2	0	6	6
IPR018668	5	29	32	9	18	2	8	27	29	6	8	2	5	0	0	1	0	0	0	2	0	0	1	0	4	2	0	0	2	0	0	0	4	2	0	0	21	4	4	0	0	0	0	0	0	2	1	0
IPR018669	27	38	20	10	45	10	16	22	25	4	13	2	0	0	0	0	0	0	2	0	0	0	0	4	0	0	0	1	0	0	2	0	6	1	6	12	113	12	4	0	0	2	0	0	0	0	0	6
IPR002293	834	1377	835	334	921	216	437	563	575	141	545	264	18	119	18	18	15	16	26	20	6	6	18	16	37	18	11	7	21	6	2	13	578	99	119	141	2030	245	119	257	38	44	176	38	74	59	39	46
IPR026869	68	124	101	40	110	16	33	56	57	19	74	13	2	0	0	0	1	0	0	2	0	3	2	1	1	2	0	0	0	6	0	1	0	1	3	2	25	2	0	3	4	0	0	2	4	3	2	0
IPR010486	27	40	40	4	39	8	23	14	24	4	18	8	0	0	2	0	0	0	0	0	0	0	0	0	0	0	0	0	0	0	0	0	0	0	0	0	0	0	0	2	0	0	0	0	1	0	0	0
IPR002295	67	90	58	24	55	23	28	44	24	31	27	13	1	0	1	0	4	5	8	2	1	2	3	9	3	11	2	3	1	2	1	6	66	24	24	30	228	26	18	15	8	2	2	2	2	22	2	16
IPR026871	4	0	2	4	0	0	2	0	0	4	0	2	0	0	0	0	0	0	0	0	0	0	0	0	0	0	0	0	0	2	0	0	0	0	0	0	0	0	0	0	0	0	0	0	0	2	0	0
IPR026872	2	0	0	0	3	0	0	0	0	0	0	2	0	0	0	0	0	0	0	0	0	0	0	0	1	0	0	0	0	2	0	0	0	0	0	1	2	0	0	0	0	0	2	0	0	0	0	0
IPR002297	4	0	0	0	0	0	0	0	0	0	0	2	0	0	0	0	0	0	0	0	0	0	0	0	0	0	0	0	0	0	0	0	0	0	0	2	16	2	0	0	0	0	0	0	0	0	0	0
IPR010489	3	4	4	1	4	0	0	2	8	0	1	2	0	0	0	0	0	0	0	0	0	0	0	0	0	0	0	0	0	0	0	0	0	0	0	0	7	0	0	0	0	0	0	0	0	0	0	0
IPR026873	1	0	0	0	0	0	2	0	0	0	0	0	0	0	0	0	0	2	0	0	0	0	0	0	3	0	0	0	0	0	0	0	2	0	0	3	17	7	1	0	0	0	0	0	0	0	0	0
IPR002298	246	456	310	114	334	62	189	211	253	47	266	95	42	0	35	9	39	43	49	34	30	30	44	37	73	40	10	20	15	28	74	16	633	224	338	688	968	217	91	47	65	31	62	70	104	80	57	132
IPR002299	191	336	226	95	278	70	124	155	171	23	155	64	0	0	0	0	2	0	2	0	0	2	0	0	6	0	2	0	0	3	2	4	9	2	3	4	143	15	4	6	1	2	0	4	13	4	2	6
IPR002301	274	450	397	92	389	90	148	193	229	0	211	104	0	0	0	0	0	0	5	6	7	0	0	0	5	11	7	0	0	0	1	13	224	35	53	158	872	136	39	0	0	0	15	0	19	0	0	21
IPR002302	227	427	250	134	312	58	182	187	189	65	212	77	21	0	10	4	19	17	18	22	11	8	8	14	30	22	13	7	11	10	28	11	1890	204	68	83	1004	159	77	21	33	18	39	21	26	12	19	44
IPR002303	294	598	322	134	406	97	134	188	327	142	217	77	1	0	3	4	1	5	10	7	8	4	9	12	8	11	2	6	6	4	4	13	81	39	23	114	744	126	29	7	11	3	15	11	23	18	14	39
IPR002305	396	0	0	175	543	0	0	275	0	0	308	137	0	0	0	0	0	0	0	0	0	0	0	0	0	0	0	0	0	0	0	0	0	0	0	0	1239	0	0	0	0	0	0	0	0	0	0	0
IPR002306	214	369	268	105	271	77	173	158	152	65	151	66	0	0	5	0	8	4	0	2	8	0	0	0	12	8	2	0	0	0	5	2	52	43	10	223	580	49	29	9	12	0	9	0	14	16	0	32
IPR002307	180	0	0	0	0	0	0	0	0	0	0	0	0	0	0	0	0	0	0	0	0	0	0	0	0	0	0	0	0	0	0	0	0	0	0	0	658	0	0	0	0	0	0	0	0	0	0	0
IPR002312	312	0	0	0	447	0	0	171	0	0	0	0	0	0	0	0	0	0	0	0	9	0	0	0	0	0	0	0	0	0	0	0	0	0	0	0	0	0	0	0	0	0	0	0	0	0	0	0
IPR002313	156	277	152	104	183	47	97	174	119	27	155	52	6	0	4	11	3	0	3	2	2	3	6	4	5	6	5	0	2	0	5	4	64	29	19	19	528	79	31	3	9	3	10	17	5	18	13	15
IPR035081	1	0	2	0	0	0	0	3	0	0	0	0	0	0	0	0	0	0	0	0	0	0	0	0	0	0	0	0	0	0	0	0	0	0	0	0	0	0	0	0	0	0	0	0	0	0	0	0
IPR002316	188	363	0	0	291	50	0	0	172	0	0	78	0	0	0	0	0	0	0	0	0	1	0	0	11	6	0	0	0	0	0	0	0	0	0	68	0	0	0	0	0	0	0	11	0	0	0	0
IPR002317	142	284	265	74	227	68	106	143	163	53	134	97	0	0	5	3	1	3	13	2	2	0	2	10	11	3	0	4	1	2	10	6	117	9	11	107	433	19	13	4	3	8	6	6	19	8	3	13
IPR026893	83	132	109	52	107	12	40	45	46	6	49	46	0	0	0	0	4	0	2	2	2	0	0	0	0	2	2	0	1	0	1	2	25	20	40	3	546	46	11	0	0	2	0	0	3	5	2	8
IPR002320	208	421	316	145	332	37	185	187	293	82	191	86	5	0	6	8	3	4	1	13	6	7	6	5	21	6	8	0	4	4	3	3	53	27	24	81	785	72	21	16	6	4	13	8	22	20	14	23
IPR002321	82	101	79	17	106	14	48	69	83	0	53	24	0	0	0	0	0	0	0	0	0	0	0	0	0	0	0	0	6	0	1	0	15	2	0	4	39	9	1	0	1	0	0	0	0	0	0	0
IPR026898	57	106	66	19	91	11	15	63	43	6	41	13	0	0	1	0	2	1	0	2	0	4	1	0	0	0	0	0	1	0	0	2	7	17	3	5	37	5	1	3	3	3	0	0	8	3	0	2
IPR002323	37	134	84	27	94	14	47	48	40	15	51	23	0	0	0	0	0	0	0	0	0	0	2	0	0	0	0	0	0	2	0	0	1	6	4	3	62	19	4	2	1	3	0	0	0	2	0	2
IPR002324	61	103	87	43	93	10	34	79	55	15	55	22	0	0	0	0	1	2	0	1	0	2	0	3	0	0	0	3	2	1	0	2	1	0	0	22	21	6	3	0	0	3	4	0	1	0	0	0
IPR002325	18	23	13	18	32	8	12	10	12	6	15	4	10	1	8	2	8	5	12	11	16	8	11	1	23	9	3	4	16	7	6	2	74	7	9	24	95	23	3	10	18	5	13	6	23	5	19	12
IPR002326	48	87	41	37	69	28	40	54	34	10	58	12	4	0	1	0	0	0	2	3	0	0	1	0	2	0	0	7	2	2	1	0	731	12	8	1	38	2	5	0	0	0	4	1	2	5	6	1
IPR035094	107	75	98	33	96	24	32	65	63	10	90	27	1	0	0	0	0	1	0	0	2	0	0	1	2	2	2	1	2	3	0	0	0	0	0	7	25	4	2	0	0	0	3	4	0	0	0	5
IPR002327	91	167	72	44	83	15	21	44	42	20	49	15	4	0	2	0	5	3	6	2	1	1	2	5	3	1	2	6	5	9	5	3	2	0	12	22	56	4	3	10	4	4	5	5	7	11	9	0
IPR010520	32	23	30	11	0	9	24	25	12	0	17	2	1	0	0	0	0	0	0	0	0	0	0	0	0	0	2	0	1	0	0	0	1	0	2	3	37	0	0	0	0	0	0	0	3	0	0	0
IPR035100	3	2	0	2	6	0	0	11	2	1	2	0	0	0	0	0	0	0	2	2	0	0	0	0	1	0	0	0	0	0	0	0	0	0	0	0	3	2	0	2	0	0	0	0	0	0	0	0
IPR035102	4	3	6	4	10	0	1	4	4	4	10	0	0	0	0	0	0	2	0	0	1	0	0	0	0	0	0	0	0	0	0	0	16	2	0	5	28	2	2	0	0	3	1	1	4	2	1	0
IPR035104	119	249	121	61	107	41	27	75	84	25	74	38	4	0	0	1	3	5	4	2	7	3	3	6	10	10	3	0	3	0	3	1	30	13	22	89	707	83	33	4	5	3	6	11	18	6	12	9
IPR026914	12	9	23	7	6	6	2	25	5	0	7	2	0	0	0	0	0	0	0	0	0	0	0	0	0	0	0	0	0	0	0	0	0	2	0	0	0	0	0	4	0	4	2	0	0	0	0	0
IPR035107	46	130	90	21	122	17	45	61	65	22	77	26	2	0	0	2	1	2	4	1	1	0	2	2	0	6	0	0	0	0	0	4	58	13	46	47	505	86	38	5	4	3	6	2	7	4	0	1
IPR010531	6	6	3	0	4	0	1	1	0	0	0	0	0	0	0	0	0	0	0	0	0	0	0	0	0	0	0	0	0	0	1	0	0	0	0	0	2	0	0	0	0	0	0	0	0	0	0	0
IPR010534	1	10	14	2	18	4	8	6	10	4	9	4	0	0	0	0	0	0	0	0	0	0	0	0	0	0	0	0	0	0	0	1	0	0	0	0	15	0	7	0	1	0	0	0	0	0	0	0
IPR026919	6	0	0	0	4	0	0	0	2	0	6	4	0	0	0	0	0	0	0	0	0	0	0	0	0	0	0	0	0	0	0	0	0	0	0	0	0	0	0	0	3	0	0	0	0	4	0	0
IPR002344	3	2	2	0	2	0	0	0	2	0	0	2	0	0	0	0	0	0	0	0	0	0	0	0	0	0	0	0	0	0	0	0	0	0	0	0	10	0	0	0	0	2	0	2	0	0	0	0
IPR002347	5612	9650	6375	2819	7354	1516	3170	4037	4701	920	4600	1911	181	22	85	108	118	127	152	183	147	70	162	175	216	187	117	151	138	148	172	136	5090	659	588	1768	8519	1080	422	126	221	201	249	220	270	266	185	309
IPR010550	24	61	54	20	54	4	26	31	35	8	30	6	0	0	0	0	0	2	0	0	0	0	1	0	0	0	0	0	0	0	0	0	0	0	1	4	2	0	0	0	0	0	0	0	2	0	0	0
IPR026936	6	14	7	0	3	0	0	2	4	0	8	2	0	0	0	0	0	0	1	0	0	0	0	0	0	3	0	0	2	0	1	0	0	0	0	2	45	0	0	0	0	0	0	0	1	1	2	1
IPR002362	3	1	0	2	5	0	0	0	0	0	2	0	0	0	0	0	0	0	0	0	0	0	0	0	0	0	0	0	0	0	0	0	0	0	0	0	0	0	0	0	2	0	0	0	0	0	0	0
IPR043322	11	28	16	0	12	3	16	6	0	0	9	2	0	0	0	0	0	0	4	0	0	0	0	0	0	0	0	0	0	0	0	0	5	0	0	5	43	9	8	0	0	0	0	0	2	0	0	0
IPR043323	2	0	0	0	0	2	2	0	0	0	0	0	0	0	0	0	0	0	0	0	0	0	0	0	0	0	0	0	0	0	0	0	3	0	0	0	0	0	0	0	0	0	0	0	0	0	0	0
IPR043326	3	1	0	2	0	0	0	0	1	0	2	2	0	0	0	0	0	0	0	0	0	0	0	0	0	0	0	0	0	2	2	0	0	2	0	0	14	0	0	0	0	0	0	4	0	0	0	0
IPR002368	19	66	38	11	61	2	16	25	18	6	39	12	0	0	0	0	0	0	0	0	0	0	0	0	0	0	2	1	1	0	0	0	1	4	0	0	9	1	0	0	0	0	0	0	0	0	0	0
IPR026944	4	0	2	0	5	0	0	0	0	0	0	0	0	0	0	0	0	0	0	1	0	0	0	0	0	0	0	0	0	0	0	0	0	4	0	0	15	0	0	0	0	0	0	0	0	0	0	0
IPR002371	89	187	128	24	124	19	61	73	94	25	85	43	1	0	2	0	0	1	0	2	0	0	4	3	3	0	1	4	6	2	0	3	14	7	16	20	261	38	9	1	7	7	8	2	4	6	0	0
IPR010563	13	44	29	27	42	5	11	39	34	10	56	14	0	0	2	0	1	0	1	0	5	0	2	2	0	1	0	0	1	1	0	2	6	8	5	5	34	5	0	6	0	0	4	0	0	2	5	0
IPR018759	47	102	73	20	100	29	18	45	46	2	40	25	0	0	0	1	0	1	0	0	0	0	0	0	0	0	0	0	1	0	0	0	2	1	2	2	29	1	2	0	1	0	2	2	1	0	0	0
IPR018764	61	142	64	15	73	13	41	44	44	10	40	37	1	0	0	0	0	2	0	4	3	1	0	0	0	0	0	2	0	7	2	0	10	5	5	3	94	2	1	1	0	4	2	1	4	0	0	1
IPR002381	125	196	136	40	139	26	61	77	114	15	99	21	1	819	0	232	2	4	0	2	0	0	0	4	3	1	0	2	4	0	3	0	24	2	0	29	213	5	5	2	6	4	1	2	8	4	1	6
IPR010573	2	2	0	0	0	0	1	5	4	0	3	0	0	0	0	0	1	0	0	0	0	0	0	1	2	1	0	0	0	0	0	0	0	2	0	0	0	0	0	2	0	0	0	0	0	0	0	0
IPR026957	1	0	0	0	0	0	2	0	0	1	0	3	0	0	0	0	0	0	0	0	0	0	0	0	0	0	0	0	0	0	0	0	0	0	0	0	0	0	2	0	1	0	0	0	0	0	0	0
IPR018766	66	118	92	35	48	23	26	60	69	0	44	28	0	0	0	0	0	0	0	2	0	0	2	0	0	1	0	0	6	0	0	0	0	0	0	0	44	6	1	0	0	0	4	4	0	2	0	0
IPR010574	7	8	10	2	7	0	8	0	8	0	6	2	0	0	0	0	0	0	0	0	0	4	0	0	2	0	0	0	0	0	0	0	0	0	0	0	1	0	0	0	0	0	0	0	0	0	0	0
IPR002386	66	118	0	0	153	0	0	0	109	16	109	0	1	0	0	0	0	0	0	1	0	0	0	0	0	0	0	0	0	0	0	0	0	0	0	0	50	0	6	0	0	0	0	0	0	0	0	0
IPR026963	6	1	0	0	2	0	2	0	0	0	4	0	0	0	0	0	0	0	0	0	0	0	0	0	0	0	0	0	0	0	0	0	0	2	2	0	7	0	0	0	0	0	0	0	0	0	0	0
IPR002392	6	9	12	0	10	3	8	9	13	13	4	6	1	0	0	0	2	13	0	0	0	0	0	0	5	2	0	1	0	0	0	4	1	0	0	1	5	0	2	22	0	0	2	0	0	3	3	4
IPR010584	8	28	4	0	13	0	6	0	2	0	21	6	0	0	0	0	0	0	0	0	0	0	0	0	0	0	0	0	0	0	0	0	2	0	0	0	24	3	0	0	0	0	0	0	0	0	0	0
IPR026968	62	144	101	41	100	20	38	31	61	11	55	29	0	0	0	0	0	0	1	0	2	0	0	2	2	2	0	0	0	0	0	2	4	0	0	4	22	2	1	0	0	0	0	1	0	0	1	2
IPR002393	1	0	0	0	2	0	0	0	3	0	0	0	0	0	0	0	0	0	0	0	0	0	1	1	0	2	0	0	0	2	0	0	0	0	0	0	0	0	0	0	0	0	0	2	2	0	0	0
IPR010586	1	0	0	0	0	0	0	0	0	4	0	2	0	0	0	0	0	0	0	0	0	0	0	0	0	0	0	0	0	0	0	0	0	0	0	0	0	0	0	0	0	0	0	0	0	0	0	0
IPR026971	4	4	9	0	4	4	0	4	0	0	4	2	0	0	1	0	0	0	2	0	4	0	0	2	0	0	0	0	0	0	0	0	1	0	5	0	6	2	0	0	0	0	6	0	1	0	1	0
IPR002397	598	894	612	220	413	139	285	328	394	61	376	216	12	0	3	1	18	8	12	15	4	1	14	19	22	18	13	5	15	12	6	13	257	40	30	93	580	101	41	6	25	11	18	12	18	14	14	58
IPR002398	5	25	5	8	8	3	4	10	8	0	8	8	0	0	0	0	2	2	2	2	0	0	0	0	2	0	3	0	0	0	2	0	0	0	0	1	51	8	0	4	0	6	0	0	1	0	0	0
IPR043358	4	4	18	2	2	2	2	0	4	0	0	0	0	0	0	0	0	0	0	0	0	0	0	0	0	0	0	0	0	0	0	1	0	0	0	1	0	0	0	0	0	0	0	0	0	1	0	0
IPR043359	8	3	4	2	7	0	8	2	3	10	7	2	1	0	1	0	0	0	0	2	0	0	2	0	0	0	0	0	0	0	0	1	0	0	0	0	4	1	2	0	0	0	0	0	0	0	0	0
IPR002401	239	375	235	77	318	62	107	205	209	69	167	71	17	8	10	15	13	13	24	13	7	4	14	13	24	13	19	5	21	7	8	24	143	99	10	56	355	44	18	20	13	13	27	12	30	23	19	22
IPR010593	32	70	48	19	45	6	15	16	15	2	26	5	0	0	0	0	0	0	2	0	0	0	0	0	0	0	2	0	0	0	0	1	2	1	0	2	36	6	2	0	0	0	0	0	0	0	0	0
IPR002403	78	92	72	42	54	8	28	43	58	10	53	36	6	2	2	1	4	5	11	0	6	0	2	4	19	4	6	0	1	6	2	1	19	8	11	30	136	23	6	7	1	6	12	0	8	9	5	5
IPR026980	2	6	0	2	9	0	6	0	0	2	4	0	0	0	3	0	0	0	0	2	0	0	2	0	0	0	0	0	0	3	5	0	0	0	1	0	15	2	0	0	0	0	0	0	3	0	2	0
IPR018791	8	0	0	2	2	0	0	2	1	0	8	0	0	0	0	0	0	5	0	0	0	0	0	0	2	0	0	0	0	0	0	0	2	0	0	0	2	0	0	0	0	0	0	0	0	0	0	0
IPR026983	14	22	13	10	20	6	10	7	16	13	8	2	0	0	0	0	0	3	4	1	2	0	2	3	10	0	0	0	4	2	2	0	3	0	2	4	3	4	0	7	0	0	6	2	2	2	5	7
IPR043367	4	0	0	0	0	0	0	0	0	0	0	0	0	0	0	0	0	0	0	0	0	0	0	0	0	0	0	0	0	1	0	0	0	0	0	0	0	0	0	0	0	0	0	0	0	0	0	0
IPR002410	242	342	234	119	314	71	137	179	191	37	194	71	0	0	0	0	0	2	0	2	0	0	0	0	0	0	0	0	8	0	6	0	44	25	9	49	254	33	7	0	1	6	0	0	2	0	1	0
IPR002413	9	12	3	4	10	0	1	2	6	2	6	3	0	0	0	0	0	0	0	0	0	0	0	0	0	0	2	0	0	0	0	0	0	0	0	0	16	0	0	0	0	0	0	0	2	0	0	2
IPR002416	48	95	56	19	95	5	28	24	36	16	38	13	0	0	0	0	0	2	1	1	0	0	0	0	2	2	0	0	0	0	1	0	5	0	3	1	75	9	6	4	0	4	0	0	2	6	0	11
IPR002417	6	2	5	2	10	0	4	1	1	1	2	0	0	0	1	0	0	0	0	0	0	0	0	0	2	0	0	0	0	0	0	0	1	5	0	0	1	0	0	0	0	0	1	0	1	0	0	0
IPR002418	5	5	0	2	0	0	0	0	0	0	1	0	0	1	0	1	0	0	0	2	0	0	1	0	0	1	0	0	2	0	0	3	4	2	0	2	3	8	0	0	0	0	0	0	0	1	0	0
IPR002423	321	541	268	158	348	79	148	180	274	58	222	145	13	12	23	7	6	26	18	20	30	17	29	18	68	53	20	10	26	23	14	27	353	98	79	340	1426	205	108	60	39	38	76	20	68	37	27	114
IPR043384	3	1	0	0	0	0	0	2	0	0	0	0	0	0	0	0	0	0	0	0	1	0	0	0	0	0	0	0	0	0	0	0	1	0	0	0	0	0	0	0	0	0	0	0	0	0	0	0
IPR010617	8	62	16	8	31	4	24	20	30	8	23	8	1	0	0	1	0	1	4	0	0	0	0	5	2	1	2	0	2	0	0	1	10	1	2	1	43	7	0	0	0	1	0	0	0	1	0	0
IPR027005	80	129	68	18	73	12	39	39	63	4	26	32	0	0	4	0	3	4	0	3	4	0	0	0	2	1	0	0	0	2	0	2	12	7	0	3	15	4	0	3	6	2	0	2	1	2	0	2
IPR002433	19	71	58	19	57	22	40	29	47	11	51	14	1	867	0	25	0	2	2	0	0	1	4	2	1	0	2	1	3	0	1	3	65	3	6	9	71	14	3	7	0	6	3	5	8	0	3	1
IPR035202	4	4	3	0	11	1	0	6	6	0	3	2	0	0	0	0	0	0	0	0	0	0	0	4	0	0	0	0	0	0	0	0	0	1	0	0	11	3	0	0	0	0	0	1	0	0	0	0
IPR010628	39	69	51	8	81	9	15	19	47	30	29	14	0	0	0	0	1	2	1	0	0	0	0	1	4	1	0	1	1	1	0	0	13	4	0	1	40	3	2	0	0	2	0	0	3	0	0	0
IPR002438	1	12	5	0	12	2	8	4	6	2	2	5	0	0	0	0	0	0	0	0	0	0	0	0	0	0	0	1	0	0	0	1	0	0	0	0	106	2	0	4	0	0	0	0	0	0	1	1
IPR035206	6	4	1	2	3	0	2	3	10	0	1	1	0	0	0	0	0	0	0	0	10	0	0	0	0	0	0	0	0	0	0	0	0	0	0	2	1	0	0	0	0	0	0	2	0	0	0	0
IPR043404	2	0	0	0	4	0	3	0	0	0	4	0	0	0	0	0	0	0	0	0	0	0	0	0	0	0	0	0	0	0	0	0	9	0	0	0	0	0	0	0	0	0	0	0	0	0	0	1
IPR002446	5	9	0	0	0	0	4	0	6	0	0	0	0	0	0	0	0	0	0	0	0	0	0	0	0	13	0	0	1	0	0	0	0	0	0	0	9	0	0	0	0	0	0	0	0	0	0	0
IPR027022	15	58	21	32	30	3	26	9	18	0	30	7	2	0	0	0	1	0	0	0	2	0	0	3	2	0	0	0	0	0	0	3	74	9	11	41	249	13	7	3	2	0	0	0	1	2	2	7
IPR002450	1	4	2	0	0	0	0	0	3	2	0	0	0	0	0	0	0	0	0	0	0	0	0	0	0	0	0	0	2	0	0	0	0	0	0	0	0	0	0	0	0	0	0	0	0	0	0	0
IPR027027	2	4	0	0	0	0	2	0	0	4	0	0	0	0	0	0	0	0	0	0	0	0	0	0	0	0	0	0	0	0	2	0	0	0	0	0	1	0	0	0	0	0	0	0	0	0	0	0
IPR002452	14	13	8	4	12	0	8	2	18	4	8	0	2	0	3	0	0	2	1	2	0	3	3	0	6	2	0	0	0	0	2	0	4	4	7	4	28	5	0	0	1	2	2	0	1	5	0	5
IPR010644	21	52	49	25	18	9	17	26	17	4	13	7	1	0	2	0	0	0	0	1	1	2	1	0	0	0	0	0	0	0	0	0	0	8	0	4	38	1	0	0	1	0	1	0	0	0	0	11
IPR002453	62	103	96	22	70	20	59	59	48	10	102	30	6	1	13	18	18	10	8	9	4	1	4	17	12	35	7	0	3	6	8	16	360	83	34	155	393	47	27	10	11	13	8	9	15	18	8	62
IPR002454	8	10	14	10	10	2	0	4	5	2	12	2	0	0	0	0	0	0	0	0	0	0	0	0	0	0	0	0	0	0	0	0	0	0	0	0	0	0	0	0	0	0	0	0	0	1	0	0
IPR010646	4	1	2	0	3	0	0	0	0	0	0	2	0	0	0	0	0	0	0	0	0	0	0	0	0	0	0	0	0	0	0	0	0	0	0	0	7	0	0	0	0	0	0	0	0	0	0	1
IPR027031	51	75	57	21	38	17	14	34	35	6	23	11	2	0	1	0	4	1	6	6	6	1	0	3	5	5	3	1	2	2	4	0	14	14	4	38	386	21	15	5	15	1	7	2	10	7	4	6
IPR010649	4	6	2	9	6	0	1	0	3	6	0	0	0	0	0	0	0	0	0	0	0	0	0	0	0	0	0	0	0	0	0	2	0	1	0	0	12	0	0	1	0	2	0	0	0	0	0	0
IPR010651	8	6	15	5	12	2	4	11	5	2	5	4	0	0	0	0	0	0	0	0	0	0	0	0	0	0	0	0	0	0	0	0	5	3	11	11	266	48	21	0	2	0	0	0	0	0	0	0
IPR010653	78	165	96	31	104	6	55	45	62	5	87	18	1	0	0	0	2	0	0	0	0	0	0	1	8	0	0	0	0	0	2	1	1	5	0	4	59	6	0	0	3	1	1	0	2	0	0	0
IPR043423	3	3	8	2	5	4	2	12	4	2	2	0	0	0	0	0	0	0	0	0	0	0	0	0	0	0	0	0	0	0	0	0	0	0	0	0	3	0	0	0	0	0	0	0	0	0	0	0
IPR027040	2	1	0	0	2	0	0	1	0	0	0	0	2	0	0	0	0	0	0	2	0	0	0	0	0	0	3	0	0	1	0	0	0	0	0	0	10	0	0	0	0	0	0	0	0	0	0	0
IPR043425	142	290	202	63	247	68	109	138	212	59	154	65	3	0	0	2	6	1	2	5	5	1	11	3	11	5	8	2	2	0	3	4	65	45	33	92	1542	270	75	9	4	8	9	10	4	11	7	14
IPR043426	270	511	237	131	393	77	171	240	197	59	211	97	0	0	0	0	0	3	3	0	2	2	3	7	7	6	2	4	2	1	3	2	61	17	23	54	70	17	4	4	4	1	3	3	19	11	0	13
IPR002467	268	473	369	115	430	89	243	226	297	41	236	77	6	0	8	0	4	3	5	6	3	0	5	5	10	3	10	2	9	4	6	7	391	41	53	78	829	149	53	4	7	6	11	22	3	16	15	19
IPR043427	393	923	401	146	596	115	239	272	405	44	427	111	1	0	5	0	6	2	2	0	1	3	3	0	5	0	0	2	3	1	4	5	6	97	61	14	161	12	8	5	1	0	3	3	4	2	1	3
IPR043428	569	967	640	321	848	155	392	423	520	95	415	181	9	0	6	0	2	4	13	6	9	2	10	3	15	6	8	1	9	6	6	2	44	14	27	282	532	64	19	1	15	14	21	10	23	15	17	20
IPR043429	882	1708	1079	463	1390	226	535	655	895	177	819	372	4	0	7	0	6	6	8	8	14	9	16	1	13	8	5	2	7	5	6	5	220	44	44	139	1614	161	85	14	15	20	13	15	37	20	7	51
IPR002470	203	385	302	81	298	39	144	147	149	45	181	84	10	0	1	1	9	4	7	3	2	0	4	10	14	18	9	6	10	12	13	7	92	74	41	106	300	51	12	5	10	2	6	6	11	24	2	20
IPR010662	72	127	74	50	101	7	41	67	43	28	74	19	2	0	0	0	0	2	4	0	6	0	2	1	3	3	5	1	1	1	0	1	6	1	2	3	44	3	0	0	3	4	0	4	4	5	2	10
IPR010664	77	111	65	17	96	23	0	57	80	0	44	0	0	0	0	0	0	0	0	0	0	3	0	0	0	0	0	1	0	0	6	0	0	0	26	0	329	30	0	3	0	6	0	0	4	0	0	0
IPR002480	154	299	159	63	184	40	93	94	113	22	115	30	0	0	0	0	1	0	4	2	0	2	0	0	4	0	0	0	0	0	2	2	6	4	2	0	72	1	0	4	0	0	2	7	8	4	1	0
IPR002481	283	646	495	138	488	89	206	276	319	60	258	117	8	7	7	4	5	0	5	5	4	2	13	5	10	1	3	6	7	4	6	6	418	46	47	99	1289	136	41	18	14	2	11	2	10	9	14	18
IPR027057	7	29	11	7	43	2	7	31	35	4	31	3	0	0	0	2	0	4	0	6	2	2	0	7	0	0	0	0	0	0	1	0	8	1	5	22	93	6	2	4	2	0	0	0	2	4	0	2
IPR043441	4	6	1	0	8	0	0	0	2	2	2	0	0	0	0	0	0	0	0	0	0	0	0	0	0	0	0	0	0	0	0	0	0	0	2	2	1	0	0	0	0	0	0	0	0	0	0	0
IPR002484	5	29	15	3	25	3	9	13	6	0	6	4	3	0	0	1	0	1	1	0	0	0	0	0	1	30	4	0	0	2	1	1	1	3	0	7	14	2	0	0	2	0	2	0	0	0	6	0
IPR043446	2	14	8	5	20	2	0	4	6	6	4	2	5	0	0	0	1	0	0	0	0	0	0	0	0	1	0	0	2	1	0	0	1	0	0	0	0	0	1	2	0	0	0	0	2	0	0	0
IPR043448	14	2	0	0	0	4	0	2	3	0	0	0	0	0	0	0	0	0	0	0	0	0	0	0	0	0	0	0	0	0	0	0	0	2	0	2	0	1	0	0	0	0	0	0	0	0	0	0
IPR027065	304	677	450	166	566	102	195	234	341	82	297	116	0	0	9	0	10	11	9	7	10	4	0	0	15	4	4	0	0	11	7	0	342	63	31	81	1107	152	30	12	0	12	11	11	17	22	11	32
IPR043449	2	3	6	2	0	0	1	3	0	0	4	2	0	0	0	0	0	0	0	0	0	0	0	0	0	0	0	0	0	0	0	0	0	0	0	0	2	0	0	0	0	0	0	0	0	0	0	0
IPR002490	20	34	28	8	22	0	0	8	0	8	12	8	0	0	0	0	0	0	0	0	10	0	8	0	0	0	0	0	0	0	0	2	11	9	12	17	454	63	24	8	0	0	0	1	2	0	0	9
IPR010684	6	0	6	0	0	0	0	0	2	0	4	0	0	0	0	0	0	0	0	0	0	0	0	0	0	5	0	0	0	0	0	0	0	0	1	1	14	0	0	0	0	0	0	0	0	0	0	0
IPR027068	4	0	10	2	0	1	0	0	7	0	0	1	0	0	0	0	0	0	0	0	0	0	0	0	0	0	0	0	0	0	0	0	0	0	0	0	0	0	0	0	0	1	0	0	0	0	0	0
IPR043452	1	0	2	0	4	2	0	2	2	0	0	0	0	0	0	0	0	0	0	0	0	0	0	0	0	2	0	0	0	0	0	0	0	0	0	2	0	0	0	0	0	0	0	0	0	0	0	0
IPR002494	1	4	0	0	1	0	0	0	4	0	2	0	2	0	0	0	0	0	0	0	0	0	0	0	0	1	0	0	0	0	0	0	3	0	0	0	6	0	0	0	0	0	1	0	0	0	0	5
IPR043454	11	12	4	0	10	2	4	10	10	0	17	2	0	0	0	0	0	0	0	0	0	0	0	0	0	0	0	0	0	0	0	0	0	0	0	0	3	0	0	0	0	4	0	0	0	0	0	0
IPR002495	64	124	75	38	107	16	42	57	86	11	75	36	50	0	10	14	48	5	35	30	1	16	36	97	141	79	259	0	37	5	50	134	22	8	16	30	363	15	5	4	7	11	0	3	0	12	4	17
IPR027073	5	2	2	6	5	4	2	0	2	2	4	1	4	0	1	0	0	0	2	0	4	0	4	0	0	0	2	0	0	6	0	1	0	0	0	1	1	2	2	1	0	0	0	2	5	2	4	0
IPR043458	6	3	5	0	6	0	8	1	2	0	0	0	0	0	0	0	0	0	0	0	0	0	0	0	0	1	0	0	0	0	0	0	0	0	0	0	5	0	0	0	0	0	0	0	0	0	0	0
IPR035268	6	0	10	2	14	2	5	8	5	0	6	6	0	0	0	0	0	0	0	0	0	0	0	0	0	0	0	0	0	0	0	0	0	0	0	0	0	0	0	0	0	0	0	0	2	0	0	0
IPR035269	4	2	0	0	0	0	0	2	5	0	0	0	0	0	0	0	0	0	0	0	0	0	0	0	0	0	0	0	0	0	0	0	0	0	0	0	2	0	0	0	1	0	0	0	0	0	0	0
IPR043461	149	258	132	57	200	37	59	80	104	25	165	56	41	126975	5	86247	5	11	18	13	8	0	1	5	5	3	0	2	0	2	4	0	29	20	27	71	427	406	22	11	0	0	0	9	5	5	6	6
IPR002504	146	261	158	59	156	32	82	126	128	33	99	61	3	0	7	1	2	0	3	4	4	1	0	4	9	2	4	5	2	0	7	0	27	15	33	84	561	91	50	11	6	5	10	4	11	12	4	7
IPR002506	12	1	0	0	11	4	15	3	2	5	8	0	9	19281	4	10377	5	0	13	1	0	2	2	9	10	3	52	54	4	0	14	7	2	3	4	1	17	65	2	2	0	5	0	0	0	21	0	3
IPR002511	7	11	6	0	18	1	12	8	2	14	10	0	1	0	0	0	1	0	1	4	1	2	0	2	1	1	0	0	0	2	1	1	52	6	5	18	14	9	8	0	0	0	0	2	0	0	0	9
IPR002512	4	12	10	2	10	0	0	7	7	2	0	3	0	0	0	0	2	0	1	0	0	0	0	0	0	2	0	0	0	2	0	2	231	9	14	13	142	36	7	0	0	5	0	2	3	1	0	3
IPR035280	15	22	4	4	9	0	2	2	2	0	2	4	0	0	0	0	0	0	0	0	0	0	0	3	0	0	0	0	0	0	0	0	2	0	0	0	44	0	0	0	0	0	0	0	0	2	0	0
IPR002514	574	893	609	290	578	181	290	380	419	83	412	186	0	0	7	2	9	19	13	4	17	0	4	12	10	16	1	17	12	12	4	7	80	24	13	30	677	65	22	6	12	14	6	12	9	26	9	21
IPR002516	3	23	10	11	18	0	6	12	14	8	6	4	0	0	2	0	0	4	0	0	3	0	2	4	6	3	2	0	0	0	2	0	23	9	28	27	372	83	21	0	1	5	2	0	0	15	2	0
IPR010708	10	24	8	6	17	1	6	7	9	2	7	2	3	0	2	0	0	4	0	2	1	2	0	1	0	1	0	1	0	2	2	0	3	0	0	3	94	10	3	4	2	1	8	2	2	1	2	1
IPR002517	4	4	4	2	2	0	2	2	1	0	0	3	0	0	3	0	4	0	3	0	0	0	0	0	0	0	0	0	0	0	0	0	8	0	2	1	43	1	1	0	0	2	0	0	2	0	0	0
IPR027094	25	37	27	28	74	5	13	26	31	14	41	20	1	0	0	0	0	0	0	1	4	0	4	0	1	1	0	0	0	2	0	0	5	2	1	9	50	18	4	0	1	3	2	0	0	2	0	0
IPR010712	2	10	2	1	8	3	5	10	7	2	2	6	0	0	0	0	0	0	2	0	0	0	0	0	0	0	0	0	0	0	0	0	0	0	0	1	12	6	1	0	0	0	0	4	0	0	0	0
IPR002523	188	521	320	104	343	63	126	200	260	93	218	63	8	0	4	0	3	2	1	5	0	1	3	0	12	6	4	7	9	2	0	4	110	59	54	170	897	202	53	13	5	13	7	10	14	7	2	43
IPR002524	556	962	565	245	722	111	331	357	412	93	452	211	10	0	11	8	5	7	6	5	11	1	9	19	15	13	3	2	13	11	14	14	490	39	40	81	998	168	55	5	23	19	15	21	21	22	20	31
IPR035295	2	0	2	0	0	0	0	0	0	0	2	0	0	0	0	0	0	0	0	0	0	0	8	0	0	1	0	0	0	0	0	0	0	0	0	10	0	0	0	0	0	0	0	2	2	0	0	0
IPR002528	400	725	463	189	555	108	243	345	358	87	379	121	12	0	5	3	3	3	5	9	7	6	4	5	18	20	7	8	4	12	3	0	324	164	197	434	6620	842	278	49	35	16	37	11	26	60	24	37
IPR027107	4	3	2	0	0	4	4	0	3	0	0	0	0	0	0	0	1	0	0	0	0	1	0	0	0	0	0	0	0	0	0	0	44	0	1	2	0	0	2	0	0	0	0	0	0	0	0	1
IPR027109	2	13	5	2	18	2	12	10	14	0	2	6	0	0	0	0	1	0	0	0	0	0	0	0	0	0	0	0	0	0	0	0	0	0	0	0	5	0	0	0	0	0	0	0	0	0	0	0
IPR027110	64	126	108	39	95	28	63	61	80	8	53	15	2	0	0	0	0	4	1	2	2	1	1	0	1	3	3	2	2	0	0	2	7	8	2	1	57	13	5	0	9	1	6	3	0	1	2	0
IPR027111	2	3	8	0	0	0	0	2	0	0	0	0	0	0	0	0	0	0	0	0	0	0	0	0	0	0	0	0	0	0	0	0	0	0	0	0	0	0	0	0	0	0	0	0	0	2	0	0
IPR035304	4	2	0	2	2	0	0	0	0	0	0	4	0	0	0	0	0	0	0	0	0	0	0	0	0	0	0	0	0	0	0	0	0	0	0	0	0	0	0	0	0	0	0	0	0	0	0	0
IPR027113	2	1	2	2	2	2	0	2	1	0	0	0	0	0	0	0	0	0	0	0	0	0	0	0	0	0	0	0	0	2	0	0	0	0	0	0	4	0	0	0	2	2	0	0	0	0	0	8
IPR002538	5	12	9	0	2	2	3	2	4	0	13	0	0	0	0	0	0	0	0	2	0	0	0	17	0	59	0	0	0	0	0	29	3	2	0	0	14	3	0	3	0	0	0	0	0	0	0	0
IPR018922	6	6	2	0	0	2	1	3	3	0	5	0	0	0	0	0	0	0	0	0	0	0	0	0	0	0	0	0	0	0	0	0	90	0	4	2	0	0	0	0	0	0	0	0	0	0	0	0
IPR002549	443	809	511	213	675	118	239	329	398	91	470	164	24	0	17	3	14	5	16	14	10	12	13	22	26	14	16	6	18	10	11	21	77	102	72	192	1524	179	87	20	27	23	39	18	44	29	21	31
IPR010744	8	5	11	4	8	2	1	9	7	2	2	7	0	0	2	0	0	0	2	0	0	0	2	0	0	0	0	0	0	0	0	0	19	0	4	4	129	11	5	0	0	0	0	0	4	2	0	1
IPR002554	2	2	3	0	1	0	2	2	0	0	0	0	0	0	0	0	6	2	0	2	0	0	0	1	0	0	4	0	0	0	1	0	2	0	0	2	24	1	0	1	2	0	0	0	0	2	2	0
IPR027131	1	0	5	1	0	0	0	4	0	1	1	0	6	0	0	1	5	3	4	3	4	1	2	5	40	6	3	0	1	8	1	4	14	62	0	2	5	2	2	0	1	7	26	0	7	19	1	2
IPR027137	4	4	4	0	4	1	0	2	0	0	4	0	0	0	0	0	0	0	0	0	0	0	0	0	0	0	0	0	0	0	0	0	0	0	0	0	0	0	0	0	0	0	1	0	0	1	0	0
IPR010758	8	22	15	2	24	4	4	6	8	4	7	3	0	0	0	0	0	0	0	4	1	0	0	2	0	0	0	0	0	0	0	0	10	6	2	7	79	10	3	0	6	0	0	0	0	0	2	0
IPR010762	10	14	0	2	12	0	1	2	7	0	19	2	4	701	7	267	8	21	7	12	6	8	5	4	14	32	2	2	11	16	3	4	83	12	14	30	119	16	4	6	11	13	17	9	10	18	7	7
IPR002571	115	193	97	153	115	40	33	233	148	36	103	52	0	1	3	0	3	0	0	2	1	0	6	0	5	5	0	4	2	4	2	0	19	10	18	12	234	37	6	4	4	0	4	2	7	7	4	1
IPR043538	7	4	5	1	18	2	5	0	18	2	8	0	0	0	0	0	0	0	0	2	0	0	0	0	1	0	0	0	0	0	0	0	12	1	6	13	83	9	2	0	0	6	0	5	4	0	0	2
IPR010771	13	20	10	0	21	1	1	9	10	4	8	4	0	0	0	0	0	0	0	0	0	0	0	0	0	0	1	0	0	0	0	1	1	0	0	0	7	0	0	0	0	0	0	0	4	0	0	0
IPR027156	2	2	0	2	6	0	0	8	2	6	0	0	0	0	0	0	0	0	0	0	0	0	0	0	2	0	0	0	0	0	0	0	0	0	0	0	2	0	0	0	0	0	0	0	0	0	0	0
IPR027157	17	27	18	11	34	2	6	14	8	4	10	0	0	0	0	0	0	0	0	0	0	0	0	0	0	0	0	0	0	0	0	0	23	15	0	13	0	0	0	0	0	1	0	0	0	0	0	0
IPR002582	128	200	115	47	174	43	76	100	110	17	95	29	0	0	1	0	0	2	7	3	0	0	1	0	0	8	0	4	1	0	2	0	72	14	6	31	182	17	4	4	5	6	1	4	12	2	3	2
IPR002583	87	141	121	74	114	20	58	90	87	30	81	41	2	0	3	3	4	1	3	2	0	4	4	0	3	1	0	5	0	6	4	2	10	6	6	26	398	45	16	2	5	1	4	8	6	4	2	5
IPR027159	1	3	6	0	0	0	0	2	2	0	22	2	0	0	0	0	0	0	0	0	0	1	0	0	0	0	0	0	0	2	0	0	0	0	0	0	2	2	0	0	0	0	0	0	1	0	0	0
IPR002585	242	331	249	82	261	57	119	120	182	51	138	41	2	0	0	1	11	7	1	0	0	2	1	1	1	6	0	0	4	4	2	2	27	17	122	54	360	45	15	0	2	3	3	3	3	3	8	20
IPR002587	26	125	69	21	46	14	22	32	39	6	48	24	1	0	0	0	1	0	11	0	0	0	4	0	6	1	1	0	0	0	0	0	6	7	9	11	292	42	10	0	0	5	6	0	1	3	0	0
IPR002591	177	342	206	101	220	36	122	104	156	42	141	62	2	0	5	0	3	0	5	2	7	4	4	4	0	6	0	2	6	4	0	2	153	35	30	79	683	85	56	22	8	12	12	0	10	16	8	16
IPR002594	3	0	1	0	0	2	0	0	0	0	4	0	0	0	0	0	0	0	0	0	0	0	0	0	1	0	0	0	0	0	0	0	0	4	0	4	15	2	0	0	0	0	0	6	1	0	2	0
IPR043556	4	5	1	4	0	0	3	8	8	0	3	0	0	0	0	0	0	0	0	0	0	0	0	0	0	0	0	0	0	0	0	0	0	0	0	0	0	0	0	0	0	0	0	0	0	0	0	0
IPR043561	14	0	0	2	6	2	2	4	6	3	4	1	0	0	0	0	0	0	0	0	0	0	0	0	0	0	0	0	0	0	0	0	0	0	0	0	0	0	0	0	0	0	0	0	0	0	0	0
IPR010794	5	6	9	2	16	3	16	13	8	2	4	0	0	0	0	0	0	0	0	2	0	0	0	0	0	1	0	0	0	0	0	0	1	1	0	0	50	5	0	0	2	1	2	0	0	0	0	0
IPR043563	2	0	0	0	0	0	0	0	0	0	0	0	1	0	0	0	0	0	0	0	0	0	0	0	0	1	2	0	8	0	0	0	0	0	0	0	0	0	3	0	0	0	0	2	1	0	0	0
IPR018988	18	20	34	15	18	7	6	20	22	4	18	4	0	0	1	0	0	0	2	0	0	0	0	1	0	0	0	0	0	0	0	0	410	17	52	74	21	4	0	0	0	0	0	0	1	0	0	55
IPR043565	9	4	5	8	4	0	2	4	13	0	5	0	2	0	0	0	0	0	0	0	0	0	0	0	0	2	0	0	0	0	0	0	0	21	0	2	11	1	1	0	4	0	0	6	7	2	0	6
IPR010798	1	0	4	0	0	0	0	2	0	0	2	0	0	0	0	0	0	0	0	0	0	0	0	0	0	2	0	0	0	0	0	0	0	0	0	0	0	0	0	0	0	0	0	0	0	0	0	0
IPR043566	5	8	12	11	4	6	2	29	16	0	2	7	2	0	0	0	0	0	0	0	0	0	0	0	0	0	1	0	0	0	0	0	0	0	0	1	2	0	0	0	0	0	0	0	0	0	0	0
IPR010801	4	10	1	2	1	0	0	0	3	0	4	0	0	0	0	0	0	0	0	0	0	0	0	0	0	0	0	0	0	0	0	0	1	0	0	0	4	0	0	0	0	0	0	0	0	0	0	0
IPR002615	2	4	6	0	2	0	4	0	1	0	12	0	3	0	0	0	0	0	3	0	0	0	0	1	0	0	0	0	0	2	0	0	7	2	1	0	23	3	2	1	1	0	0	0	0	2	2	0
IPR027193	2	0	0	0	3	0	0	8	4	0	8	1	0	0	0	0	0	0	0	0	0	0	0	0	0	0	0	0	0	0	0	0	0	0	0	0	2	0	2	0	0	0	0	5	0	0	0	0
IPR043577	2	2	0	0	2	3	1	0	4	0	0	0	0	0	0	0	0	0	0	0	0	0	0	0	0	0	0	0	2	0	0	0	1	0	0	4	25	2	0	0	0	0	0	0	0	0	0	0
IPR002618	37	79	43	13	44	7	19	21	29	12	36	0	0	0	0	0	0	0	0	1	0	0	0	0	0	0	0	6	0	0	0	0	0	0	0	0	108	0	0	0	0	4	0	0	0	0	0	0
IPR043578	11	44	20	6	36	2	6	20	21	4	22	7	2	0	0	0	0	0	0	0	0	0	0	0	0	0	2	0	0	0	0	0	1	4	19	3	79	7	6	0	0	2	2	3	0	0	0	0
IPR002624	49	69	58	28	65	17	30	19	54	8	34	17	0	0	2	0	2	0	1	1	2	0	0	1	0	0	0	2	0	6	0	0	57	0	5	11	131	2	1	2	0	0	1	8	6	10	2	3
IPR043587	4	0	2	0	0	0	0	2	0	0	0	0	0	0	0	0	0	0	0	0	0	0	0	0	0	0	0	0	0	0	0	0	1	0	0	0	0	0	0	0	0	0	0	0	0	0	0	0
IPR019012	2	6	4	0	2	0	0	0	0	0	4	0	0	0	2	0	0	0	0	0	0	0	0	0	0	0	0	0	0	0	2	0	2	0	0	0	1	2	0	0	0	0	0	0	1	1	0	0
IPR019013	24	44	22	2	14	14	4	9	21	0	14	20	0	0	0	2	0	0	0	0	0	0	0	0	5	0	0	0	2	2	0	0	0	4	0	3	0	0	0	2	2	1	0	0	0	0	0	2
IPR002631	20	20	10	2	12	0	6	0	6	0	0	0	0	0	0	0	0	0	0	0	0	0	0	0	0	0	0	0	0	0	0	0	0	0	0	1	18	1	6	4	0	0	0	3	0	0	2	5
IPR043592	5	9	16	0	0	2	2	0	2	0	4	2	0	0	0	1	0	0	0	0	0	0	0	0	0	0	0	0	0	0	0	0	0	0	0	0	0	0	0	2	0	0	0	0	0	0	0	0
IPR043593	2	4	0	0	3	2	3	6	8	6	2	0	0	0	0	2	0	0	0	0	0	0	0	0	1	0	2	0	0	0	0	0	3	0	2	1	5	3	0	4	1	0	0	0	0	0	0	1
IPR002634	95	165	78	40	92	29	55	43	90	15	91	42	1	0	0	2	2	2	0	2	2	0	0	2	3	2	0	0	1	0	4	0	16	4	6	48	83	12	6	0	4	1	2	0	1	1	2	1
IPR043594	76	227	108	62	167	19	63	55	98	26	107	39	6	0	2	0	4	3	2	0	7	0	0	0	0	0	0	4	4	0	7	2	49	9	4	7	62	11	0	2	0	0	4	4	2	4	4	9
IPR043595	12	18	17	7	5	4	10	4	6	0	6	6	0	0	0	0	0	0	0	0	0	0	0	3	2	0	0	0	0	0	1	0	0	0	0	0	0	0	2	0	0	0	0	0	2	0	0	0
IPR043596	26	31	13	9	21	0	8	14	18	12	4	1	0	0	0	0	0	2	0	0	0	0	0	2	1	0	0	0	1	0	1	1	0	0	0	1	6	0	0	6	0	0	0	0	0	2	1	1
IPR002637	141	311	232	0	240	30	127	102	173	30	170	0	0	0	0	0	0	0	0	0	0	0	0	2	5	0	0	0	0	7	0	3	54	18	0	52	648	83	0	6	0	8	12	0	0	10	0	0
IPR002639	121	208	158	49	196	47	78	88	117	16	82	30	0	0	2	0	0	5	0	0	1	0	0	3	8	1	0	0	4	1	6	2	12	0	4	7	87	5	0	0	0	8	0	0	5	5	2	0
IPR019027	40	101	54	24	63	10	16	17	41	12	30	22	0	0	6	0	0	2	0	0	0	0	2	0	2	0	0	0	2	0	0	1	1	0	0	0	31	0	0	0	0	2	0	0	2	0	0	0
IPR027219	2	0	3	3	0	0	2	1	2	0	0	1	4	0	1	0	1	1	2	1	8	0	6	4	0	8	1	0	0	2	6	4	0	0	1	1	0	0	0	0	0	0	1	5	5	2	1	1
IPR002644	27	70	56	16	59	6	26	14	20	4	34	11	0	0	0	0	1	0	0	0	0	0	0	0	2	0	0	0	0	0	0	0	10	1	0	2	3	0	0	0	0	0	0	0	0	2	0	0
IPR019029	2	0	2	2	4	0	2	0	0	0	2	0	0	0	0	0	0	0	0	0	0	0	0	0	0	0	0	0	0	0	0	0	0	0	0	0	5	0	0	0	0	0	0	0	0	0	0	0
IPR002649	113	161	108	44	103	21	54	67	81	41	87	32	5	0	2	2	6	5	2	4	2	1	4	3	2	8	0	3	2	3	9	3	231	25	15	42	508	64	19	7	6	2	13	10	12	8	0	3
IPR027228	2	0	2	3	0	0	0	5	0	0	0	0	0	0	0	0	0	0	0	0	0	0	0	0	0	0	0	0	0	0	0	0	0	0	0	0	20	2	0	0	0	0	0	0	0	0	0	0
IPR010845	18	16	15	7	12	1	3	18	7	0	20	4	0	0	0	0	0	0	0	1	1	0	0	0	2	0	0	0	0	0	0	0	0	2	0	0	18	0	0	0	0	0	0	0	0	0	0	0
IPR035422	17	50	29	9	33	5	14	19	33	4	1	8	0	0	0	0	0	0	0	0	0	0	1	0	0	0	0	0	2	0	0	0	0	0	0	0	9	0	0	0	0	0	0	0	0	0	0	0
IPR027231	2	9	6	5	2	2	0	19	3	2	16	0	1	0	1	0	0	0	2	0	3	0	3	2	2	0	0	1	0	0	0	0	2	0	0	2	8	2	0	2	0	9	8	1	0	3	0	0
IPR002657	363	594	385	142	414	110	192	217	284	59	238	96	0	0	0	0	0	0	0	0	0	0	0	0	0	0	0	0	0	0	0	0	28	26	31	38	975	63	12	9	0	0	0	2	0	20	14	16
IPR002659	11	22	9	10	15	5	8	13	29	13	17	5	0	0	0	0	0	0	0	2	0	0	0	0	0	0	0	0	0	0	0	2	7	2	4	7	24	0	2	4	3	0	3	0	1	2	2	0
IPR027235	2	6	0	0	1	2	1	0	0	0	0	0	0	0	0	0	2	0	0	0	0	0	0	0	0	0	1	0	0	0	0	0	0	0	0	0	0	0	2	0	0	0	0	0	0	0	0	0
IPR002660	5	0	7	2	1	2	0	2	2	0	0	0	1	0	0	13	1	0	0	0	0	0	2	2	0	0	5	0	0	0	2	0	4	0	0	2	0	0	0	0	4	0	0	0	0	0	0	0
IPR002661	130	223	166	48	158	25	39	97	130	28	83	43	3	0	4	1	3	0	1	1	3	0	1	4	4	3	2	2	7	2	0	0	16	5	11	73	305	68	24	4	8	8	9	2	5	8	6	9
IPR002662	25	96	27	16	33	2	14	10	16	10	33	17	1	1	1	2	0	0	3	0	0	0	0	1	0	1	5	1	2	0	3	1	2	0	0	6	22	2	0	0	0	0	0	0	0	0	0	0
IPR019046	2	2	4	3	0	0	2	2	6	0	0	6	0	0	0	0	0	0	0	0	0	0	0	0	0	0	0	0	0	0	0	0	3	0	2	1	27	7	1	0	0	0	2	0	0	0	0	0
IPR002663	16	37	31	20	80	8	24	7	14	8	26	4	7	0	0	0	18	0	2	3	0	1	4	29	12	7	21	0	4	0	10	13	0	0	0	0	3	0	0	0	0	0	0	0	0	0	0	0
IPR002666	6	5	0	0	0	0	0	0	0	0	2	0	0	0	0	0	0	0	0	0	0	0	0	0	0	0	0	0	0	0	0	0	0	0	0	0	0	0	0	0	0	0	0	0	0	0	0	0
IPR035434	57	105	123	27	108	21	42	52	47	8	64	11	0	135	0	448	0	0	0	0	0	0	0	2	0	2	0	0	0	2	0	0	16	0	0	4	80	6	2	0	0	1	2	3	0	2	0	4
IPR010858	1	2	3	5	2	1	4	2	2	0	7	0	0	0	0	0	0	0	0	0	0	0	0	0	0	0	0	0	0	0	0	0	0	0	0	0	0	0	0	0	0	0	2	0	0	0	0	0
IPR019051	21	41	25	3	16	8	14	1	12	0	12	7	0	0	0	0	0	0	0	0	0	0	0	0	2	0	0	0	2	0	0	0	0	2	0	0	4	0	6	0	0	0	0	0	0	0	0	0
IPR027244	4	14	0	2	1	0	0	2	2	0	12	6	0	0	0	0	0	0	0	0	0	0	0	0	0	0	0	0	0	0	0	0	0	1	0	0	0	0	0	0	0	0	0	0	1	0	0	0
IPR002669	63	67	40	19	85	11	25	48	48	16	25	24	0	0	2	0	0	0	3	0	0	2	5	0	0	2	0	0	0	1	0	0	32	9	2	65	41	0	0	0	0	1	8	3	0	13	0	0
IPR027245	9	17	6	10	17	0	6	20	4	2	13	4	0	0	0	0	0	0	0	0	0	0	0	1	0	0	0	0	0	0	0	0	1	1	0	2	21	2	0	2	0	0	1	0	0	0	0	0
IPR027246	14	10	7	7	10	2	6	8	6	0	0	0	0	0	0	0	0	0	0	0	0	3	2	0	0	0	0	0	0	0	0	2	0	0	0	0	0	0	0	0	0	0	0	0	3	0	0	0
IPR002671	10	2	0	0	6	0	0	0	12	0	4	0	0	0	0	0	0	0	0	0	0	0	0	0	0	0	0	0	0	0	0	0	0	0	0	0	0	0	0	0	0	0	0	0	1	0	0	0
IPR002672	4	10	0	2	6	4	3	4	4	4	3	2	0	0	0	0	0	0	0	0	0	2	0	0	0	1	0	0	0	0	0	0	298	5	2	10	4	0	2	0	3	0	0	0	0	7	0	8
IPR019056	17	20	18	10	18	5	10	22	22	5	17	12	0	0	0	0	0	0	0	0	0	0	0	0	0	2	0	0	0	0	0	0	4	2	2	4	50	5	7	0	0	0	2	0	0	2	4	0
IPR019057	1	0	0	2	2	0	0	0	4	2	2	0	0	0	0	0	0	0	0	0	0	0	0	0	0	0	0	0	0	0	0	0	0	0	0	0	9	0	1	0	2	0	0	0	0	0	0	0
IPR002674	2	4	0	1	2	2	0	0	2	2	4	0	0	0	0	0	0	1	0	0	0	0	0	0	0	0	0	0	0	0	3	0	0	0	0	0	3	0	0	1	0	0	0	0	4	1	0	0
IPR035442	2	12	4	2	2	0	0	0	0	0	1	0	0	0	0	2	1	0	0	0	0	0	0	0	0	0	0	0	0	0	0	1	0	0	0	0	8	1	0	0	0	0	0	0	0	3	0	0
IPR027251	8	4	7	0	0	5	0	0	2	0	2	0	0	0	0	0	0	0	0	0	2	0	0	0	0	0	0	0	0	0	2	0	0	0	0	0	0	0	0	0	0	0	0	0	0	0	0	0
IPR002677	103	139	111	53	150	22	77	111	61	21	57	26	4	0	6	0	7	6	4	4	5	1	4	10	0	3	2	0	3	2	9	2	49	22	32	60	226	41	12	4	3	9	10	4	17	0	7	15
IPR002678	234	344	270	105	232	50	109	142	161	31	154	76	2	0	0	0	4	0	3	0	2	0	1	0	2	0	0	0	0	0	5	0	343	36	27	1060	492	30	25	0	2	14	4	4	7	0	3	33
IPR002679	8	27	1	5	7	2	1	8	9	2	4	1	3	1313	0	638	1	2	0	2	0	0	1	2	1	25	0	0	1	0	0	1	4	2	4	4	57	14	2	0	0	0	2	3	1	0	1	0
IPR002680	6	7	4	2	11	0	0	2	5	4	4	4	0	0	0	0	0	0	0	0	1	2	0	0	1	0	0	0	0	0	0	0	20	4	1	4	13	10	14	1	0	0	0	1	0	0	0	2
IPR027256	1112	2138	1156	557	1315	279	656	828	992	159	857	348	14	0	18	2	21	23	7	15	14	8	19	10	23	12	15	10	13	13	22	19	237	99	82	126	1624	196	60	32	33	28	31	23	49	28	34	36
IPR002682	10	10	8	7	3	2	1	7	2	4	2	0	9	0	5	3	14	7	7	8	12	10	18	8	11	12	17	15	19	8	24	8	36	17	20	18	45	27	15	7	21	29	10	19	17	13	18	23
IPR002684	151	253	102	65	167	0	77	0	98	28	114	0	0	0	0	0	0	0	0	0	0	0	0	0	0	0	0	0	3	0	0	0	0	0	0	0	326	45	0	0	0	11	0	0	0	6	0	0
IPR002685	9	24	1	2	9	0	2	0	7	2	3	2	0	0	2	0	0	0	0	2	0	0	0	0	0	0	0	0	0	2	2	0	0	0	0	0	5	0	0	0	0	0	0	0	0	1	0	0
IPR027263	2	2	0	0	0	0	0	2	0	0	0	0	0	0	0	0	0	0	0	0	0	1	0	0	0	0	0	0	0	0	0	0	0	0	2	0	0	0	0	0	0	0	0	0	0	0	0	0
IPR002689	2	2	0	0	4	2	0	0	0	0	0	0	0	0	0	0	0	0	0	0	0	0	0	0	0	0	0	0	0	0	0	0	0	0	0	0	1	0	0	0	0	0	0	0	0	0	0	0
IPR019074	4	14	2	3	3	2	0	0	20	6	3	0	0	0	0	0	0	0	0	0	0	0	0	0	0	3	0	2	0	0	0	0	0	0	2	5	42	3	2	0	0	0	2	0	0	0	2	2
IPR002692	153	222	175	60	197	25	70	122	120	0	126	60	0	0	0	0	0	1	0	0	0	0	0	0	0	0	0	0	0	0	0	0	0	15	12	0	81	10	0	0	0	0	0	5	0	0	0	4
IPR019076	9	20	14	0	26	0	6	16	14	0	3	14	0	0	0	0	0	2	0	0	0	0	0	0	0	1	0	0	0	0	0	0	2	0	0	1	4	0	0	0	0	2	0	0	0	0	0	6
IPR035461	57	85	80	26	95	13	56	38	82	6	56	33	0	0	3	0	1	12	4	4	0	2	10	1	14	2	0	0	8	7	2	5	19	12	12	13	234	10	11	2	5	3	6	14	11	17	14	8
IPR002695	175	333	219	96	258	47	133	186	188	68	200	74	6	2	5	2	0	5	6	6	0	2	2	0	9	11	7	0	1	4	2	8	63	52	18	39	870	104	44	2	6	12	5	2	5	13	7	3
IPR027272	7	15	4	2	6	0	4	3	2	0	5	0	0	0	0	0	0	0	0	0	0	0	0	0	2	0	0	0	0	0	0	0	0	0	37	0	0	0	0	0	0	0	1	0	0	0	0	0
IPR002699	4	10	7	2	4	0	6	13	6	0	4	2	0	12	0	0	0	0	0	0	0	0	0	0	0	5	0	0	0	0	0	0	14	5	21	11	194	34	12	0	0	2	0	0	0	0	0	0
IPR027276	46	66	26	10	33	9	26	24	42	17	26	8	0	0	0	0	0	0	0	0	2	0	0	0	0	0	0	0	0	0	0	0	0	0	0	0	0	0	0	0	0	0	0	0	0	0	0	0
IPR027277	153	272	142	91	219	30	88	139	144	22	110	57	4	0	0	0	1	0	1	3	0	1	6	3	2	4	0	2	5	2	3	0	41	19	17	24	477	86	27	2	7	2	0	0	4	7	5	12
IPR027278	132	322	203	72	273	31	119	121	150	39	159	73	4	0	0	0	5	0	0	0	2	0	0	0	2	2	0	0	1	1	0	1	8	6	2	8	139	5	3	3	5	6	4	2	3	0	1	0
IPR027282	80	65	85	44	132	14	38	43	43	8	34	33	0	0	0	0	0	0	0	0	0	2	0	1	0	3	0	0	0	0	0	2	27	0	0	11	46	6	0	0	0	0	2	0	3	4	0	3
IPR027283	50	88	61	11	69	5	37	13	32	9	42	13	2	0	2	0	0	1	0	4	0	0	0	0	1	0	0	0	0	0	1	0	3	4	15	13	34	13	3	0	0	2	0	0	0	3	0	0
IPR019092	2	4	1	0	1	0	0	2	1	0	3	2	0	0	0	0	0	0	0	0	0	4	0	0	0	0	0	0	0	0	0	0	0	0	0	2	0	0	0	0	0	0	0	0	0	0	0	0
IPR002712	8	8	0	2	2	0	0	4	2	2	0	1	0	0	0	0	1	0	0	0	0	0	0	0	1	0	0	0	0	1	1	0	4	0	0	5	73	9	9	0	0	0	2	0	0	0	0	0
IPR043674	3	4	2	0	2	0	0	10	0	0	2	0	0	0	0	0	0	0	0	0	0	0	0	0	0	0	0	0	0	0	0	0	0	0	0	0	0	0	0	0	0	0	0	0	0	0	0	0
[truncated: 8,237 more rows]
